# Supplementary material for: An unusual two-dimensional MOF formed from NiII, thio­phene-2,5-di­carboxyl­ate and trans-1,2-bis­(pyridin-4-yl)ethyl­ene
Source: Acta Crystallogr E Crystallogr Commun. 2026 Mar 5;82(Pt 4):331–5. doi: 10.1107/S2056989026002276 (PMC13055973; doi:10.1107/S2056989026002276)
Supplement: Supplementary file 1 [file e-82-00331-sup1.cif]

##############################################################################
#                                                                            #
# This CIF contains the data in a paper accepted for publication in          #
# Acta Crystallographica Section E. It conforms to the requirements of       #
# Notes for Authors for Acta Crystallographica Section E, and has been       #
# peer reviewed under the auspices of the IUCr Commission on Journals.       #
#                                                                            #
# Full details of the Crystallographic Information File format               #
# are given in the paper "The Crystallographic Information File (CIF):       #
# a New Standard Archive File for Crystallography" by S. R. Hall, F. H.      #
# Allen and I. D. Brown [Acta Cryst. (1991), A47, 655-685].                  #
#                                                                            #
# The current version of the core CIF dictionary is obtainable from          #
# ftp://ftp.iucr.org/pub/cif_core.dic.                                       #
#                                                                            #
# Software is freely available for graphical display of the structure(s)     #
# in this CIF. For information consult the CIF software page                 #
# http://www.iucr.org/resources/cif/software.                                #
#                                                                            #
# This file may be used for bona fide research purposes within the           #
# scientific community so long as proper attribution is given to the journal # 
# article from which it was obtained.                                        #
#                                                                            #
##############################################################################
data_I
_audit_creation_method
;
Olex2 1.3
(compiled 2020.11.12 svn.r5f609507 for OlexSys, GUI svn.r6408)
;
_journal_date_recd_electronic     2026-01-12
_journal_date_accepted     2026-03-02
_journal_name_full     'Acta Crystallographica, Section E'
_journal_year     2026
_journal_volume     82
_journal_issue      1
_journal_page_first     0
_journal_page_last     0
_journal_paper_category     GM
_journal_paper_doi     10.1107/S2056989026002276
_journal_coeditor_code     VU2018
_publ_contact_author_name     'Luc Van Meervelt'
_publ_contact_author_address
;
Department of Chemistry
KU Leuven
Biomolecular Architecture, Celestijnenlaan 200F
Leuven (Heverlee)
B-3001
Belgium
;
_publ_contact_author_email     'Luc.VanMeervelt@kuleuven.be'
_publ_contact_author_fax     ?
_publ_contact_author_phone     ?
_publ_section_title
;
An unusual two-dimensional MOF formed from Ni^II^, thiophene-2,5-dicarboxylate
and <i>trans</i>-1,2-bis(pyridin-4-yl)ethylene
;
_publ_section_title_footnote     .
loop_
    _publ_author_name
    _publ_author_footnote
    _publ_author_address
    'Ren, Chongting' .
;
Department of Chemistry
KU Leuven
Biomolecular Architecture, Celestijnenlaan 200F
Leuven (Heverlee)
B-3001
Belgium
;
    'Jia, Xu' .
;
Department of Chemistry
KU Leuven
Biomolecular Architecture, Celestijnenlaan 200F
Leuven (Heverlee)
B-3001
Belgium
;
    'Van Meervelt, Luc' .
;
Department of Chemistry
KU Leuven
Biomolecular Architecture, Celestijnenlaan 200F
Leuven (Heverlee)
B-3001
Belgium
;
_publ_section_synopsis
;
A new Ni^II^ MOF, C~24~H~17~N~3~NiO~4~S\\cdot0.205(C~3~H~7~NO), was obtained
under solvothermal conditions and its structure was determined by
single-crystal X-ray diffraction.
;
_chemical_name_systematic
;\
Poly[[sesqui[\m-<i>trans</i>-1,2-bis(pyridin-4-yl)ethylene](\m-thiophene-2,5-\
dicarboxylato)nickel(II)] dimethylformamide 0.205-solvate]
;
_chemical_name_common     ?
_chemical_formula_moiety     'C24 H17 N3 Ni O4 S, 0.205(C3 H7 N O)'
_chemical_formula_sum     'C24.61 H18.42 N3.21 Ni O4.20 S'
_chemical_formula_iupac     '[Ni (C6 H3 O4 S) (C12 H10 N2)1.5], 0.205C3 H7 N O'
_chemical_formula_weight     517.08
_chemical_melting_point     ?
_space_group_crystal_system     triclinic
_space_group_name_H-M_alt     'P -1'
_space_group_name_Hall     '-P 1'
loop_
    _space_group_symop_operation_xyz
    'x, y, z'
    '-x, -y, -z'
_cell_length_a     9.7666(4)
_cell_length_b     9.8999(4)
_cell_length_c     13.5669(6)
_cell_angle_alpha     98.092(2)
_cell_angle_beta     96.235(2)
_cell_angle_gamma     107.823(2)
_cell_volume     1220.25(9)
_cell_formula_units_Z     2
_cell_measurement_reflns_used     8971
_cell_measurement_theta_min     5.57
_cell_measurement_theta_max     72.35
_cell_measurement_temperature     273.15
_exptl_crystal_description     block
_exptl_crystal_colour     'clear light green'
_exptl_crystal_size_max     0.15
_exptl_crystal_size_mid     0.13
_exptl_crystal_size_min     0.12
_exptl_crystal_density_diffrn     1.407
_exptl_crystal_density_meas     ?
_exptl_crystal_density_method     ?
_exptl_crystal_F_000     532
_exptl_absorpt_coefficient_mu     2.260
_exptl_absorpt_correction_type     multi-scan
_exptl_absorpt_process_details
;
(SADABS; Krause et al., 2015)
;
_exptl_absorpt_correction_T_min     0.4865
_exptl_absorpt_correction_T_max     0.7536
_diffrn_ambient_temperature     273.15
_diffrn_source     ?
_diffrn_radiation_type     CuK\a
_diffrn_radiation_wavelength     1.54178
_diffrn_measurement_device_type     'Bruker D8 Venture'
_diffrn_measurement_device     'three-circle diffractometer'
_diffrn_measurement_method     '\f and \w scans'
_diffrn_detector_area_resol_mean     7.9
loop_
    _diffrn_refln_index_h
    _diffrn_refln_index_k
    _diffrn_refln_index_l
    -3 0 0
    -3 0 0
    -3 0 0
    -4 0 0
    -4 0 0
    -4 0 0
    -5 0 0
    -5 0 0
    -5 0 0
    -5 0 0
    -6 0 0
    -6 0 0
    -7 0 0
    7 0 0
    7 0 0
    8 0 0
    8 0 0
    8 0 0
    9 0 0
    9 0 0
    9 0 0
    10 0 0
    10 0 0
    10 0 0
    11 0 0
    11 -1 0
    11 -1 0
    10 -1 0
    10 -1 0
    10 -1 0
    9 -1 0
    9 -1 0
    9 -1 0
    9 -1 0
    8 -1 0
    8 -1 0
    8 -1 0
    8 -1 0
    8 -1 0
    -7 1 0
    -6 1 0
    -6 1 0
    -5 1 0
    -5 1 0
    -4 1 0
    -3 1 0
    1 -1 0
    -1 1 0
    -1 1 0
    -1 1 0
    -2 -1 0
    -2 -1 0
    -2 -1 0
    -2 -1 0
    2 1 0
    -3 -1 0
    -3 -1 0
    -3 -1 0
    -3 -1 0
    -4 -1 0
    -4 -1 0
    -4 -1 0
    -4 -1 0
    -4 -1 0
    -5 -1 0
    -5 -1 0
    -5 -1 0
    -6 -1 0
    -7 -1 0
    -7 -1 0
    7 1 0
    7 1 0
    7 1 0
    8 1 0
    8 1 0
    8 1 0
    9 1 0
    9 1 0
    10 1 0
    10 1 0
    11 1 0
    11 -2 0
    11 -2 0
    10 -2 0
    10 -2 0
    10 -2 0
    10 -2 0
    10 -2 0
    9 -2 0
    9 -2 0
    9 -2 0
    9 -2 0
    9 -2 0
    8 -2 0
    8 -2 0
    8 -2 0
    8 -2 0
    8 -2 0
    -7 2 0
    -6 2 0
    -6 2 0
    -6 2 0
    -6 2 0
    -6 2 0
    -5 2 0
    -5 2 0
    -5 2 0
    -4 2 0
    -4 2 0
    -3 2 0
    -3 2 0
    2 -2 0
    -2 2 0
    0 -2 0
    0 -2 0
    0 2 0
    0 2 0
    -2 -2 0
    -2 -2 0
    -3 -2 0
    -3 -2 0
    -3 -2 0
    -4 -2 0
    -4 -2 0
    -5 -2 0
    -5 -2 0
    -6 -2 0
    6 2 0
    6 2 0
    6 2 0
    -7 -2 0
    7 2 0
    7 2 0
    7 2 0
    7 2 0
    8 2 0
    8 2 0
    8 2 0
    9 2 0
    9 2 0
    10 2 0
    10 2 0
    11 -3 0
    11 -3 0
    11 -3 0
    10 -3 0
    10 -3 0
    10 -3 0
    10 -3 0
    9 -3 0
    9 -3 0
    9 -3 0
    8 -3 0
    8 -3 0
    8 -3 0
    8 -3 0
    8 -3 0
    -7 3 0
    -7 3 0
    -6 3 0
    -5 3 0
    -5 3 0
    -5 3 0
    -4 3 0
    -4 3 0
    -3 3 0
    2 -3 0
    2 -3 0
    -2 3 0
    -2 3 0
    1 -3 0
    1 -3 0
    1 -3 0
    -1 3 0
    -1 3 0
    0 -3 0
    0 3 0
    0 3 0
    -1 -3 0
    -1 -3 0
    -1 -3 0
    1 3 0
    1 3 0
    -2 -3 0
    -2 -3 0
    -3 -3 0
    -3 -3 0
    -4 -3 0
    -4 -3 0
    -5 -3 0
    -6 -3 0
    -6 -3 0
    6 3 0
    6 3 0
    6 3 0
    6 3 0
    7 3 0
    7 3 0
    7 3 0
    7 3 0
    8 3 0
    8 3 0
    8 3 0
    8 3 0
    10 3 0
    10 3 0
    11 -4 0
    11 -4 0
    11 -4 0
    10 -4 0
    10 -4 0
    10 -4 0
    9 -4 0
    9 -4 0
    9 -4 0
    8 -4 0
    8 -4 0
    8 -4 0
    8 -4 0
    7 -4 0
    7 -4 0
    7 -4 0
    -7 4 0
    -6 4 0
    -5 4 0
    -5 4 0
    -4 4 0
    -4 4 0
    -3 4 0
    2 -4 0
    2 -4 0
    -2 4 0
    -2 4 0
    1 -4 0
    1 -4 0
    1 -4 0
    -1 4 0
    -1 4 0
    0 -4 0
    0 -4 0
    0 4 0
    0 4 0
    -1 -4 0
    1 4 0
    1 4 0
    -2 -4 0
    -2 -4 0
    -3 -4 0
    -3 -4 0
    -4 -4 0
    -4 -4 0
    -5 -4 0
    5 4 0
    5 4 0
    5 4 0
    5 4 0
    -6 -4 0
    -6 -4 0
    6 4 0
    6 4 0
    6 4 0
    6 4 0
    -7 -4 0
    7 4 0
    7 4 0
    7 4 0
    7 4 0
    8 4 0
    8 4 0
    8 4 0
    9 4 0
    9 4 0
    11 -5 0
    11 -5 0
    10 -5 0
    10 -5 0
    10 -5 0
    9 -5 0
    9 -5 0
    9 -5 0
    9 -5 0
    8 -5 0
    8 -5 0
    8 -5 0
    8 -5 0
    -8 5 0
    7 -5 0
    7 -5 0
    7 -5 0
    7 -5 0
    -7 5 0
    -6 5 0
    -5 5 0
    -5 5 0
    -4 5 0
    -4 5 0
    -3 5 0
    -3 5 0
    2 -5 0
    2 -5 0
    -2 5 0
    -2 5 0
    1 -5 0
    1 -5 0
    -1 5 0
    0 -5 0
    0 -5 0
    0 5 0
    0 5 0
    -1 -5 0
    -1 -5 0
    1 5 0
    -2 -5 0
    -2 -5 0
    -3 -5 0
    -3 -5 0
    -4 -5 0
    -4 -5 0
    -4 -5 0
    4 5 0
    4 5 0
    4 5 0
    -5 -5 0
    -5 -5 0
    5 5 0
    5 5 0
    5 5 0
    -6 -5 0
    -6 -5 0
    6 5 0
    6 5 0
    -7 -5 0
    7 5 0
    7 5 0
    8 5 0
    8 5 0
    8 5 0
    11 -6 0
    11 -6 0
    11 -6 0
    10 -6 0
    10 -6 0
    10 -6 0
    9 -6 0
    9 -6 0
    9 -6 0
    9 -6 0
    8 -6 0
    8 -6 0
    8 -6 0
    8 -6 0
    7 -6 0
    7 -6 0
    7 -6 0
    7 -6 0
    -7 6 0
    6 -6 0
    6 -6 0
    6 -6 0
    6 -6 0
    -5 6 0
    -4 6 0
    -3 6 0
    -3 6 0
    2 -6 0
    2 -6 0
    -2 6 0
    -2 6 0
    1 -6 0
    1 -6 0
    1 -6 0
    -1 6 0
    -1 6 0
    0 -6 0
    0 -6 0
    0 -6 0
    0 6 0
    0 6 0
    -1 -6 0
    -1 -6 0
    -2 -6 0
    -2 -6 0
    -2 -6 0
    2 6 0
    2 6 0
    -3 -6 0
    -3 -6 0
    -3 -6 0
    3 6 0
    3 6 0
    -4 -6 0
    -4 -6 0
    -4 -6 0
    4 6 0
    4 6 0
    4 6 0
    -5 -6 0
    -5 -6 0
    5 6 0
    5 6 0
    5 6 0
    -6 -6 0
    -6 -6 0
    -7 -6 0
    7 6 0
    7 6 0
    7 6 0
    11 -7 0
    11 -7 0
    11 -7 0
    10 -7 0
    10 -7 0
    10 -7 0
    9 -7 0
    9 -7 0
    9 -7 0
    9 -7 0
    8 -7 0
    8 -7 0
    8 -7 0
    8 -7 0
    7 -7 0
    7 -7 0
    7 -7 0
    7 -7 0
    -7 7 0
    6 -7 0
    6 -7 0
    6 -7 0
    6 -7 0
    -6 7 0
    -6 7 0
    5 -7 0
    5 -7 0
    5 -7 0
    5 -7 0
    -5 7 0
    -5 7 0
    4 -7 0
    4 -7 0
    4 -7 0
    -4 7 0
    -4 7 0
    3 -7 0
    -3 7 0
    2 -7 0
    -2 7 0
    1 -7 0
    1 -7 0
    1 -7 0
    -1 7 0
    -1 7 0
    0 -7 0
    0 -7 0
    0 -7 0
    0 7 0
    -1 -7 0
    -1 -7 0
    -1 -7 0
    1 7 0
    1 7 0
    1 7 0
    -2 -7 0
    -2 -7 0
    -2 -7 0
    -2 -7 0
    2 7 0
    2 7 0
    -3 -7 0
    -3 -7 0
    3 7 0
    3 7 0
    -4 -7 0
    -4 -7 0
    4 7 0
    4 7 0
    -5 -7 0
    -5 -7 0
    5 7 0
    5 7 0
    5 7 0
    -6 -7 0
    -6 -7 0
    6 7 0
    6 7 0
    11 -8 0
    11 -8 0
    11 -8 0
    10 -8 0
    10 -8 0
    10 -8 0
    10 -8 0
    9 -8 0
    9 -8 0
    9 -8 0
    8 -8 0
    8 -8 0
    8 -8 0
    8 -8 0
    -8 8 0
    7 -8 0
    7 -8 0
    7 -8 0
    -7 8 0
    6 -8 0
    6 -8 0
    6 -8 0
    6 -8 0
    -6 8 0
    -6 8 0
    5 -8 0
    5 -8 0
    5 -8 0
    -5 8 0
    -5 8 0
    4 -8 0
    4 -8 0
    4 -8 0
    -4 8 0
    -4 8 0
    -4 8 0
    3 -8 0
    3 -8 0
    -3 8 0
    -3 8 0
    -3 8 0
    2 -8 0
    2 -8 0
    2 -8 0
    -2 8 0
    -2 8 0
    -2 8 0
    1 -8 0
    1 -8 0
    1 -8 0
    -1 8 0
    0 -8 0
    0 -8 0
    0 8 0
    0 8 0
    0 8 0
    -1 -8 0
    -1 -8 0
    -1 -8 0
    1 8 0
    1 8 0
    -2 -8 0
    -2 -8 0
    2 8 0
    -3 -8 0
    3 8 0
    -4 -8 0
    -4 -8 0
    4 8 0
    -5 -8 0
    -5 -8 0
    5 8 0
    10 -9 0
    10 -9 0
    10 -9 0
    9 -9 0
    9 -9 0
    9 -9 0
    8 -9 0
    8 -9 0
    8 -9 0
    8 -9 0
    -8 9 0
    7 -9 0
    7 -9 0
    7 -9 0
    7 -9 0
    -7 9 0
    6 -9 0
    6 -9 0
    6 -9 0
    -6 9 0
    5 -9 0
    -5 9 0
    4 -9 0
    -4 9 0
    3 -9 0
    3 -9 0
    3 -9 0
    -3 9 0
    -3 9 0
    2 -9 0
    2 -9 0
    2 -9 0
    -2 9 0
    -2 9 0
    1 -9 0
    1 -9 0
    1 -9 0
    -1 9 0
    -1 9 0
    -1 9 0
    0 -9 0
    0 -9 0
    0 9 0
    0 9 0
    -1 -9 0
    -2 -9 0
    -2 -9 0
    -3 -9 0
    -3 -9 0
    3 9 0
    -4 -9 0
    4 9 0
    9 -10 0
    8 -10 0
    8 -10 0
    -8 10 0
    7 -10 0
    7 -10 0
    -7 10 0
    -6 10 0
    5 -10 0
    -5 10 0
    4 -10 0
    4 -10 0
    -4 10 0
    3 -10 0
    3 -10 0
    -3 10 0
    -3 10 0
    -3 10 0
    2 -10 0
    2 -10 0
    2 -10 0
    -2 10 0
    -2 10 0
    -2 10 0
    1 -10 0
    1 -10 0
    -1 10 0
    -1 10 0
    -1 10 0
    0 -10 0
    0 -10 0
    0 10 0
    0 10 0
    -1 -10 0
    -1 -10 0
    -2 -10 0
    -2 -10 0
    2 10 0
    -3 -10 0
    -3 -10 0
    3 10 0
    8 -11 0
    -8 11 0
    -8 11 0
    7 -11 0
    -7 11 0
    6 -11 0
    -6 11 0
    5 -11 0
    -5 11 0
    -5 11 0
    4 -11 0
    -4 11 0
    -4 11 0
    3 -11 0
    3 -11 0
    -3 11 0
    -3 11 0
    -3 11 0
    2 -11 0
    2 -11 0
    -2 11 0
    -2 11 0
    -2 11 0
    1 -11 0
    1 -11 0
    -1 11 0
    -1 11 0
    0 -11 0
    0 -11 0
    0 11 0
    -1 -11 0
    1 11 0
    5 -12 0
    -5 12 0
    -5 12 0
    -4 12 0
    -3 12 0
    -3 12 -1
    -4 12 -1
    -4 12 -1
    -5 12 -1
    -5 12 -1
    5 -12 1
    -1 -11 1
    -1 -11 1
    0 11 -1
    0 -11 1
    0 -11 1
    -1 11 -1
    -1 11 -1
    1 -11 1
    -2 11 -1
    -2 11 -1
    -2 11 -1
    2 -11 1
    2 -11 1
    -3 11 -1
    -3 11 -1
    -3 11 -1
    3 -11 1
    3 -11 1
    -4 11 -1
    -4 11 -1
    4 -11 1
    -5 11 -1
    -5 11 -1
    5 -11 1
    -6 11 -1
    -6 11 -1
    6 -11 1
    -7 11 -1
    -7 11 -1
    7 -11 1
    -8 11 -1
    -8 11 -1
    8 -11 1
    3 10 -1
    -3 -10 1
    -3 -10 1
    2 10 -1
    -2 -10 1
    1 10 -1
    -1 -10 1
    -1 -10 1
    0 10 -1
    0 10 -1
    0 -10 1
    -1 10 -1
    -1 10 -1
    1 -10 1
    1 -10 1
    -2 10 -1
    -2 10 -1
    -2 10 -1
    2 -10 1
    2 -10 1
    -3 10 -1
    -3 10 -1
    -3 10 -1
    3 -10 1
    3 -10 1
    4 -10 1
    4 -10 1
    -5 10 -1
    5 -10 1
    -6 10 -1
    6 -10 1
    -7 10 -1
    -8 10 -1
    8 -10 1
    8 -10 1
    9 -10 1
    9 -10 1
    4 9 -1
    4 9 -1
    -4 -9 1
    -4 -9 1
    3 9 -1
    -3 -9 1
    -2 -9 1
    -2 -9 1
    1 9 -1
    -1 -9 1
    0 9 -1
    0 9 -1
    0 9 -1
    0 -9 1
    0 -9 1
    -1 9 -1
    -1 9 -1
    -1 9 -1
    1 -9 1
    1 -9 1
    1 -9 1
    -2 9 -1
    -2 9 -1
    2 -9 1
    2 -9 1
    2 -9 1
    -3 9 -1
    -3 9 -1
    3 -9 1
    3 -9 1
    3 -9 1
    -4 9 -1
    4 -9 1
    4 -9 1
    -5 9 -1
    5 -9 1
    -6 9 -1
    6 -9 1
    6 -9 1
    6 -9 1
    -7 9 -1
    7 -9 1
    7 -9 1
    7 -9 1
    7 -9 1
    -8 9 -1
    8 -9 1
    9 -9 1
    9 -9 1
    9 -9 1
    9 -9 1
    10 -9 1
    10 -9 1
    6 8 -1
    -6 -8 1
    5 8 -1
    5 8 -1
    -5 -8 1
    -5 -8 1
    4 8 -1
    -4 -8 1
    3 8 -1
    -3 -8 1
    -3 -8 1
    2 8 -1
    -2 -8 1
    -2 -8 1
    1 8 -1
    1 8 -1
    -1 -8 1
    -1 -8 1
    0 8 -1
    0 8 -1
    0 8 -1
    0 -8 1
    0 -8 1
    -1 8 -1
    -1 8 -1
    1 -8 1
    1 -8 1
    1 -8 1
    -2 8 -1
    -2 8 -1
    -2 8 -1
    2 -8 1
    2 -8 1
    2 -8 1
    -3 8 -1
    -3 8 -1
    -3 8 -1
    3 -8 1
    3 -8 1
    3 -8 1
    -4 8 -1
    -4 8 -1
    4 -8 1
    4 -8 1
    4 -8 1
    -5 8 -1
    -5 8 -1
    5 -8 1
    5 -8 1
    5 -8 1
    5 -8 1
    5 -8 1
    -6 8 -1
    -6 8 -1
    6 -8 1
    6 -8 1
    6 -8 1
    -7 8 -1
    7 -8 1
    7 -8 1
    7 -8 1
    7 -8 1
    8 -8 1
    8 -8 1
    8 -8 1
    9 -8 1
    9 -8 1
    9 -8 1
    10 -8 1
    10 -8 1
    10 -8 1
    11 -8 1
    11 -8 1
    7 7 -1
    6 7 -1
    6 7 -1
    -6 -7 1
    -6 -7 1
    5 7 -1
    -5 -7 1
    -5 -7 1
    4 7 -1
    4 7 -1
    -4 -7 1
    3 7 -1
    3 7 -1
    -3 -7 1
    -3 -7 1
    -3 -7 1
    2 7 -1
    2 7 -1
    -2 -7 1
    -2 -7 1
    -2 -7 1
    1 7 -1
    1 7 -1
    1 7 -1
    -1 -7 1
    -1 -7 1
    0 7 -1
    0 7 -1
    0 -7 1
    0 -7 1
    0 -7 1
    0 -7 1
    -1 7 -1
    1 -7 1
    1 -7 1
    -2 7 -1
    2 -7 1
    -3 7 -1
    3 -7 1
    -4 7 -1
    4 -7 1
    4 -7 1
    4 -7 1
    -5 7 -1
    -5 7 -1
    5 -7 1
    5 -7 1
    5 -7 1
    5 -7 1
    5 -7 1
    -6 7 -1
    -6 7 -1
    6 -7 1
    6 -7 1
    6 -7 1
    6 -7 1
    -7 7 -1
    7 -7 1
    7 -7 1
    7 -7 1
    8 -7 1
    8 -7 1
    8 -7 1
    8 -7 1
    9 -7 1
    9 -7 1
    9 -7 1
    9 -7 1
    10 -7 1
    10 -7 1
    11 -7 1
    11 -7 1
    11 -7 1
    7 6 -1
    7 6 -1
    7 6 -1
    7 6 -1
    -7 -6 1
    6 6 -1
    6 6 -1
    6 6 -1
    6 6 -1
    -6 -6 1
    -6 -6 1
    5 6 -1
    5 6 -1
    5 6 -1
    -5 -6 1
    -5 -6 1
    4 6 -1
    4 6 -1
    -4 -6 1
    -4 -6 1
    -4 -6 1
    -4 -6 1
    3 6 -1
    3 6 -1
    -3 -6 1
    -3 -6 1
    -3 -6 1
    -3 -6 1
    2 6 -1
    2 6 -1
    -2 -6 1
    -2 -6 1
    -2 -6 1
    -2 -6 1
    -1 -6 1
    -1 -6 1
    -1 -6 1
    0 6 -1
    0 -6 1
    0 -6 1
    0 -6 1
    -1 6 -1
    1 -6 1
    1 -6 1
    -2 6 -1
    -2 6 -1
    2 -6 1
    2 -6 1
    -3 6 -1
    -3 6 -1
    -4 6 -1
    -5 6 -1
    -6 6 -1
    6 -6 1
    6 -6 1
    6 -6 1
    6 -6 1
    -7 6 -1
    7 -6 1
    7 -6 1
    7 -6 1
    7 -6 1
    8 -6 1
    8 -6 1
    8 -6 1
    8 -6 1
    9 -6 1
    9 -6 1
    10 -6 1
    10 -6 1
    10 -6 1
    11 -6 1
    11 -6 1
    11 -6 1
    8 5 -1
    8 5 -1
    8 5 -1
    7 5 -1
    7 5 -1
    7 5 -1
    7 5 -1
    -7 -5 1
    6 5 -1
    6 5 -1
    6 5 -1
    6 5 -1
    -6 -5 1
    -6 -5 1
    5 5 -1
    5 5 -1
    -5 -5 1
    -5 -5 1
    4 5 -1
    4 5 -1
    -4 -5 1
    -3 -5 1
    -3 -5 1
    -2 -5 1
    -2 -5 1
    1 5 -1
    -1 -5 1
    -1 -5 1
    -1 -5 1
    0 5 -1
    0 5 -1
    0 -5 1
    0 -5 1
    -1 5 -1
    -1 5 -1
    1 -5 1
    1 -5 1
    -2 5 -1
    -2 5 -1
    2 -5 1
    -3 5 -1
    -3 5 -1
    -4 5 -1
    -4 5 -1
    -5 5 -1
    -6 5 -1
    -7 5 -1
    7 -5 1
    7 -5 1
    7 -5 1
    7 -5 1
    8 -5 1
    8 -5 1
    8 -5 1
    9 -5 1
    9 -5 1
    9 -5 1
    10 -5 1
    10 -5 1
    11 -5 1
    11 -5 1
    11 -5 1
    9 4 -1
    9 4 -1
    8 4 -1
    8 4 -1
    8 4 -1
    8 4 -1
    7 4 -1
    7 4 -1
    7 4 -1
    7 4 -1
    -7 -4 1
    6 4 -1
    6 4 -1
    6 4 -1
    -6 -4 1
    5 4 -1
    5 4 -1
    5 4 -1
    -4 -4 1
    -3 -4 1
    -3 -4 1
    -2 -4 1
    -2 -4 1
    1 4 -1
    1 4 -1
    -1 -4 1
    -1 -4 1
    0 4 -1
    0 4 -1
    0 -4 1
    0 -4 1
    -1 4 -1
    -1 4 -1
    1 -4 1
    1 -4 1
    -2 4 -1
    2 -4 1
    2 -4 1
    -4 4 -1
    -5 4 -1
    -6 4 -1
    -7 4 -1
    7 -4 1
    7 -4 1
    7 -4 1
    8 -4 1
    8 -4 1
    8 -4 1
    8 -4 1
    9 -4 1
    9 -4 1
    9 -4 1
    9 -4 1
    10 -4 1
    10 -4 1
    10 -4 1
    11 -4 1
    11 -4 1
    11 -4 1
    10 3 -1
    9 3 -1
    9 3 -1
    8 3 -1
    8 3 -1
    8 3 -1
    7 3 -1
    7 3 -1
    7 3 -1
    7 3 -1
    6 3 -1
    6 3 -1
    6 3 -1
    6 3 -1
    -6 -3 1
    -5 -3 1
    -5 -3 1
    -4 -3 1
    -4 -3 1
    -3 -3 1
    -3 -3 1
    -2 -3 1
    -2 -3 1
    1 3 -1
    1 3 -1
    -1 -3 1
    -1 -3 1
    0 3 -1
    0 -3 1
    0 -3 1
    -1 3 -1
    1 -3 1
    -2 3 -1
    -2 3 -1
    -3 3 -1
    -3 3 -1
    -4 3 -1
    -4 3 -1
    -4 3 -1
    -5 3 -1
    -5 3 -1
    -6 3 -1
    -6 3 -1
    -7 3 -1
    7 -3 1
    8 -3 1
    8 -3 1
    8 -3 1
    8 -3 1
    8 -3 1
    9 -3 1
    9 -3 1
    9 -3 1
    9 -3 1
    9 -3 1
    10 -3 1
    10 -3 1
    10 -3 1
    10 -3 1
    11 -3 1
    11 -3 1
    11 -3 1
    10 2 -1
    10 2 -1
    9 2 -1
    9 2 -1
    9 2 -1
    8 2 -1
    8 2 -1
    8 2 -1
    8 2 -1
    7 2 -1
    7 2 -1
    7 2 -1
    7 2 -1
    -7 -2 1
    6 2 -1
    6 2 -1
    6 2 -1
    -6 -2 1
    -5 -2 1
    -5 -2 1
    -4 -2 1
    -4 -2 1
    -3 -2 1
    -3 -2 1
    -2 -2 1
    -2 -2 1
    1 2 -1
    1 2 -1
    -1 -2 1
    -1 -2 1
    0 2 -1
    0 2 -1
    0 -2 1
    0 -2 1
    -1 2 -1
    -1 2 -1
    1 -2 1
    -2 2 -1
    -2 2 -1
    -3 2 -1
    -3 2 -1
    -3 2 -1
    -3 2 -1
    -4 2 -1
    -4 2 -1
    -4 2 -1
    -4 2 -1
    -5 2 -1
    -5 2 -1
    -5 2 -1
    -5 2 -1
    -6 2 -1
    -6 2 -1
    -6 2 -1
    8 -2 1
    8 -2 1
    8 -2 1
    8 -2 1
    8 -2 1
    9 -2 1
    9 -2 1
    9 -2 1
    9 -2 1
    9 -2 1
    10 -2 1
    10 -2 1
    10 -2 1
    10 -2 1
    10 -2 1
    11 -2 1
    11 -2 1
    11 1 -1
    10 1 -1
    10 1 -1
    9 1 -1
    9 1 -1
    9 1 -1
    8 1 -1
    8 1 -1
    8 1 -1
    -8 -1 1
    7 1 -1
    7 1 -1
    7 1 -1
    -7 -1 1
    -6 -1 1
    -6 -1 1
    -5 -1 1
    -5 -1 1
    -5 -1 1
    -4 -1 1
    -4 -1 1
    -4 -1 1
    -3 -1 1
    -3 -1 1
    -3 -1 1
    -2 -1 1
    -2 -1 1
    -2 -1 1
    1 1 -1
    1 1 -1
    -1 -1 1
    -1 1 -1
    -1 1 -1
    -1 1 -1
    -2 1 -1
    -2 1 -1
    -2 1 -1
    -3 1 -1
    -3 1 -1
    -4 1 -1
    -4 1 -1
    -5 1 -1
    -5 1 -1
    -5 1 -1
    -5 1 -1
    -5 1 -1
    -6 1 -1
    -6 1 -1
    -7 1 -1
    7 -1 1
    7 -1 1
    8 -1 1
    8 -1 1
    8 -1 1
    8 -1 1
    8 -1 1
    9 -1 1
    9 -1 1
    9 -1 1
    9 -1 1
    9 -1 1
    10 -1 1
    10 -1 1
    11 -1 1
    11 -1 1
    11 0 -1
    11 0 -1
    10 0 -1
    10 0 -1
    10 0 -1
    9 0 -1
    9 0 -1
    9 0 -1
    8 0 -1
    8 0 -1
    8 0 -1
    8 0 -1
    7 0 -1
    7 0 -1
    7 0 -1
    -7 0 1
    -6 0 1
    -6 0 1
    -6 0 1
    -5 0 1
    -5 0 1
    -5 0 1
    -4 0 1
    -4 0 1
    -4 0 1
    -3 0 1
    -3 0 1
    -3 0 1
    -3 0 1
    2 0 -1
    -2 0 1
    -2 0 1
    -2 0 1
    -2 0 1
    -2 0 -1
    -2 0 -1
    -2 0 -1
    -3 0 -1
    -3 0 -1
    -3 0 -1
    -4 0 -1
    -4 0 -1
    -4 0 -1
    -4 0 -1
    -5 0 -1
    -5 0 -1
    -5 0 -1
    -6 0 -1
    -6 0 -1
    -6 0 -1
    -7 0 -1
    7 0 1
    7 0 1
    7 0 1
    7 0 1
    8 0 1
    8 0 1
    8 0 1
    9 0 1
    9 0 1
    9 0 1
    10 0 1
    10 0 1
    11 0 1
    11 0 1
    11 -1 -1
    11 -1 -1
    10 -1 -1
    10 -1 -1
    10 -1 -1
    10 -1 -1
    9 -1 -1
    9 -1 -1
    9 -1 -1
    9 -1 -1
    8 -1 -1
    8 -1 -1
    8 -1 -1
    8 -1 -1
    8 -1 -1
    -7 1 1
    -6 1 1
    -6 1 1
    -6 1 1
    -6 1 1
    -5 1 1
    -5 1 1
    -5 1 1
    -5 1 1
    -4 1 1
    -4 1 1
    -4 1 1
    -3 1 1
    -3 1 1
    -3 1 1
    -2 1 1
    1 -1 -1
    1 -1 -1
    0 -1 -1
    0 -1 -1
    0 -1 -1
    0 1 1
    0 1 1
    0 1 1
    -1 -1 -1
    -1 -1 -1
    -1 -1 -1
    1 1 1
    -2 -1 -1
    -2 -1 -1
    -2 -1 -1
    -2 -1 -1
    2 1 1
    -3 -1 -1
    -3 -1 -1
    -3 -1 -1
    -3 -1 -1
    -4 -1 -1
    -4 -1 -1
    -4 -1 -1
    -4 -1 -1
    -4 -1 -1
    -5 -1 -1
    -6 -1 -1
    -6 -1 -1
    -7 -1 -1
    7 1 1
    7 1 1
    7 1 1
    8 1 1
    8 1 1
    8 1 1
    9 1 1
    9 1 1
    10 1 1
    10 1 1
    11 -2 -1
    11 -2 -1
    11 -2 -1
    10 -2 -1
    10 -2 -1
    10 -2 -1
    10 -2 -1
    9 -2 -1
    9 -2 -1
    9 -2 -1
    9 -2 -1
    9 -2 -1
    8 -2 -1
    8 -2 -1
    8 -2 -1
    8 -2 -1
    8 -2 -1
    -7 2 1
    -6 2 1
    -6 2 1
    -6 2 1
    -5 2 1
    -5 2 1
    -5 2 1
    -4 2 1
    -4 2 1
    -3 2 1
    -3 2 1
    -3 2 1
    2 -2 -1
    2 -2 -1
    -2 2 1
    1 -2 -1
    1 -2 -1
    1 -2 -1
    -1 2 1
    -1 2 1
    0 -2 -1
    0 -2 -1
    0 -2 -1
    0 2 1
    0 2 1
    0 2 1
    -1 -2 -1
    -1 -2 -1
    -1 -2 -1
    1 2 1
    1 2 1
    -2 -2 -1
    -3 -2 -1
    -3 -2 -1
    -3 -2 -1
    -4 -2 -1
    -4 -2 -1
    -5 -2 -1
    -5 -2 -1
    -6 -2 -1
    -6 -2 -1
    6 2 1
    6 2 1
    6 2 1
    -7 -2 -1
    7 2 1
    7 2 1
    7 2 1
    7 2 1
    8 2 1
    9 2 1
    9 2 1
    10 2 1
    10 2 1
    11 -3 -1
    11 -3 -1
    11 -3 -1
    10 -3 -1
    10 -3 -1
    10 -3 -1
    10 -3 -1
    9 -3 -1
    9 -3 -1
    9 -3 -1
    9 -3 -1
    8 -3 -1
    8 -3 -1
    8 -3 -1
    8 -3 -1
    -7 3 1
    -7 3 1
    -6 3 1
    -6 3 1
    -5 3 1
    -5 3 1
    -5 3 1
    -4 3 1
    -4 3 1
    -4 3 1
    -3 3 1
    -3 3 1
    2 -3 -1
    2 -3 -1
    -2 3 1
    1 -3 -1
    1 -3 -1
    1 -3 -1
    -1 3 1
    -1 3 1
    0 -3 -1
    0 -3 -1
    0 -3 -1
    0 -3 -1
    0 3 1
    0 3 1
    -1 -3 -1
    -1 -3 -1
    -1 -3 -1
    1 3 1
    -2 -3 -1
    -2 -3 -1
    -2 -3 -1
    -3 -3 -1
    -3 -3 -1
    -4 -3 -1
    -4 -3 -1
    -5 -3 -1
    -5 -3 -1
    5 3 1
    5 3 1
    5 3 1
    -6 -3 -1
    -6 -3 -1
    6 3 1
    6 3 1
    6 3 1
    6 3 1
    6 3 1
    7 3 1
    7 3 1
    7 3 1
    8 3 1
    8 3 1
    9 3 1
    9 3 1
    12 -4 -1
    12 -4 -1
    11 -4 -1
    11 -4 -1
    11 -4 -1
    10 -4 -1
    10 -4 -1
    10 -4 -1
    9 -4 -1
    9 -4 -1
    9 -4 -1
    8 -4 -1
    8 -4 -1
    8 -4 -1
    -8 4 1
    7 -4 -1
    7 -4 -1
    7 -4 -1
    -7 4 1
    -6 4 1
    -5 4 1
    -5 4 1
    -4 4 1
    -4 4 1
    -3 4 1
    -3 4 1
    2 -4 -1
    2 -4 -1
    -2 4 1
    -2 4 1
    1 -4 -1
    1 -4 -1
    -1 4 1
    -1 4 1
    0 -4 -1
    0 -4 -1
    0 -4 -1
    0 4 1
    0 4 1
    -1 -4 -1
    -1 -4 -1
    -1 -4 -1
    1 4 1
    -2 -4 -1
    -2 -4 -1
    -3 -4 -1
    -3 -4 -1
    -3 -4 -1
    -4 -4 -1
    -4 -4 -1
    4 4 1
    4 4 1
    -5 -4 -1
    -5 -4 -1
    5 4 1
    5 4 1
    5 4 1
    5 4 1
    6 4 1
    6 4 1
    6 4 1
    6 4 1
    7 4 1
    7 4 1
    7 4 1
    -8 -4 -1
    8 4 1
    8 4 1
    8 4 1
    9 4 1
    9 4 1
    12 -5 -1
    11 -5 -1
    11 -5 -1
    11 -5 -1
    10 -5 -1
    10 -5 -1
    10 -5 -1
    9 -5 -1
    9 -5 -1
    9 -5 -1
    8 -5 -1
    8 -5 -1
    8 -5 -1
    8 -5 -1
    -8 5 1
    7 -5 -1
    7 -5 -1
    7 -5 -1
    7 -5 -1
    -7 5 1
    -6 5 1
    -5 5 1
    -4 5 1
    -3 5 1
    -3 5 1
    2 -5 -1
    2 -5 -1
    -2 5 1
    -2 5 1
    1 -5 -1
    1 -5 -1
    -1 5 1
    0 -5 -1
    0 -5 -1
    0 5 1
    0 5 1
    -1 -5 -1
    -1 -5 -1
    1 5 1
    -2 -5 -1
    -2 -5 -1
    -3 -5 -1
    -3 -5 -1
    3 5 1
    3 5 1
    3 5 1
    -4 -5 -1
    -4 -5 -1
    4 5 1
    4 5 1
    4 5 1
    4 5 1
    -5 -5 -1
    -5 -5 -1
    5 5 1
    5 5 1
    5 5 1
    -6 -5 -1
    6 5 1
    6 5 1
    6 5 1
    -7 -5 -1
    7 5 1
    8 5 1
    8 5 1
    11 -6 -1
    11 -6 -1
    11 -6 -1
    10 -6 -1
    10 -6 -1
    10 -6 -1
    9 -6 -1
    9 -6 -1
    9 -6 -1
    9 -6 -1
    8 -6 -1
    8 -6 -1
    8 -6 -1
    8 -6 -1
    7 -6 -1
    7 -6 -1
    7 -6 -1
    7 -6 -1
    -7 6 1
    6 -6 -1
    6 -6 -1
    6 -6 -1
    -6 6 1
    -5 6 1
    -4 6 1
    -3 6 1
    -3 6 1
    2 -6 -1
    2 -6 -1
    -2 6 1
    1 -6 -1
    1 -6 -1
    -1 6 1
    -1 6 1
    0 -6 -1
    0 -6 -1
    0 -6 -1
    0 6 1
    0 6 1
    -1 -6 -1
    -1 -6 -1
    -2 -6 -1
    -2 -6 -1
    2 6 1
    2 6 1
    -3 -6 -1
    -3 -6 -1
    3 6 1
    3 6 1
    3 6 1
    3 6 1
    4 6 1
    4 6 1
    4 6 1
    -5 -6 -1
    5 6 1
    5 6 1
    5 6 1
    -6 -6 -1
    -6 -6 -1
    6 6 1
    6 6 1
    6 6 1
    -7 -6 -1
    7 6 1
    7 6 1
    7 6 1
    11 -7 -1
    11 -7 -1
    10 -7 -1
    10 -7 -1
    10 -7 -1
    10 -7 -1
    9 -7 -1
    9 -7 -1
    9 -7 -1
    8 -7 -1
    8 -7 -1
    8 -7 -1
    8 -7 -1
    7 -7 -1
    7 -7 -1
    7 -7 -1
    7 -7 -1
    -7 7 1
    -7 7 1
    6 -7 -1
    6 -7 -1
    6 -7 -1
    6 -7 -1
    -6 7 1
    -6 7 1
    5 -7 -1
    5 -7 -1
    5 -7 -1
    5 -7 -1
    -5 7 1
    -5 7 1
    -5 7 1
    4 -7 -1
    4 -7 -1
    -4 7 1
    -4 7 1
    3 -7 -1
    3 -7 -1
    3 -7 -1
    -3 7 1
    -3 7 1
    2 -7 -1
    -2 7 1
    1 -7 -1
    1 -7 -1
    1 -7 -1
    1 -7 -1
    -1 7 1
    -1 7 1
    -1 7 1
    0 -7 -1
    0 -7 -1
    0 -7 -1
    0 -7 -1
    0 7 1
    -1 -7 -1
    -1 -7 -1
    -1 -7 -1
    -1 -7 -1
    1 7 1
    1 7 1
    -2 -7 -1
    -2 -7 -1
    2 7 1
    -3 -7 -1
    -3 -7 -1
    3 7 1
    3 7 1
    -4 -7 -1
    -4 -7 -1
    4 7 1
    4 7 1
    -5 -7 -1
    -5 -7 -1
    5 7 1
    5 7 1
    5 7 1
    -6 -7 -1
    -6 -7 -1
    11 -8 -1
    11 -8 -1
    11 -8 -1
    10 -8 -1
    10 -8 -1
    10 -8 -1
    10 -8 -1
    9 -8 -1
    9 -8 -1
    9 -8 -1
    9 -8 -1
    8 -8 -1
    8 -8 -1
    8 -8 -1
    8 -8 -1
    7 -8 -1
    7 -8 -1
    7 -8 -1
    7 -8 -1
    -7 8 1
    6 -8 -1
    6 -8 -1
    6 -8 -1
    6 -8 -1
    -6 8 1
    5 -8 -1
    5 -8 -1
    -5 8 1
    -5 8 1
    -5 8 1
    4 -8 -1
    4 -8 -1
    -4 8 1
    3 -8 -1
    3 -8 -1
    3 -8 -1
    -3 8 1
    -3 8 1
    -3 8 1
    2 -8 -1
    2 -8 -1
    -2 8 1
    1 -8 -1
    1 -8 -1
    1 -8 -1
    -1 8 1
    -1 8 1
    0 -8 -1
    0 -8 -1
    0 -8 -1
    0 8 1
    0 8 1
    -1 -8 -1
    -1 -8 -1
    1 8 1
    1 8 1
    -2 -8 -1
    -2 -8 -1
    2 8 1
    -3 -8 -1
    -3 -8 -1
    -4 -8 -1
    -4 -8 -1
    4 8 1
    -5 -8 -1
    -5 -8 -1
    5 8 1
    10 -9 -1
    10 -9 -1
    10 -9 -1
    10 -9 -1
    9 -9 -1
    9 -9 -1
    9 -9 -1
    9 -9 -1
    8 -9 -1
    8 -9 -1
    8 -9 -1
    8 -9 -1
    -8 9 1
    7 -9 -1
    7 -9 -1
    7 -9 -1
    7 -9 -1
    -7 9 1
    6 -9 -1
    6 -9 -1
    6 -9 -1
    -6 9 1
    5 -9 -1
    -5 9 1
    4 -9 -1
    -4 9 1
    -4 9 1
    3 -9 -1
    3 -9 -1
    3 -9 -1
    -3 9 1
    -3 9 1
    2 -9 -1
    2 -9 -1
    2 -9 -1
    -2 9 1
    -2 9 1
    1 -9 -1
    1 -9 -1
    -1 9 1
    -1 9 1
    0 -9 -1
    0 9 1
    -1 -9 -1
    -1 -9 -1
    1 9 1
    -2 -9 -1
    -2 -9 -1
    -3 -9 -1
    -3 -9 -1
    -4 -9 -1
    -4 -9 -1
    4 9 1
    9 -10 -1
    9 -10 -1
    8 -10 -1
    -8 10 1
    7 -10 -1
    7 -10 -1
    -7 10 1
    6 -10 -1
    -6 10 1
    5 -10 -1
    -5 10 1
    -5 10 1
    4 -10 -1
    -4 10 1
    3 -10 -1
    3 -10 -1
    -3 10 1
    2 -10 -1
    2 -10 -1
    2 -10 -1
    -2 10 1
    -2 10 1
    -2 10 1
    1 -10 -1
    -1 10 1
    0 -10 -1
    0 10 1
    -1 -10 -1
    1 10 1
    -2 -10 -1
    -2 -10 -1
    2 10 1
    8 -11 -1
    -8 11 1
    7 -11 -1
    -7 11 1
    6 -11 -1
    -6 11 1
    5 -11 -1
    -5 11 1
    -5 11 1
    4 -11 -1
    -4 11 1
    -4 11 1
    -4 11 1
    3 -11 -1
    -3 11 1
    -3 11 1
    -3 11 1
    2 -11 -1
    2 -11 -1
    -2 11 1
    -2 11 1
    1 -11 -1
    1 -11 -1
    0 11 1
    -4 12 1
    -3 12 -2
    -3 12 -2
    -4 12 -2
    -5 12 -2
    -5 12 -2
    1 11 -2
    -1 -11 2
    -1 -11 2
    0 11 -2
    0 -11 2
    0 -11 2
    -1 11 -2
    -1 11 -2
    -1 11 -2
    1 -11 2
    -2 11 -2
    -2 11 -2
    -2 11 -2
    2 -11 2
    -3 11 -2
    -3 11 -2
    3 -11 2
    3 -11 2
    -4 11 -2
    -4 11 -2
    4 -11 2
    4 -11 2
    -5 11 -2
    -5 11 -2
    5 -11 2
    -6 11 -2
    -6 11 -2
    6 -11 2
    -7 11 -2
    -7 11 -2
    7 -11 2
    -8 11 -2
    -8 11 -2
    8 -11 2
    3 10 -2
    -3 -10 2
    -3 -10 2
    2 10 -2
    -2 -10 2
    1 10 -2
    -1 -10 2
    -1 -10 2
    0 10 -2
    0 10 -2
    0 10 -2
    0 -10 2
    0 -10 2
    -1 10 -2
    -1 10 -2
    -1 10 -2
    1 -10 2
    -2 10 -2
    -2 10 -2
    2 -10 2
    2 -10 2
    -3 10 -2
    3 -10 2
    3 -10 2
    3 -10 2
    -4 10 -2
    4 -10 2
    5 -10 2
    5 -10 2
    -6 10 -2
    6 -10 2
    -7 10 -2
    7 -10 2
    -8 10 -2
    8 -10 2
    8 -10 2
    -9 10 -2
    9 -10 2
    9 -10 2
    5 9 -2
    -5 -9 2
    4 9 -2
    -4 -9 2
    -3 -9 2
    -3 -9 2
    2 9 -2
    -2 -9 2
    -2 -9 2
    1 9 -2
    1 9 -2
    -1 -9 2
    -1 -9 2
    0 9 -2
    0 9 -2
    0 9 -2
    0 -9 2
    0 -9 2
    -1 9 -2
    -1 9 -2
    -1 9 -2
    1 -9 2
    1 -9 2
    -2 9 -2
    -2 9 -2
    -2 9 -2
    2 -9 2
    2 -9 2
    2 -9 2
    -3 9 -2
    -3 9 -2
    3 -9 2
    3 -9 2
    3 -9 2
    -4 9 -2
    4 -9 2
    4 -9 2
    -5 9 -2
    5 -9 2
    5 -9 2
    -6 9 -2
    6 -9 2
    6 -9 2
    6 -9 2
    -7 9 -2
    7 -9 2
    7 -9 2
    7 -9 2
    7 -9 2
    8 -9 2
    8 -9 2
    8 -9 2
    8 -9 2
    9 -9 2
    9 -9 2
    9 -9 2
    10 -9 2
    10 -9 2
    6 8 -2
    -6 -8 2
    5 8 -2
    5 8 -2
    -5 -8 2
    -5 -8 2
    4 8 -2
    -4 -8 2
    -4 -8 2
    3 8 -2
    -3 -8 2
    -3 -8 2
    2 8 -2
    -2 -8 2
    -2 -8 2
    1 8 -2
    1 8 -2
    1 8 -2
    -1 -8 2
    -1 -8 2
    -1 -8 2
    0 8 -2
    0 8 -2
    0 8 -2
    0 -8 2
    0 -8 2
    -1 8 -2
    -1 8 -2
    -1 8 -2
    1 -8 2
    1 -8 2
    1 -8 2
    -2 8 -2
    -2 8 -2
    -2 8 -2
    2 -8 2
    2 -8 2
    2 -8 2
    -3 8 -2
    -3 8 -2
    3 -8 2
    3 -8 2
    3 -8 2
    -4 8 -2
    -4 8 -2
    4 -8 2
    4 -8 2
    4 -8 2
    -5 8 -2
    -5 8 -2
    5 -8 2
    5 -8 2
    5 -8 2
    5 -8 2
    5 -8 2
    -6 8 -2
    -6 8 -2
    6 -8 2
    6 -8 2
    6 -8 2
    6 -8 2
    -7 8 -2
    7 -8 2
    7 -8 2
    7 -8 2
    8 -8 2
    9 -8 2
    9 -8 2
    9 -8 2
    10 -8 2
    10 -8 2
    10 -8 2
    7 7 -2
    6 7 -2
    -6 -7 2
    -6 -7 2
    5 7 -2
    5 7 -2
    -5 -7 2
    -5 -7 2
    4 7 -2
    4 7 -2
    -4 -7 2
    -4 -7 2
    3 7 -2
    3 7 -2
    -3 -7 2
    -3 -7 2
    -3 -7 2
    -3 -7 2
    2 7 -2
    2 7 -2
    2 7 -2
    -2 -7 2
    -2 -7 2
    -2 -7 2
    1 7 -2
    1 7 -2
    -1 -7 2
    -1 -7 2
    -1 -7 2
    0 7 -2
    0 7 -2
    0 7 -2
    0 -7 2
    0 -7 2
    0 -7 2
    1 -7 2
    1 -7 2
    2 -7 2
    -3 7 -2
    -4 7 -2
    -4 7 -2
    4 -7 2
    4 -7 2
    4 -7 2
    -5 7 -2
    -5 7 -2
    5 -7 2
    5 -7 2
    5 -7 2
    5 -7 2
    5 -7 2
    -6 7 -2
    -6 7 -2
    6 -7 2
    6 -7 2
    6 -7 2
    6 -7 2
    -7 7 -2
    7 -7 2
    7 -7 2
    7 -7 2
    7 -7 2
    8 -7 2
    8 -7 2
    8 -7 2
    8 -7 2
    9 -7 2
    9 -7 2
    9 -7 2
    9 -7 2
    10 -7 2
    10 -7 2
    10 -7 2
    11 -7 2
    11 -7 2
    7 6 -2
    7 6 -2
    7 6 -2
    7 6 -2
    -7 -6 2
    6 6 -2
    6 6 -2
    6 6 -2
    -6 -6 2
    5 6 -2
    5 6 -2
    5 6 -2
    -5 -6 2
    -5 -6 2
    4 6 -2
    4 6 -2
    4 6 -2
    -4 -6 2
    -4 -6 2
    -4 -6 2
    3 6 -2
    3 6 -2
    -3 -6 2
    -3 -6 2
    -3 -6 2
    2 6 -2
    2 6 -2
    -2 -6 2
    -2 -6 2
    -2 -6 2
    -1 -6 2
    -1 -6 2
    -1 -6 2
    0 6 -2
    0 -6 2
    0 -6 2
    0 -6 2
    -1 6 -2
    -1 6 -2
    1 -6 2
    1 -6 2
    -2 6 -2
    -2 6 -2
    2 -6 2
    -3 6 -2
    -3 6 -2
    3 -6 2
    -4 6 -2
    4 -6 2
    -5 6 -2
    5 -6 2
    -6 6 -2
    6 -6 2
    6 -6 2
    6 -6 2
    -7 6 -2
    7 -6 2
    7 -6 2
    7 -6 2
    7 -6 2
    8 -6 2
    8 -6 2
    8 -6 2
    8 -6 2
    9 -6 2
    9 -6 2
    9 -6 2
    9 -6 2
    10 -6 2
    10 -6 2
    10 -6 2
    11 -6 2
    11 -6 2
    11 -6 2
    8 5 -2
    8 5 -2
    8 5 -2
    8 5 -2
    7 5 -2
    7 5 -2
    7 5 -2
    7 5 -2
    -7 -5 2
    6 5 -2
    6 5 -2
    -6 -5 2
    5 5 -2
    5 5 -2
    -5 -5 2
    -5 -5 2
    -5 -5 2
    4 5 -2
    4 5 -2
    4 5 -2
    -4 -5 2
    -4 -5 2
    -3 -5 2
    -3 -5 2
    -3 -5 2
    -2 -5 2
    -2 -5 2
    -2 -5 2
    1 5 -2
    1 5 -2
    -1 -5 2
    -1 -5 2
    -1 -5 2
    0 5 -2
    0 5 -2
    0 -5 2
    0 -5 2
    -1 5 -2
    -1 5 -2
    1 -5 2
    1 -5 2
    -2 5 -2
    2 -5 2
    2 -5 2
    -3 5 -2
    -4 5 -2
    -6 5 -2
    -7 5 -2
    7 -5 2
    7 -5 2
    7 -5 2
    7 -5 2
    8 -5 2
    8 -5 2
    8 -5 2
    8 -5 2
    9 -5 2
    9 -5 2
    9 -5 2
    9 -5 2
    10 -5 2
    10 -5 2
    11 -5 2
    11 -5 2
    11 -5 2
    9 4 -2
    9 4 -2
    8 4 -2
    8 4 -2
    8 4 -2
    8 4 -2
    7 4 -2
    7 4 -2
    7 4 -2
    7 4 -2
    6 4 -2
    6 4 -2
    -6 -4 2
    -6 -4 2
    5 4 -2
    5 4 -2
    5 4 -2
    -5 -4 2
    -5 -4 2
    -5 -4 2
    -4 -4 2
    -4 -4 2
    -3 -4 2
    -3 -4 2
    -2 -4 2
    -2 -4 2
    1 4 -2
    1 4 -2
    -1 -4 2
    -1 -4 2
    0 4 -2
    0 -4 2
    0 -4 2
    -1 4 -2
    1 -4 2
    1 -4 2
    -2 4 -2
    -2 4 -2
    2 -4 2
    2 -4 2
    -3 4 -2
    -3 4 -2
    -4 4 -2
    -4 4 -2
    -7 4 -2
    7 -4 2
    7 -4 2
    7 -4 2
    7 -4 2
    7 -4 2
    8 -4 2
    8 -4 2
    8 -4 2
    8 -4 2
    8 -4 2
    9 -4 2
    9 -4 2
    9 -4 2
    9 -4 2
    10 -4 2
    10 -4 2
    10 -4 2
    10 -4 2
    11 -4 2
    11 -4 2
    10 3 -2
    10 3 -2
    9 3 -2
    9 3 -2
    9 3 -2
    8 3 -2
    8 3 -2
    8 3 -2
    8 3 -2
    7 3 -2
    7 3 -2
    7 3 -2
    7 3 -2
    6 3 -2
    6 3 -2
    6 3 -2
    -6 -3 2
    -5 -3 2
    -5 -3 2
    -4 -3 2
    -4 -3 2
    -3 -3 2
    -3 -3 2
    -2 -3 2
    -2 -3 2
    1 3 -2
    -1 -3 2
    -1 -3 2
    0 3 -2
    0 3 -2
    0 -3 2
    0 -3 2
    -1 3 -2
    -1 3 -2
    1 -3 2
    1 -3 2
    -2 3 -2
    -2 3 -2
    2 -3 2
    -3 3 -2
    -3 3 -2
    -4 3 -2
    -4 3 -2
    -4 3 -2
    -5 3 -2
    -5 3 -2
    -5 3 -2
    -6 3 -2
    -7 3 -2
    7 -3 2
    7 -3 2
    7 -3 2
    8 -3 2
    8 -3 2
    8 -3 2
    8 -3 2
    9 -3 2
    9 -3 2
    9 -3 2
    9 -3 2
    9 -3 2
    10 -3 2
    10 -3 2
    10 -3 2
    10 -3 2
    11 -3 2
    11 -3 2
    11 -3 2
    10 2 -2
    10 2 -2
    10 2 -2
    9 2 -2
    9 2 -2
    9 2 -2
    8 2 -2
    8 2 -2
    8 2 -2
    8 2 -2
    7 2 -2
    7 2 -2
    7 2 -2
    7 2 -2
    6 2 -2
    6 2 -2
    6 2 -2
    -6 -2 2
    -6 -2 2
    -5 -2 2
    -5 -2 2
    -4 -2 2
    -4 -2 2
    -3 -2 2
    -3 -2 2
    -2 -2 2
    -2 -2 2
    1 2 -2
    -1 -2 2
    -1 -2 2
    -1 2 -2
    -1 2 -2
    1 -2 2
    1 -2 2
    -2 2 -2
    -2 2 -2
    -3 2 -2
    -3 2 -2
    -3 2 -2
    -4 2 -2
    -4 2 -2
    -4 2 -2
    -4 2 -2
    -5 2 -2
    -5 2 -2
    -5 2 -2
    -5 2 -2
    -6 2 -2
    -6 2 -2
    -6 2 -2
    -6 2 -2
    7 -2 2
    7 -2 2
    7 -2 2
    8 -2 2
    8 -2 2
    8 -2 2
    8 -2 2
    9 -2 2
    9 -2 2
    9 -2 2
    9 -2 2
    9 -2 2
    10 -2 2
    10 -2 2
    10 -2 2
    11 -2 2
    11 1 -2
    10 1 -2
    10 1 -2
    10 1 -2
    9 1 -2
    9 1 -2
    8 1 -2
    8 1 -2
    8 1 -2
    8 1 -2
    7 1 -2
    7 1 -2
    7 1 -2
    7 1 -2
    -7 -1 2
    -6 -1 2
    -5 -1 2
    -5 -1 2
    -4 -1 2
    -4 -1 2
    -3 -1 2
    -3 -1 2
    2 1 -2
    -2 -1 2
    -2 -1 2
    1 1 -2
    1 1 -2
    1 1 -2
    -1 -1 2
    0 1 -2
    -2 1 -2
    -2 1 -2
    -2 1 -2
    -2 1 -2
    -3 1 -2
    -3 1 -2
    -3 1 -2
    -3 1 -2
    -4 1 -2
    -4 1 -2
    -4 1 -2
    -5 1 -2
    -5 1 -2
    -5 1 -2
    -5 1 -2
    -5 1 -2
    -6 1 -2
    -6 1 -2
    -6 1 -2
    -7 1 -2
    7 -1 2
    7 -1 2
    7 -1 2
    7 -1 2
    8 -1 2
    8 -1 2
    8 -1 2
    8 -1 2
    9 -1 2
    9 -1 2
    9 -1 2
    10 -1 2
    10 -1 2
    11 -1 2
    11 -1 2
    11 0 -2
    11 0 -2
    10 0 -2
    10 0 -2
    10 0 -2
    9 0 -2
    9 0 -2
    9 0 -2
    8 0 -2
    8 0 -2
    8 0 -2
    8 0 -2
    7 0 -2
    7 0 -2
    -7 0 2
    -7 0 2
    -6 0 2
    -6 0 2
    -5 0 2
    -5 0 2
    -5 0 2
    -5 0 2
    -4 0 2
    -4 0 2
    -4 0 2
    -4 0 2
    3 0 -2
    -3 0 2
    -3 0 2
    -3 0 2
    -3 0 2
    2 0 -2
    2 0 -2
    -2 0 2
    -2 0 2
    -2 0 2
    -2 0 2
    1 0 -2
    1 0 -2
    1 0 -2
    -1 0 2
    -1 0 2
    -1 0 2
    -1 0 -2
    -2 0 -2
    -2 0 -2
    -2 0 -2
    -3 0 -2
    -3 0 -2
    -3 0 -2
    -3 0 -2
    -4 0 -2
    -4 0 -2
    -4 0 -2
    -4 0 -2
    -4 0 -2
    -5 0 -2
    -5 0 -2
    -5 0 -2
    -5 0 -2
    -6 0 -2
    -6 0 -2
    7 0 2
    7 0 2
    8 0 2
    8 0 2
    8 0 2
    9 0 2
    9 0 2
    10 0 2
    10 0 2
    11 0 2
    11 0 2
    11 -1 -2
    11 -1 -2
    10 -1 -2
    10 -1 -2
    9 -1 -2
    9 -1 -2
    9 -1 -2
    9 -1 -2
    8 -1 -2
    8 -1 -2
    8 -1 -2
    8 -1 -2
    8 -1 -2
    7 -1 -2
    -7 1 2
    -7 1 2
    -6 1 2
    -6 1 2
    -6 1 2
    -6 1 2
    -5 1 2
    -5 1 2
    -5 1 2
    -5 1 2
    -4 1 2
    -4 1 2
    -4 1 2
    -4 1 2
    -3 1 2
    -3 1 2
    2 -1 -2
    -2 1 2
    -2 1 2
    1 -1 -2
    1 -1 -2
    1 -1 -2
    -1 1 2
    -1 1 2
    0 -1 -2
    0 -1 -2
    0 1 2
    0 1 2
    -1 -1 -2
    -1 -1 -2
    -1 -1 -2
    1 1 2
    -2 -1 -2
    -2 -1 -2
    -2 -1 -2
    -2 -1 -2
    -3 -1 -2
    -3 -1 -2
    -3 -1 -2
    -3 -1 -2
    -3 -1 -2
    -4 -1 -2
    -4 -1 -2
    -4 -1 -2
    -4 -1 -2
    -4 -1 -2
    -5 -1 -2
    -5 -1 -2
    -6 -1 -2
    -6 -1 -2
    6 1 2
    6 1 2
    -7 -1 -2
    7 1 2
    7 1 2
    7 1 2
    8 1 2
    8 1 2
    9 1 2
    9 1 2
    10 1 2
    10 1 2
    11 -2 -2
    11 -2 -2
    11 -2 -2
    10 -2 -2
    10 -2 -2
    10 -2 -2
    10 -2 -2
    9 -2 -2
    9 -2 -2
    9 -2 -2
    9 -2 -2
    8 -2 -2
    8 -2 -2
    8 -2 -2
    8 -2 -2
    7 -2 -2
    -7 2 2
    -7 2 2
    -6 2 2
    -6 2 2
    -5 2 2
    -5 2 2
    -5 2 2
    -4 2 2
    -4 2 2
    -4 2 2
    3 -2 -2
    3 -2 -2
    -3 2 2
    -3 2 2
    2 -2 -2
    2 -2 -2
    -2 2 2
    -2 2 2
    1 -2 -2
    1 -2 -2
    1 -2 -2
    -1 2 2
    -1 2 2
    0 -2 -2
    0 -2 -2
    0 -2 -2
    0 2 2
    0 2 2
    -1 -2 -2
    -1 -2 -2
    -1 -2 -2
    1 2 2
    1 2 2
    1 2 2
    -2 -2 -2
    -2 -2 -2
    -2 -2 -2
    -2 -2 -2
    2 2 2
    -3 -2 -2
    -3 -2 -2
    -3 -2 -2
    -4 -2 -2
    -4 -2 -2
    -5 -2 -2
    -5 -2 -2
    -6 -2 -2
    -6 -2 -2
    6 2 2
    6 2 2
    6 2 2
    -7 -2 -2
    -7 -2 -2
    7 2 2
    7 2 2
    7 2 2
    8 2 2
    8 2 2
    9 2 2
    9 2 2
    10 2 2
    10 2 2
    12 -3 -2
    11 -3 -2
    11 -3 -2
    11 -3 -2
    10 -3 -2
    10 -3 -2
    10 -3 -2
    10 -3 -2
    9 -3 -2
    9 -3 -2
    9 -3 -2
    9 -3 -2
    8 -3 -2
    8 -3 -2
    8 -3 -2
    8 -3 -2
    7 -3 -2
    7 -3 -2
    -7 3 2
    -7 3 2
    -6 3 2
    -6 3 2
    -5 3 2
    -5 3 2
    3 -3 -2
    -3 3 2
    -3 3 2
    2 -3 -2
    2 -3 -2
    -2 3 2
    -2 3 2
    1 -3 -2
    1 -3 -2
    1 -3 -2
    -1 3 2
    -1 3 2
    0 -3 -2
    0 -3 -2
    0 3 2
    0 3 2
    -1 -3 -2
    -1 -3 -2
    -1 -3 -2
    1 3 2
    1 3 2
    -2 -3 -2
    -2 -3 -2
    -2 -3 -2
    -4 -3 -2
    -4 -3 -2
    -5 -3 -2
    -5 -3 -2
    5 3 2
    5 3 2
    5 3 2
    5 3 2
    -6 -3 -2
    -6 -3 -2
    6 3 2
    6 3 2
    6 3 2
    6 3 2
    7 3 2
    7 3 2
    7 3 2
    8 3 2
    8 3 2
    9 3 2
    9 3 2
    12 -4 -2
    12 -4 -2
    11 -4 -2
    11 -4 -2
    11 -4 -2
    10 -4 -2
    10 -4 -2
    10 -4 -2
    9 -4 -2
    9 -4 -2
    9 -4 -2
    8 -4 -2
    8 -4 -2
    -8 4 2
    7 -4 -2
    7 -4 -2
    7 -4 -2
    -7 4 2
    -6 4 2
    -5 4 2
    -5 4 2
    -4 4 2
    -4 4 2
    3 -4 -2
    -3 4 2
    -3 4 2
    2 -4 -2
    2 -4 -2
    -2 4 2
    -2 4 2
    1 -4 -2
    1 -4 -2
    -1 4 2
    -1 4 2
    0 -4 -2
    0 -4 -2
    0 4 2
    0 4 2
    -1 -4 -2
    -1 -4 -2
    1 4 2
    1 4 2
    -2 -4 -2
    -3 -4 -2
    -3 -4 -2
    -4 -4 -2
    -4 -4 -2
    4 4 2
    4 4 2
    4 4 2
    4 4 2
    -5 -4 -2
    -5 -4 -2
    -5 -4 -2
    5 4 2
    5 4 2
    5 4 2
    5 4 2
    6 4 2
    6 4 2
    6 4 2
    6 4 2
    7 4 2
    7 4 2
    7 4 2
    -8 -4 -2
    8 4 2
    9 4 2
    9 4 2
    12 -5 -2
    12 -5 -2
    11 -5 -2
    11 -5 -2
    11 -5 -2
    10 -5 -2
    10 -5 -2
    10 -5 -2
    9 -5 -2
    9 -5 -2
    9 -5 -2
    8 -5 -2
    8 -5 -2
    8 -5 -2
    8 -5 -2
    7 -5 -2
    7 -5 -2
    7 -5 -2
    7 -5 -2
    -7 5 2
    -6 5 2
    -5 5 2
    -4 5 2
    -4 5 2
    -3 5 2
    -3 5 2
    2 -5 -2
    2 -5 -2
    -2 5 2
    -2 5 2
    1 -5 -2
    1 -5 -2
    -1 5 2
    -1 5 2
    0 -5 -2
    0 -5 -2
    0 5 2
    0 5 2
    -1 -5 -2
    -1 -5 -2
    1 5 2
    -2 -5 -2
    -2 -5 -2
    -3 -5 -2
    -3 -5 -2
    3 5 2
    3 5 2
    3 5 2
    3 5 2
    -4 -5 -2
    -4 -5 -2
    -4 -5 -2
    4 5 2
    4 5 2
    4 5 2
    4 5 2
    -5 -5 -2
    5 5 2
    5 5 2
    5 5 2
    5 5 2
    6 5 2
    6 5 2
    6 5 2
    7 5 2
    7 5 2
    7 5 2
    8 5 2
    8 5 2
    11 -6 -2
    11 -6 -2
    11 -6 -2
    10 -6 -2
    10 -6 -2
    10 -6 -2
    9 -6 -2
    9 -6 -2
    9 -6 -2
    9 -6 -2
    8 -6 -2
    8 -6 -2
    8 -6 -2
    8 -6 -2
    7 -6 -2
    7 -6 -2
    7 -6 -2
    7 -6 -2
    -7 6 2
    6 -6 -2
    6 -6 -2
    6 -6 -2
    -6 6 2
    -6 6 2
    -5 6 2
    -4 6 2
    -3 6 2
    2 -6 -2
    2 -6 -2
    2 -6 -2
    -2 6 2
    -2 6 2
    1 -6 -2
    1 -6 -2
    1 -6 -2
    -1 6 2
    -1 6 2
    0 -6 -2
    0 -6 -2
    -1 -6 -2
    -1 -6 -2
    -1 -6 -2
    1 6 2
    -2 -6 -2
    -2 -6 -2
    -2 -6 -2
    2 6 2
    2 6 2
    -3 -6 -2
    3 6 2
    3 6 2
    3 6 2
    3 6 2
    -4 -6 -2
    4 6 2
    4 6 2
    4 6 2
    -5 -6 -2
    5 6 2
    5 6 2
    5 6 2
    -6 -6 -2
    -6 -6 -2
    6 6 2
    6 6 2
    6 6 2
    -7 -6 -2
    7 6 2
    7 6 2
    11 -7 -2
    11 -7 -2
    11 -7 -2
    10 -7 -2
    10 -7 -2
    10 -7 -2
    10 -7 -2
    9 -7 -2
    9 -7 -2
    9 -7 -2
    9 -7 -2
    8 -7 -2
    8 -7 -2
    8 -7 -2
    8 -7 -2
    7 -7 -2
    7 -7 -2
    7 -7 -2
    7 -7 -2
    -7 7 2
    -7 7 2
    6 -7 -2
    6 -7 -2
    6 -7 -2
    6 -7 -2
    -6 7 2
    -6 7 2
    -6 7 2
    5 -7 -2
    5 -7 -2
    5 -7 -2
    -5 7 2
    -5 7 2
    -5 7 2
    4 -7 -2
    4 -7 -2
    -4 7 2
    3 -7 -2
    3 -7 -2
    3 -7 -2
    -3 7 2
    -3 7 2
    -3 7 2
    2 -7 -2
    2 -7 -2
    -2 7 2
    -2 7 2
    -2 7 2
    1 -7 -2
    1 -7 -2
    1 -7 -2
    1 -7 -2
    0 -7 -2
    0 -7 -2
    0 -7 -2
    0 -7 -2
    0 7 2
    0 7 2
    -1 -7 -2
    -1 -7 -2
    -1 -7 -2
    1 7 2
    1 7 2
    1 7 2
    1 7 2
    -2 -7 -2
    -2 -7 -2
    -2 -7 -2
    -2 -7 -2
    2 7 2
    2 7 2
    -3 -7 -2
    -3 -7 -2
    3 7 2
    3 7 2
    -4 -7 -2
    -4 -7 -2
    4 7 2
    4 7 2
    -5 -7 -2
    -5 -7 -2
    5 7 2
    5 7 2
    -6 -7 -2
    -6 -7 -2
    6 7 2
    11 -8 -2
    11 -8 -2
    11 -8 -2
    10 -8 -2
    10 -8 -2
    10 -8 -2
    10 -8 -2
    9 -8 -2
    9 -8 -2
    9 -8 -2
    8 -8 -2
    8 -8 -2
    8 -8 -2
    8 -8 -2
    -8 8 2
    7 -8 -2
    7 -8 -2
    7 -8 -2
    7 -8 -2
    -7 8 2
    6 -8 -2
    6 -8 -2
    6 -8 -2
    6 -8 -2
    -6 8 2
    -6 8 2
    5 -8 -2
    5 -8 -2
    5 -8 -2
    -5 8 2
    -5 8 2
    -5 8 2
    4 -8 -2
    4 -8 -2
    -4 8 2
    -4 8 2
    -4 8 2
    3 -8 -2
    3 -8 -2
    -3 8 2
    -3 8 2
    -3 8 2
    2 -8 -2
    2 -8 -2
    2 -8 -2
    -2 8 2
    -2 8 2
    1 -8 -2
    1 -8 -2
    1 -8 -2
    -1 8 2
    0 -8 -2
    0 -8 -2
    0 -8 -2
    0 8 2
    0 8 2
    -1 -8 -2
    -1 -8 -2
    1 8 2
    -2 -8 -2
    2 8 2
    -3 -8 -2
    3 8 2
    -4 -8 -2
    -4 -8 -2
    4 8 2
    -5 -8 -2
    -5 -8 -2
    5 8 2
    10 -9 -2
    10 -9 -2
    10 -9 -2
    10 -9 -2
    9 -9 -2
    9 -9 -2
    9 -9 -2
    9 -9 -2
    -9 9 2
    8 -9 -2
    8 -9 -2
    8 -9 -2
    8 -9 -2
    -8 9 2
    7 -9 -2
    7 -9 -2
    7 -9 -2
    -7 9 2
    6 -9 -2
    -6 9 2
    -6 9 2
    5 -9 -2
    5 -9 -2
    -5 9 2
    -5 9 2
    4 -9 -2
    -4 9 2
    -4 9 2
    3 -9 -2
    3 -9 -2
    3 -9 -2
    -3 9 2
    -3 9 2
    2 -9 -2
    2 -9 -2
    2 -9 -2
    -2 9 2
    -2 9 2
    1 -9 -2
    1 -9 -2
    1 -9 -2
    -1 9 2
    -1 9 2
    0 -9 -2
    0 -9 -2
    0 9 2
    -1 -9 -2
    -1 -9 -2
    1 9 2
    -2 -9 -2
    -2 -9 -2
    2 9 2
    -3 -9 -2
    -3 -9 -2
    3 9 2
    -4 -9 -2
    -4 -9 -2
    9 -10 -2
    9 -10 -2
    8 -10 -2
    -8 10 2
    7 -10 -2
    7 -10 -2
    -7 10 2
    6 -10 -2
    -6 10 2
    5 -10 -2
    4 -10 -2
    -4 10 2
    3 -10 -2
    3 -10 -2
    -3 10 2
    -3 10 2
    -3 10 2
    2 -10 -2
    2 -10 -2
    2 -10 -2
    -2 10 2
    -2 10 2
    1 -10 -2
    1 -10 -2
    1 -10 -2
    -1 10 2
    -1 10 2
    0 -10 -2
    0 -10 -2
    0 10 2
    -1 -10 -2
    -1 -10 -2
    1 10 2
    -2 -10 -2
    -2 -10 -2
    2 10 2
    7 -11 -2
    -7 11 2
    6 -11 -2
    -6 11 2
    5 -11 -2
    -5 11 2
    -5 11 2
    -5 11 2
    4 -11 -2
    -4 11 2
    -4 11 2
    -4 11 2
    3 -11 -2
    -3 11 2
    -3 11 2
    2 -11 -2
    -2 11 2
    1 -11 -2
    -1 11 2
    0 -11 -2
    -3 12 -3
    -3 12 -3
    -4 12 -3
    -5 12 -3
    -5 12 -3
    1 11 -3
    -1 -11 3
    -1 -11 3
    0 11 -3
    0 -11 3
    0 -11 3
    -1 11 -3
    -1 11 -3
    -1 11 -3
    1 -11 3
    -2 11 -3
    -2 11 -3
    2 -11 3
    2 -11 3
    -3 11 -3
    -3 11 -3
    3 -11 3
    3 -11 3
    -4 11 -3
    -4 11 -3
    4 -11 3
    4 -11 3
    -5 11 -3
    -5 11 -3
    5 -11 3
    -6 11 -3
    -6 11 -3
    6 -11 3
    -7 11 -3
    -7 11 -3
    7 -11 3
    -8 11 -3
    8 -11 3
    3 10 -3
    -3 -10 3
    -3 -10 3
    2 10 -3
    -2 -10 3
    -2 -10 3
    1 10 -3
    1 10 -3
    -1 -10 3
    -1 -10 3
    0 10 -3
    0 10 -3
    0 10 -3
    0 -10 3
    -1 10 -3
    -1 10 -3
    -1 10 -3
    1 -10 3
    -2 10 -3
    -2 10 -3
    2 -10 3
    2 -10 3
    3 -10 3
    3 -10 3
    -4 10 -3
    -4 10 -3
    4 -10 3
    4 -10 3
    5 -10 3
    5 -10 3
    -6 10 -3
    6 -10 3
    7 -10 3
    -8 10 -3
    -8 10 -3
    8 -10 3
    8 -10 3
    8 -10 3
    -9 10 -3
    9 -10 3
    -5 -9 3
    -4 -9 3
    -4 -9 3
    3 9 -3
    -3 -9 3
    -3 -9 3
    2 9 -3
    -2 -9 3
    1 9 -3
    -1 -9 3
    -1 -9 3
    0 9 -3
    0 9 -3
    0 9 -3
    0 -9 3
    0 -9 3
    -1 9 -3
    -1 9 -3
    -1 9 -3
    1 -9 3
    1 -9 3
    -2 9 -3
    -2 9 -3
    -2 9 -3
    2 -9 3
    2 -9 3
    2 -9 3
    -3 9 -3
    3 -9 3
    3 -9 3
    3 -9 3
    -4 9 -3
    4 -9 3
    4 -9 3
    5 -9 3
    5 -9 3
    -6 9 -3
    6 -9 3
    6 -9 3
    6 -9 3
    -7 9 -3
    7 -9 3
    7 -9 3
    7 -9 3
    -8 9 -3
    8 -9 3
    8 -9 3
    9 -9 3
    9 -9 3
    10 -9 3
    10 -9 3
    6 8 -3
    6 8 -3
    -6 -8 3
    5 8 -3
    -5 -8 3
    -5 -8 3
    4 8 -3
    -4 -8 3
    3 8 -3
    -3 -8 3
    -3 -8 3
    2 8 -3
    2 8 -3
    -2 -8 3
    -2 -8 3
    1 8 -3
    1 8 -3
    1 8 -3
    -1 -8 3
    -1 -8 3
    0 8 -3
    0 8 -3
    0 8 -3
    0 -8 3
    0 -8 3
    -1 8 -3
    -1 8 -3
    -1 8 -3
    1 -8 3
    1 -8 3
    -2 8 -3
    -2 8 -3
    2 -8 3
    2 -8 3
    2 -8 3
    -3 8 -3
    -3 8 -3
    3 -8 3
    3 -8 3
    3 -8 3
    -4 8 -3
    -4 8 -3
    4 -8 3
    4 -8 3
    -5 8 -3
    5 -8 3
    5 -8 3
    5 -8 3
    5 -8 3
    5 -8 3
    -6 8 -3
    6 -8 3
    6 -8 3
    6 -8 3
    6 -8 3
    6 -8 3
    -7 8 -3
    7 -8 3
    7 -8 3
    7 -8 3
    7 -8 3
    8 -8 3
    8 -8 3
    9 -8 3
    9 -8 3
    9 -8 3
    9 -8 3
    10 -8 3
    10 -8 3
    7 7 -3
    7 7 -3
    6 7 -3
    6 7 -3
    -6 -7 3
    -6 -7 3
    -5 -7 3
    -5 -7 3
    4 7 -3
    4 7 -3
    -4 -7 3
    -4 -7 3
    3 7 -3
    3 7 -3
    3 7 -3
    -3 -7 3
    -3 -7 3
    2 7 -3
    2 7 -3
    2 7 -3
    -2 -7 3
    -2 -7 3
    1 7 -3
    1 7 -3
    -1 -7 3
    -1 -7 3
    0 7 -3
    0 7 -3
    0 7 -3
    0 -7 3
    0 -7 3
    0 -7 3
    0 -7 3
    -1 7 -3
    -1 7 -3
    1 -7 3
    1 -7 3
    -2 7 -3
    2 -7 3
    -3 7 -3
    -3 7 -3
    3 -7 3
    3 -7 3
    -4 7 -3
    -4 7 -3
    4 -7 3
    4 -7 3
    4 -7 3
    -5 7 -3
    -5 7 -3
    5 -7 3
    5 -7 3
    5 -7 3
    5 -7 3
    -6 7 -3
    -6 7 -3
    6 -7 3
    6 -7 3
    6 -7 3
    6 -7 3
    6 -7 3
    7 -7 3
    7 -7 3
    7 -7 3
    7 -7 3
    7 -7 3
    8 -7 3
    8 -7 3
    8 -7 3
    8 -7 3
    9 -7 3
    9 -7 3
    9 -7 3
    9 -7 3
    10 -7 3
    11 -7 3
    11 -7 3
    8 6 -3
    8 6 -3
    7 6 -3
    7 6 -3
    7 6 -3
    -7 -6 3
    6 6 -3
    6 6 -3
    6 6 -3
    6 6 -3
    -6 -6 3
    -6 -6 3
    5 6 -3
    5 6 -3
    5 6 -3
    -5 -6 3
    -5 -6 3
    4 6 -3
    4 6 -3
    4 6 -3
    -4 -6 3
    -4 -6 3
    -4 -6 3
    3 6 -3
    3 6 -3
    -3 -6 3
    -3 -6 3
    -3 -6 3
    2 6 -3
    2 6 -3
    -2 -6 3
    -2 -6 3
    -2 -6 3
    -2 -6 3
    -1 -6 3
    -1 -6 3
    -1 -6 3
    0 6 -3
    0 -6 3
    0 -6 3
    0 -6 3
    -1 6 -3
    -1 6 -3
    1 -6 3
    1 -6 3
    1 -6 3
    -2 6 -3
    2 -6 3
    -3 6 -3
    4 -6 3
    5 -6 3
    5 -6 3
    -6 6 -3
    6 -6 3
    6 -6 3
    6 -6 3
    6 -6 3
    6 -6 3
    -7 6 -3
    7 -6 3
    7 -6 3
    7 -6 3
    7 -6 3
    7 -6 3
    8 -6 3
    8 -6 3
    8 -6 3
    8 -6 3
    8 -6 3
    9 -6 3
    9 -6 3
    9 -6 3
    9 -6 3
    10 -6 3
    10 -6 3
    10 -6 3
    11 -6 3
    11 -6 3
    8 5 -3
    8 5 -3
    8 5 -3
    7 5 -3
    7 5 -3
    7 5 -3
    7 5 -3
    6 5 -3
    6 5 -3
    6 5 -3
    -6 -5 3
    -6 -5 3
    5 5 -3
    5 5 -3
    -5 -5 3
    -5 -5 3
    -5 -5 3
    4 5 -3
    4 5 -3
    4 5 -3
    -4 -5 3
    -4 -5 3
    -4 -5 3
    -3 -5 3
    -3 -5 3
    -3 -5 3
    -2 -5 3
    -2 -5 3
    -2 -5 3
    1 5 -3
    -1 -5 3
    -1 -5 3
    -1 -5 3
    0 5 -3
    0 5 -3
    0 -5 3
    0 -5 3
    1 -5 3
    1 -5 3
    -2 5 -3
    2 -5 3
    2 -5 3
    -3 5 -3
    -3 5 -3
    -4 5 -3
    5 -5 3
    6 -5 3
    6 -5 3
    6 -5 3
    6 -5 3
    -7 5 -3
    7 -5 3
    7 -5 3
    7 -5 3
    7 -5 3
    7 -5 3
    8 -5 3
    8 -5 3
    8 -5 3
    8 -5 3
    8 -5 3
    9 -5 3
    9 -5 3
    9 -5 3
    9 -5 3
    10 -5 3
    10 -5 3
    10 -5 3
    10 -5 3
    11 -5 3
    11 -5 3
    9 4 -3
    9 4 -3
    9 4 -3
    8 4 -3
    8 4 -3
    8 4 -3
    8 4 -3
    7 4 -3
    7 4 -3
    7 4 -3
    7 4 -3
    6 4 -3
    6 4 -3
    6 4 -3
    -6 -4 3
    -6 -4 3
    5 4 -3
    5 4 -3
    5 4 -3
    -5 -4 3
    -5 -4 3
    -4 -4 3
    -4 -4 3
    -4 -4 3
    -3 -4 3
    -3 -4 3
    -3 -4 3
    -2 -4 3
    -2 -4 3
    1 4 -3
    -1 -4 3
    -1 -4 3
    0 4 -3
    0 4 -3
    0 -4 3
    0 -4 3
    -1 4 -3
    -1 4 -3
    1 -4 3
    -2 4 -3
    -2 4 -3
    2 -4 3
    -3 4 -3
    -3 4 -3
    -4 4 -3
    -4 4 -3
    -5 4 -3
    -5 4 -3
    -6 4 -3
    6 -4 3
    7 -4 3
    7 -4 3
    7 -4 3
    7 -4 3
    7 -4 3
    8 -4 3
    8 -4 3
    8 -4 3
    9 -4 3
    9 -4 3
    9 -4 3
    9 -4 3
    10 -4 3
    10 -4 3
    10 -4 3
    11 -4 3
    11 -4 3
    10 3 -3
    10 3 -3
    9 3 -3
    9 3 -3
    9 3 -3
    8 3 -3
    8 3 -3
    8 3 -3
    7 3 -3
    7 3 -3
    7 3 -3
    7 3 -3
    6 3 -3
    6 3 -3
    6 3 -3
    -6 -3 3
    -6 -3 3
    -5 -3 3
    -5 -3 3
    -5 -3 3
    -4 -3 3
    -4 -3 3
    -3 -3 3
    -3 -3 3
    2 3 -3
    -2 -3 3
    -2 -3 3
    1 3 -3
    1 3 -3
    -1 -3 3
    0 3 -3
    0 -3 3
    0 -3 3
    -1 3 -3
    1 -3 3
    1 -3 3
    -2 3 -3
    2 -3 3
    -3 3 -3
    -3 3 -3
    -4 3 -3
    -4 3 -3
    -4 3 -3
    -5 3 -3
    -5 3 -3
    -6 3 -3
    7 -3 3
    7 -3 3
    7 -3 3
    7 -3 3
    8 -3 3
    8 -3 3
    8 -3 3
    8 -3 3
    9 -3 3
    9 -3 3
    9 -3 3
    10 -3 3
    10 -3 3
    10 -3 3
    11 -3 3
    11 -3 3
    10 2 -3
    10 2 -3
    10 2 -3
    9 2 -3
    9 2 -3
    9 2 -3
    8 2 -3
    8 2 -3
    8 2 -3
    8 2 -3
    7 2 -3
    7 2 -3
    7 2 -3
    7 2 -3
    -7 -2 3
    6 2 -3
    6 2 -3
    6 2 -3
    6 2 -3
    -6 -2 3
    -6 -2 3
    -5 -2 3
    -5 -2 3
    -4 -2 3
    -4 -2 3
    -3 -2 3
    -3 -2 3
    2 2 -3
    2 2 -3
    -2 -2 3
    1 2 -3
    1 2 -3
    -1 -2 3
    -1 -2 3
    -1 2 -3
    -1 2 -3
    1 -2 3
    1 -2 3
    -2 2 -3
    -2 2 -3
    2 -2 3
    -3 2 -3
    -3 2 -3
    -4 2 -3
    -4 2 -3
    -4 2 -3
    -5 2 -3
    -5 2 -3
    -5 2 -3
    -6 2 -3
    -6 2 -3
    -6 2 -3
    6 -2 3
    7 -2 3
    7 -2 3
    7 -2 3
    8 -2 3
    8 -2 3
    9 -2 3
    9 -2 3
    9 -2 3
    10 -2 3
    10 -2 3
    10 -2 3
    10 -2 3
    11 -2 3
    11 1 -3
    10 1 -3
    10 1 -3
    10 1 -3
    9 1 -3
    9 1 -3
    9 1 -3
    8 1 -3
    8 1 -3
    8 1 -3
    8 1 -3
    7 1 -3
    7 1 -3
    7 1 -3
    7 1 -3
    -7 -1 3
    -7 -1 3
    -6 -1 3
    -6 -1 3
    -5 -1 3
    -4 -1 3
    -4 -1 3
    -4 -1 3
    3 1 -3
    -3 -1 3
    -3 -1 3
    2 1 -3
    -2 -1 3
    -2 -1 3
    1 1 -3
    1 1 -3
    1 1 -3
    -1 -1 3
    -1 -1 3
    0 1 -3
    0 1 -3
    0 1 -3
    0 1 -3
    0 -1 3
    0 -1 3
    -1 1 -3
    -1 1 -3
    1 -1 3
    -2 1 -3
    -2 1 -3
    -2 1 -3
    -2 1 -3
    -3 1 -3
    -3 1 -3
    -3 1 -3
    -3 1 -3
    -4 1 -3
    -4 1 -3
    -4 1 -3
    -5 1 -3
    -5 1 -3
    -6 1 -3
    -6 1 -3
    7 -1 3
    7 -1 3
    7 -1 3
    8 -1 3
    8 -1 3
    8 -1 3
    8 -1 3
    9 -1 3
    9 -1 3
    9 -1 3
    10 -1 3
    10 -1 3
    11 -1 3
    11 0 -3
    11 0 -3
    10 0 -3
    10 0 -3
    9 0 -3
    9 0 -3
    9 0 -3
    9 0 -3
    8 0 -3
    8 0 -3
    8 0 -3
    -8 0 3
    7 0 -3
    7 0 -3
    7 0 -3
    -7 0 3
    -7 0 3
    -6 0 3
    -6 0 3
    -5 0 3
    -5 0 3
    -4 0 3
    -4 0 3
    -4 0 3
    -4 0 3
    3 0 -3
    -3 0 3
    -3 0 3
    -3 0 3
    -3 0 3
    2 0 -3
    2 0 -3
    -2 0 3
    -2 0 3
    -2 0 3
    0 0 -3
    0 0 -3
    0 0 3
    0 0 3
    0 0 3
    -1 0 -3
    1 0 3
    1 0 3
    -2 0 -3
    -2 0 -3
    -2 0 -3
    -2 0 -3
    -3 0 -3
    -3 0 -3
    -3 0 -3
    -3 0 -3
    -4 0 -3
    -4 0 -3
    -4 0 -3
    -5 0 -3
    -5 0 -3
    -5 0 -3
    -6 0 -3
    -6 0 -3
    6 0 3
    -7 0 -3
    -7 0 -3
    7 0 3
    7 0 3
    7 0 3
    7 0 3
    8 0 3
    8 0 3
    8 0 3
    9 0 3
    9 0 3
    10 0 3
    10 0 3
    11 -1 -3
    11 -1 -3
    10 -1 -3
    10 -1 -3
    10 -1 -3
    9 -1 -3
    9 -1 -3
    9 -1 -3
    8 -1 -3
    8 -1 -3
    8 -1 -3
    -8 1 3
    7 -1 -3
    -7 1 3
    -7 1 3
    -6 1 3
    -6 1 3
    -5 1 3
    -5 1 3
    -5 1 3
    -5 1 3
    4 -1 -3
    -4 1 3
    -4 1 3
    3 -1 -3
    3 -1 -3
    -3 1 3
    -3 1 3
    2 -1 -3
    2 -1 -3
    2 -1 -3
    -2 1 3
    -2 1 3
    1 -1 -3
    1 -1 -3
    1 -1 -3
    -1 1 3
    0 -1 -3
    0 -1 -3
    0 1 3
    -1 -1 -3
    -1 -1 -3
    -1 -1 -3
    1 1 3
    1 1 3
    -2 -1 -3
    -2 -1 -3
    -2 -1 -3
    -3 -1 -3
    -3 -1 -3
    -3 -1 -3
    -3 -1 -3
    -4 -1 -3
    -4 -1 -3
    -5 -1 -3
    -5 -1 -3
    -6 -1 -3
    6 1 3
    6 1 3
    6 1 3
    -7 -1 -3
    7 1 3
    7 1 3
    8 1 3
    8 1 3
    9 1 3
    9 1 3
    10 1 3
    10 1 3
    11 -2 -3
    11 -2 -3
    11 -2 -3
    10 -2 -3
    10 -2 -3
    10 -2 -3
    10 -2 -3
    9 -2 -3
    9 -2 -3
    9 -2 -3
    8 -2 -3
    8 -2 -3
    8 -2 -3
    8 -2 -3
    8 -2 -3
    -8 2 3
    7 -2 -3
    7 -2 -3
    -7 2 3
    -7 2 3
    -6 2 3
    -6 2 3
    -6 2 3
    -5 2 3
    -5 2 3
    -4 2 3
    -4 2 3
    3 -2 -3
    -3 2 3
    -3 2 3
    2 -2 -3
    2 -2 -3
    2 -2 -3
    -2 2 3
    -2 2 3
    1 -2 -3
    1 -2 -3
    1 -2 -3
    -1 2 3
    -1 2 3
    0 -2 -3
    0 -2 -3
    0 -2 -3
    0 2 3
    0 2 3
    -1 -2 -3
    1 2 3
    1 2 3
    -2 -2 -3
    -2 -2 -3
    -2 -2 -3
    -3 -2 -3
    -3 -2 -3
    -3 -2 -3
    -4 -2 -3
    -4 -2 -3
    -5 -2 -3
    -5 -2 -3
    5 2 3
    5 2 3
    -6 -2 -3
    -6 -2 -3
    6 2 3
    6 2 3
    6 2 3
    7 2 3
    7 2 3
    7 2 3
    8 2 3
    8 2 3
    9 2 3
    9 2 3
    12 -3 -3
    11 -3 -3
    11 -3 -3
    10 -3 -3
    10 -3 -3
    10 -3 -3
    10 -3 -3
    9 -3 -3
    9 -3 -3
    9 -3 -3
    9 -3 -3
    8 -3 -3
    8 -3 -3
    8 -3 -3
    8 -3 -3
    -8 3 3
    7 -3 -3
    7 -3 -3
    7 -3 -3
    7 -3 -3
    -7 3 3
    -7 3 3
    -6 3 3
    -6 3 3
    -5 3 3
    -5 3 3
    -4 3 3
    3 -3 -3
    -3 3 3
    -3 3 3
    2 -3 -3
    2 -3 -3
    -2 3 3
    -2 3 3
    1 -3 -3
    1 -3 -3
    -1 3 3
    0 -3 -3
    0 -3 -3
    0 3 3
    0 3 3
    -1 -3 -3
    -1 -3 -3
    1 3 3
    1 3 3
    -2 -3 -3
    -2 -3 -3
    -3 -3 -3
    -3 -3 -3
    -4 -3 -3
    -4 -3 -3
    -5 -3 -3
    -5 -3 -3
    5 3 3
    5 3 3
    5 3 3
    -6 -3 -3
    -6 -3 -3
    6 3 3
    6 3 3
    6 3 3
    7 3 3
    7 3 3
    8 3 3
    8 3 3
    9 3 3
    9 3 3
    12 -4 -3
    12 -4 -3
    11 -4 -3
    11 -4 -3
    11 -4 -3
    10 -4 -3
    10 -4 -3
    10 -4 -3
    9 -4 -3
    9 -4 -3
    9 -4 -3
    8 -4 -3
    8 -4 -3
    8 -4 -3
    -8 4 3
    7 -4 -3
    7 -4 -3
    7 -4 -3
    7 -4 -3
    -7 4 3
    -7 4 3
    -6 4 3
    -5 4 3
    -5 4 3
    -4 4 3
    -4 4 3
    3 -4 -3
    3 -4 -3
    -3 4 3
    -3 4 3
    2 -4 -3
    2 -4 -3
    -2 4 3
    -2 4 3
    1 -4 -3
    1 -4 -3
    -1 4 3
    -1 4 3
    0 -4 -3
    0 -4 -3
    0 4 3
    -1 -4 -3
    -1 -4 -3
    1 4 3
    -2 -4 -3
    -2 -4 -3
    -3 -4 -3
    -3 -4 -3
    -4 -4 -3
    -4 -4 -3
    -4 -4 -3
    4 4 3
    4 4 3
    4 4 3
    4 4 3
    -5 -4 -3
    -5 -4 -3
    -5 -4 -3
    5 4 3
    5 4 3
    5 4 3
    5 4 3
    6 4 3
    6 4 3
    6 4 3
    6 4 3
    7 4 3
    7 4 3
    -8 -4 -3
    8 4 3
    8 4 3
    11 -5 -3
    11 -5 -3
    11 -5 -3
    10 -5 -3
    10 -5 -3
    10 -5 -3
    9 -5 -3
    9 -5 -3
    9 -5 -3
    8 -5 -3
    8 -5 -3
    8 -5 -3
    8 -5 -3
    -8 5 3
    7 -5 -3
    7 -5 -3
    7 -5 -3
    -7 5 3
    6 -5 -3
    6 -5 -3
    -6 5 3
    -5 5 3
    -4 5 3
    3 -5 -3
    -3 5 3
    -3 5 3
    2 -5 -3
    2 -5 -3
    -2 5 3
    -2 5 3
    1 -5 -3
    1 -5 -3
    -1 5 3
    -1 5 3
    0 -5 -3
    0 -5 -3
    0 5 3
    0 5 3
    -1 -5 -3
    -1 -5 -3
    1 5 3
    -2 -5 -3
    -2 -5 -3
    -3 -5 -3
    -3 -5 -3
    3 5 3
    3 5 3
    3 5 3
    -4 -5 -3
    -4 -5 -3
    -4 -5 -3
    4 5 3
    4 5 3
    4 5 3
    4 5 3
    5 5 3
    5 5 3
    5 5 3
    5 5 3
    -6 -5 -3
    6 5 3
    6 5 3
    -7 -5 -3
    7 5 3
    7 5 3
    8 5 3
    8 5 3
    11 -6 -3
    11 -6 -3
    11 -6 -3
    10 -6 -3
    10 -6 -3
    10 -6 -3
    9 -6 -3
    9 -6 -3
    9 -6 -3
    9 -6 -3
    8 -6 -3
    8 -6 -3
    8 -6 -3
    8 -6 -3
    7 -6 -3
    -7 6 3
    -7 6 3
    6 -6 -3
    6 -6 -3
    6 -6 -3
    -6 6 3
    5 -6 -3
    5 -6 -3
    -5 6 3
    -4 6 3
    -3 6 3
    2 -6 -3
    2 -6 -3
    -2 6 3
    1 -6 -3
    1 -6 -3
    -1 6 3
    0 -6 -3
    0 -6 -3
    0 -6 -3
    0 6 3
    -1 -6 -3
    -1 -6 -3
    -1 -6 -3
    -1 -6 -3
    1 6 3
    1 6 3
    -2 -6 -3
    -2 -6 -3
    -2 -6 -3
    2 6 3
    2 6 3
    2 6 3
    2 6 3
    -3 -6 -3
    -3 -6 -3
    -3 -6 -3
    3 6 3
    3 6 3
    3 6 3
    4 6 3
    4 6 3
    4 6 3
    4 6 3
    5 6 3
    5 6 3
    5 6 3
    -6 -6 -3
    -6 -6 -3
    6 6 3
    6 6 3
    6 6 3
    7 6 3
    7 6 3
    11 -7 -3
    11 -7 -3
    11 -7 -3
    10 -7 -3
    10 -7 -3
    10 -7 -3
    9 -7 -3
    9 -7 -3
    9 -7 -3
    9 -7 -3
    8 -7 -3
    8 -7 -3
    8 -7 -3
    8 -7 -3
    -8 7 3
    7 -7 -3
    7 -7 -3
    7 -7 -3
    7 -7 -3
    -7 7 3
    -7 7 3
    6 -7 -3
    6 -7 -3
    6 -7 -3
    6 -7 -3
    -6 7 3
    -6 7 3
    -6 7 3
    5 -7 -3
    5 -7 -3
    -5 7 3
    -5 7 3
    -5 7 3
    4 -7 -3
    4 -7 -3
    -4 7 3
    -4 7 3
    -4 7 3
    3 -7 -3
    3 -7 -3
    -3 7 3
    -3 7 3
    2 -7 -3
    2 -7 -3
    2 -7 -3
    -2 7 3
    -2 7 3
    -2 7 3
    1 -7 -3
    1 -7 -3
    1 -7 -3
    -1 7 3
    -1 7 3
    0 -7 -3
    0 -7 -3
    0 -7 -3
    0 -7 -3
    0 -7 -3
    0 7 3
    0 7 3
    0 7 3
    -1 -7 -3
    -1 -7 -3
    -1 -7 -3
    -1 -7 -3
    1 7 3
    1 7 3
    -2 -7 -3
    2 7 3
    2 7 3
    2 7 3
    -3 -7 -3
    -3 -7 -3
    3 7 3
    3 7 3
    -4 -7 -3
    -4 -7 -3
    4 7 3
    4 7 3
    4 7 3
    -5 -7 -3
    -5 -7 -3
    5 7 3
    5 7 3
    5 7 3
    -6 -7 -3
    10 -8 -3
    10 -8 -3
    9 -8 -3
    9 -8 -3
    9 -8 -3
    9 -8 -3
    8 -8 -3
    8 -8 -3
    8 -8 -3
    8 -8 -3
    -8 8 3
    7 -8 -3
    7 -8 -3
    7 -8 -3
    7 -8 -3
    -7 8 3
    -7 8 3
    6 -8 -3
    6 -8 -3
    -6 8 3
    -6 8 3
    5 -8 -3
    5 -8 -3
    5 -8 -3
    -5 8 3
    -5 8 3
    4 -8 -3
    4 -8 -3
    -4 8 3
    -4 8 3
    3 -8 -3
    3 -8 -3
    -3 8 3
    -3 8 3
    2 -8 -3
    2 -8 -3
    -2 8 3
    -2 8 3
    1 -8 -3
    1 -8 -3
    1 -8 -3
    -1 8 3
    -1 8 3
    0 -8 -3
    0 -8 -3
    0 -8 -3
    0 8 3
    0 8 3
    -1 -8 -3
    -1 -8 -3
    1 8 3
    -2 -8 -3
    2 8 3
    -3 -8 -3
    -3 -8 -3
    3 8 3
    -4 -8 -3
    -4 -8 -3
    4 8 3
    -5 -8 -3
    5 8 3
    10 -9 -3
    10 -9 -3
    9 -9 -3
    9 -9 -3
    9 -9 -3
    9 -9 -3
    -9 9 3
    8 -9 -3
    8 -9 -3
    8 -9 -3
    8 -9 -3
    -8 9 3
    7 -9 -3
    7 -9 -3
    7 -9 -3
    -7 9 3
    -7 9 3
    6 -9 -3
    6 -9 -3
    -6 9 3
    -6 9 3
    5 -9 -3
    5 -9 -3
    -5 9 3
    -5 9 3
    4 -9 -3
    -4 9 3
    -4 9 3
    3 -9 -3
    3 -9 -3
    -3 9 3
    -3 9 3
    2 -9 -3
    2 -9 -3
    2 -9 -3
    -2 9 3
    -2 9 3
    1 -9 -3
    1 -9 -3
    -1 9 3
    0 -9 -3
    0 -9 -3
    0 -9 -3
    0 9 3
    0 9 3
    -1 -9 -3
    -1 -9 -3
    1 9 3
    -2 -9 -3
    -2 -9 -3
    2 9 3
    -3 -9 -3
    -3 -9 -3
    3 9 3
    9 -10 -3
    9 -10 -3
    8 -10 -3
    -8 10 3
    7 -10 -3
    7 -10 -3
    -7 10 3
    6 -10 -3
    -6 10 3
    5 -10 -3
    -5 10 3
    -5 10 3
    -4 10 3
    -4 10 3
    3 -10 -3
    3 -10 -3
    -3 10 3
    -3 10 3
    -3 10 3
    2 -10 -3
    2 -10 -3
    2 -10 -3
    -2 10 3
    1 -10 -3
    1 -10 -3
    1 -10 -3
    -1 10 3
    -1 10 3
    0 -10 -3
    0 -10 -3
    0 10 3
    -1 -10 -3
    -1 -10 -3
    1 10 3
    -2 -10 -3
    2 10 3
    7 -11 -3
    -7 11 3
    6 -11 -3
    -6 11 3
    -6 11 3
    5 -11 -3
    -5 11 3
    -5 11 3
    -5 11 3
    4 -11 -3
    -4 11 3
    -4 11 3
    3 -11 -3
    -3 11 3
    -3 11 3
    2 -11 -3
    -2 11 3
    1 -11 -3
    -2 12 -4
    -3 12 -4
    -3 12 -4
    -4 12 -4
    -4 12 -4
    -5 12 -4
    -5 12 -4
    1 11 -4
    -1 -11 4
    -1 -11 4
    0 11 -4
    0 11 -4
    0 -11 4
    0 -11 4
    -1 11 -4
    -1 11 -4
    1 -11 4
    1 -11 4
    -2 11 -4
    -2 11 -4
    2 -11 4
    -3 11 -4
    -3 11 -4
    3 -11 4
    -4 11 -4
    -4 11 -4
    4 -11 4
    4 -11 4
    -5 11 -4
    -5 11 -4
    5 -11 4
    5 -11 4
    -6 11 -4
    -6 11 -4
    6 -11 4
    -7 11 -4
    -7 11 -4
    7 -11 4
    -3 -10 4
    -3 -10 4
    2 10 -4
    -2 -10 4
    -2 -10 4
    1 10 -4
    1 10 -4
    0 10 -4
    0 10 -4
    0 10 -4
    0 -10 4
    0 -10 4
    -1 10 -4
    -1 10 -4
    -1 10 -4
    -2 10 -4
    -2 10 -4
    2 -10 4
    2 -10 4
    -3 10 -4
    -3 10 -4
    3 -10 4
    -4 10 -4
    -4 10 -4
    4 -10 4
    4 -10 4
    -5 10 -4
    -5 10 -4
    5 -10 4
    5 -10 4
    -6 10 -4
    6 -10 4
    -7 10 -4
    7 -10 4
    7 -10 4
    -8 10 -4
    -8 10 -4
    8 -10 4
    8 -10 4
    5 9 -4
    5 9 -4
    -5 -9 4
    4 9 -4
    -4 -9 4
    3 9 -4
    -3 -9 4
    2 9 -4
    -2 -9 4
    -2 -9 4
    1 9 -4
    1 9 -4
    1 9 -4
    -1 -9 4
    -1 -9 4
    0 9 -4
    0 9 -4
    0 9 -4
    0 -9 4
    0 -9 4
    -1 9 -4
    -1 9 -4
    -1 9 -4
    1 -9 4
    1 -9 4
    -2 9 -4
    -2 9 -4
    2 -9 4
    2 -9 4
    2 -9 4
    -3 9 -4
    -3 9 -4
    3 -9 4
    3 -9 4
    -4 9 -4
    4 -9 4
    4 -9 4
    -5 9 -4
    5 -9 4
    5 -9 4
    5 -9 4
    -6 9 -4
    6 -9 4
    6 -9 4
    6 -9 4
    6 -9 4
    -7 9 -4
    7 -9 4
    7 -9 4
    7 -9 4
    -8 9 -4
    8 -9 4
    8 -9 4
    -9 9 -4
    9 -9 4
    9 -9 4
    6 8 -4
    6 8 -4
    -6 -8 4
    5 8 -4
    -5 -8 4
    -5 -8 4
    4 8 -4
    -4 -8 4
    -4 -8 4
    3 8 -4
    3 8 -4
    -3 -8 4
    -3 -8 4
    2 8 -4
    2 8 -4
    -2 -8 4
    -2 -8 4
    1 8 -4
    1 8 -4
    1 8 -4
    -1 -8 4
    -1 -8 4
    0 8 -4
    0 8 -4
    0 8 -4
    0 -8 4
    0 -8 4
    -1 8 -4
    -1 8 -4
    -1 8 -4
    1 -8 4
    1 -8 4
    -2 8 -4
    -2 8 -4
    -2 8 -4
    2 -8 4
    2 -8 4
    2 -8 4
    -3 8 -4
    -3 8 -4
    3 -8 4
    3 -8 4
    -4 8 -4
    -4 8 -4
    4 -8 4
    4 -8 4
    4 -8 4
    -5 8 -4
    -5 8 -4
    5 -8 4
    5 -8 4
    5 -8 4
    5 -8 4
    -6 8 -4
    6 -8 4
    6 -8 4
    6 -8 4
    6 -8 4
    6 -8 4
    7 -8 4
    7 -8 4
    7 -8 4
    7 -8 4
    8 -8 4
    8 -8 4
    8 -8 4
    8 -8 4
    9 -8 4
    9 -8 4
    10 -8 4
    10 -8 4
    7 7 -4
    7 7 -4
    6 7 -4
    -6 -7 4
    -6 -7 4
    5 7 -4
    -5 -7 4
    -5 -7 4
    4 7 -4
    -4 -7 4
    -4 -7 4
    3 7 -4
    3 7 -4
    -3 -7 4
    -3 -7 4
    -3 -7 4
    2 7 -4
    2 7 -4
    -2 -7 4
    -2 -7 4
    -2 -7 4
    1 7 -4
    1 7 -4
    1 7 -4
    -1 -7 4
    -1 -7 4
    0 7 -4
    0 7 -4
    0 7 -4
    0 -7 4
    0 -7 4
    0 -7 4
    0 -7 4
    -1 7 -4
    -1 7 -4
    -1 7 -4
    1 -7 4
    1 -7 4
    -2 7 -4
    -2 7 -4
    2 -7 4
    -3 7 -4
    -3 7 -4
    3 -7 4
    -4 7 -4
    -4 7 -4
    4 -7 4
    4 -7 4
    4 -7 4
    4 -7 4
    -5 7 -4
    -5 7 -4
    5 -7 4
    5 -7 4
    5 -7 4
    5 -7 4
    5 -7 4
    -6 7 -4
    -6 7 -4
    6 -7 4
    6 -7 4
    6 -7 4
    6 -7 4
    6 -7 4
    7 -7 4
    7 -7 4
    7 -7 4
    7 -7 4
    7 -7 4
    7 -7 4
    8 -7 4
    8 -7 4
    8 -7 4
    8 -7 4
    8 -7 4
    9 -7 4
    9 -7 4
    9 -7 4
    9 -7 4
    10 -7 4
    10 -7 4
    8 6 -4
    8 6 -4
    7 6 -4
    7 6 -4
    7 6 -4
    -7 -6 4
    6 6 -4
    6 6 -4
    6 6 -4
    -6 -6 4
    -6 -6 4
    5 6 -4
    5 6 -4
    5 6 -4
    -5 -6 4
    -5 -6 4
    4 6 -4
    4 6 -4
    4 6 -4
    -4 -6 4
    -4 -6 4
    3 6 -4
    3 6 -4
    3 6 -4
    -3 -6 4
    -3 -6 4
    -3 -6 4
    2 6 -4
    2 6 -4
    2 6 -4
    -2 -6 4
    -2 -6 4
    -2 -6 4
    -2 -6 4
    -1 -6 4
    -1 -6 4
    -1 -6 4
    0 6 -4
    0 -6 4
    0 -6 4
    0 -6 4
    -1 6 -4
    1 -6 4
    1 -6 4
    1 -6 4
    -2 6 -4
    2 -6 4
    2 -6 4
    3 -6 4
    4 -6 4
    5 -6 4
    5 -6 4
    5 -6 4
    5 -6 4
    5 -6 4
    6 -6 4
    6 -6 4
    6 -6 4
    6 -6 4
    6 -6 4
    -7 6 -4
    7 -6 4
    7 -6 4
    7 -6 4
    7 -6 4
    7 -6 4
    7 -6 4
    8 -6 4
    8 -6 4
    8 -6 4
    8 -6 4
    8 -6 4
    9 -6 4
    9 -6 4
    9 -6 4
    9 -6 4
    10 -6 4
    10 -6 4
    10 -6 4
    11 -6 4
    11 -6 4
    9 5 -4
    8 5 -4
    8 5 -4
    8 5 -4
    7 5 -4
    7 5 -4
    7 5 -4
    7 5 -4
    -7 -5 4
    6 5 -4
    6 5 -4
    6 5 -4
    -6 -5 4
    5 5 -4
    5 5 -4
    5 5 -4
    5 5 -4
    -5 -5 4
    -5 -5 4
    -5 -5 4
    4 5 -4
    4 5 -4
    4 5 -4
    -4 -5 4
    -4 -5 4
    -4 -5 4
    -3 -5 4
    -3 -5 4
    -3 -5 4
    -2 -5 4
    -2 -5 4
    1 5 -4
    1 5 -4
    -1 -5 4
    -1 -5 4
    -1 -5 4
    0 5 -4
    0 -5 4
    0 -5 4
    -1 5 -4
    -1 5 -4
    1 -5 4
    1 -5 4
    -2 5 -4
    -2 5 -4
    2 -5 4
    -3 5 -4
    -3 5 -4
    3 -5 4
    -4 5 -4
    4 -5 4
    -5 5 -4
    5 -5 4
    6 -5 4
    6 -5 4
    6 -5 4
    7 -5 4
    7 -5 4
    7 -5 4
    7 -5 4
    7 -5 4
    7 -5 4
    8 -5 4
    8 -5 4
    8 -5 4
    8 -5 4
    9 -5 4
    9 -5 4
    9 -5 4
    9 -5 4
    10 -5 4
    10 -5 4
    10 -5 4
    11 -5 4
    11 -5 4
    9 4 -4
    9 4 -4
    8 4 -4
    8 4 -4
    8 4 -4
    8 4 -4
    7 4 -4
    7 4 -4
    7 4 -4
    7 4 -4
    6 4 -4
    6 4 -4
    -6 -4 4
    -6 -4 4
    5 4 -4
    5 4 -4
    5 4 -4
    5 4 -4
    -5 -4 4
    -5 -4 4
    -4 -4 4
    -4 -4 4
    -4 -4 4
    -3 -4 4
    -3 -4 4
    -3 -4 4
    -2 -4 4
    -2 -4 4
    1 4 -4
    1 4 -4
    -1 -4 4
    -1 -4 4
    0 4 -4
    0 4 -4
    0 -4 4
    0 -4 4
    -1 4 -4
    -1 4 -4
    1 -4 4
    1 -4 4
    -2 4 -4
    -2 4 -4
    2 -4 4
    2 -4 4
    -3 4 -4
    -3 4 -4
    -4 4 -4
    -5 4 -4
    -6 4 -4
    6 -4 4
    6 -4 4
    6 -4 4
    6 -4 4
    6 -4 4
    7 -4 4
    7 -4 4
    7 -4 4
    7 -4 4
    7 -4 4
    7 -4 4
    8 -4 4
    8 -4 4
    8 -4 4
    9 -4 4
    9 -4 4
    10 -4 4
    10 -4 4
    10 -4 4
    11 -4 4
    11 -4 4
    11 -4 4
    10 3 -4
    10 3 -4
    9 3 -4
    9 3 -4
    8 3 -4
    8 3 -4
    8 3 -4
    8 3 -4
    7 3 -4
    7 3 -4
    7 3 -4
    7 3 -4
    6 3 -4
    6 3 -4
    6 3 -4
    6 3 -4
    -6 -3 4
    5 3 -4
    -5 -3 4
    -5 -3 4
    -4 -3 4
    -4 -3 4
    -3 -3 4
    -3 -3 4
    2 3 -4
    -2 -3 4
    -2 -3 4
    1 3 -4
    1 3 -4
    -1 -3 4
    0 3 -4
    0 -3 4
    0 -3 4
    -1 3 -4
    -1 3 -4
    1 -3 4
    -2 3 -4
    -2 3 -4
    2 -3 4
    -3 3 -4
    -3 3 -4
    -4 3 -4
    -4 3 -4
    -5 3 -4
    -5 3 -4
    5 -3 4
    -6 3 -4
    6 -3 4
    7 -3 4
    7 -3 4
    7 -3 4
    7 -3 4
    8 -3 4
    8 -3 4
    8 -3 4
    9 -3 4
    9 -3 4
    9 -3 4
    10 -3 4
    10 -3 4
    10 -3 4
    11 -3 4
    11 -3 4
    10 2 -4
    10 2 -4
    9 2 -4
    9 2 -4
    8 2 -4
    8 2 -4
    8 2 -4
    8 2 -4
    7 2 -4
    7 2 -4
    7 2 -4
    7 2 -4
    7 2 -4
    -7 -2 4
    6 2 -4
    6 2 -4
    6 2 -4
    6 2 -4
    -6 -2 4
    -6 -2 4
    -5 -2 4
    -5 -2 4
    -4 -2 4
    -4 -2 4
    -3 -2 4
    -3 -2 4
    2 2 -4
    2 2 -4
    -2 -2 4
    -2 -2 4
    1 2 -4
    1 2 -4
    1 2 -4
    -1 -2 4
    -1 -2 4
    0 2 -4
    0 2 -4
    0 -2 4
    0 -2 4
    -1 2 -4
    -1 2 -4
    1 -2 4
    1 -2 4
    -2 2 -4
    -2 2 -4
    2 -2 4
    -3 2 -4
    -3 2 -4
    -4 2 -4
    -5 2 -4
    -5 2 -4
    -5 2 -4
    5 -2 4
    -6 2 -4
    6 -2 4
    -7 2 -4
    7 -2 4
    7 -2 4
    7 -2 4
    7 -2 4
    8 -2 4
    8 -2 4
    8 -2 4
    8 -2 4
    9 -2 4
    9 -2 4
    9 -2 4
    9 -2 4
    10 -2 4
    10 -2 4
    10 -2 4
    11 -2 4
    11 1 -4
    11 1 -4
    10 1 -4
    10 1 -4
    9 1 -4
    9 1 -4
    8 1 -4
    8 1 -4
    8 1 -4
    8 1 -4
    7 1 -4
    7 1 -4
    7 1 -4
    7 1 -4
    7 1 -4
    -6 -1 4
    -6 -1 4
    -5 -1 4
    -5 -1 4
    -4 -1 4
    -4 -1 4
    3 1 -4
    -3 -1 4
    -3 -1 4
    2 1 -4
    2 1 -4
    2 1 -4
    -2 -1 4
    -2 -1 4
    1 1 -4
    0 1 -4
    0 1 -4
    0 1 -4
    0 -1 4
    0 -1 4
    -1 1 -4
    -1 1 -4
    -1 1 -4
    -1 1 -4
    1 -1 4
    1 -1 4
    -2 1 -4
    -2 1 -4
    -3 1 -4
    -3 1 -4
    -4 1 -4
    -4 1 -4
    -5 1 -4
    -5 1 -4
    -6 1 -4
    -6 1 -4
    6 -1 4
    -7 1 -4
    7 -1 4
    7 -1 4
    7 -1 4
    8 -1 4
    8 -1 4
    8 -1 4
    8 -1 4
    9 -1 4
    9 -1 4
    9 -1 4
    10 -1 4
    10 -1 4
    11 0 -4
    11 0 -4
    10 0 -4
    10 0 -4
    9 0 -4
    9 0 -4
    9 0 -4
    8 0 -4
    8 0 -4
    8 0 -4
    8 0 -4
    7 0 -4
    7 0 -4
    7 0 -4
    7 0 -4
    7 0 -4
    -7 0 4
    -7 0 4
    -6 0 4
    -6 0 4
    -5 0 4
    -5 0 4
    -5 0 4
    4 0 -4
    -4 0 4
    -4 0 4
    -4 0 4
    3 0 -4
    3 0 -4
    -3 0 4
    -3 0 4
    2 0 -4
    2 0 -4
    2 0 -4
    -2 0 4
    -2 0 4
    -2 0 4
    -1 0 -4
    -1 0 -4
    -1 0 -4
    1 0 4
    1 0 4
    -2 0 -4
    -2 0 -4
    -3 0 -4
    -3 0 -4
    -3 0 -4
    -4 0 -4
    -4 0 -4
    -5 0 -4
    -5 0 -4
    -6 0 -4
    -6 0 -4
    6 0 4
    6 0 4
    6 0 4
    6 0 4
    -7 0 -4
    -7 0 -4
    7 0 4
    7 0 4
    7 0 4
    7 0 4
    8 0 4
    8 0 4
    8 0 4
    9 0 4
    9 0 4
    10 0 4
    10 0 4
    11 -1 -4
    11 -1 -4
    10 -1 -4
    10 -1 -4
    9 -1 -4
    9 -1 -4
    9 -1 -4
    9 -1 -4
    8 -1 -4
    8 -1 -4
    8 -1 -4
    8 -1 -4
    7 -1 -4
    7 -1 -4
    7 -1 -4
    7 -1 -4
    -7 1 4
    -7 1 4
    -6 1 4
    -6 1 4
    -5 1 4
    -5 1 4
    -5 1 4
    -4 1 4
    -4 1 4
    -4 1 4
    3 -1 -4
    3 -1 -4
    -3 1 4
    -3 1 4
    -3 1 4
    2 -1 -4
    2 -1 -4
    2 -1 -4
    -2 1 4
    -2 1 4
    1 -1 -4
    1 -1 -4
    1 -1 -4
    -1 1 4
    -1 1 4
    0 -1 -4
    0 -1 -4
    0 1 4
    0 1 4
    -1 -1 -4
    -1 -1 -4
    -1 -1 -4
    1 1 4
    1 1 4
    1 1 4
    -2 -1 -4
    -2 -1 -4
    -3 -1 -4
    -3 -1 -4
    -4 -1 -4
    -4 -1 -4
    -5 -1 -4
    -5 -1 -4
    -6 -1 -4
    -6 -1 -4
    6 1 4
    6 1 4
    6 1 4
    6 1 4
    7 1 4
    7 1 4
    7 1 4
    7 1 4
    8 1 4
    8 1 4
    9 1 4
    9 1 4
    10 1 4
    10 1 4
    11 -2 -4
    11 -2 -4
    11 -2 -4
    10 -2 -4
    10 -2 -4
    10 -2 -4
    10 -2 -4
    9 -2 -4
    9 -2 -4
    9 -2 -4
    9 -2 -4
    9 -2 -4
    8 -2 -4
    8 -2 -4
    8 -2 -4
    8 -2 -4
    8 -2 -4
    7 -2 -4
    7 -2 -4
    7 -2 -4
    7 -2 -4
    7 -2 -4
    -7 2 4
    -7 2 4
    -6 2 4
    -6 2 4
    -6 2 4
    -5 2 4
    -5 2 4
    -5 2 4
    -4 2 4
    -4 2 4
    3 -2 -4
    -3 2 4
    -3 2 4
    2 -2 -4
    2 -2 -4
    -2 2 4
    -2 2 4
    1 -2 -4
    1 -2 -4
    -1 2 4
    -1 2 4
    0 -2 -4
    0 2 4
    0 2 4
    -1 -2 -4
    -1 -2 -4
    1 2 4
    -2 -2 -4
    -2 -2 -4
    -3 -2 -4
    -3 -2 -4
    -4 -2 -4
    -4 -2 -4
    -5 -2 -4
    -5 -2 -4
    5 2 4
    5 2 4
    5 2 4
    -6 -2 -4
    -6 -2 -4
    6 2 4
    6 2 4
    6 2 4
    7 2 4
    7 2 4
    7 2 4
    8 2 4
    8 2 4
    9 2 4
    9 2 4
    11 -3 -4
    11 -3 -4
    11 -3 -4
    10 -3 -4
    10 -3 -4
    10 -3 -4
    9 -3 -4
    9 -3 -4
    9 -3 -4
    8 -3 -4
    8 -3 -4
    8 -3 -4
    8 -3 -4
    8 -3 -4
    7 -3 -4
    7 -3 -4
    7 -3 -4
    -7 3 4
    -7 3 4
    -6 3 4
    -6 3 4
    -5 3 4
    -5 3 4
    4 -3 -4
    -4 3 4
    -4 3 4
    3 -3 -4
    3 -3 -4
    -3 3 4
    -3 3 4
    2 -3 -4
    2 -3 -4
    -2 3 4
    -2 3 4
    1 -3 -4
    1 -3 -4
    -1 3 4
    -1 3 4
    0 -3 -4
    0 -3 -4
    0 3 4
    0 3 4
    -1 -3 -4
    -1 -3 -4
    1 3 4
    -2 -3 -4
    -3 -3 -4
    -3 -3 -4
    -4 -3 -4
    -4 -3 -4
    4 3 4
    4 3 4
    4 3 4
    -5 -3 -4
    -5 -3 -4
    5 3 4
    5 3 4
    5 3 4
    6 3 4
    6 3 4
    6 3 4
    7 3 4
    7 3 4
    7 3 4
    8 3 4
    8 3 4
    9 3 4
    11 -4 -4
    11 -4 -4
    11 -4 -4
    10 -4 -4
    10 -4 -4
    10 -4 -4
    9 -4 -4
    9 -4 -4
    9 -4 -4
    8 -4 -4
    8 -4 -4
    8 -4 -4
    -8 4 4
    7 -4 -4
    7 -4 -4
    7 -4 -4
    -7 4 4
    -6 4 4
    -5 4 4
    4 -4 -4
    3 -4 -4
    -3 4 4
    -3 4 4
    2 -4 -4
    2 -4 -4
    -2 4 4
    -2 4 4
    1 -4 -4
    1 -4 -4
    -1 4 4
    -1 4 4
    0 -4 -4
    0 -4 -4
    0 4 4
    0 4 4
    -1 -4 -4
    -1 -4 -4
    1 4 4
    -2 -4 -4
    -2 -4 -4
    -3 -4 -4
    -3 -4 -4
    3 4 4
    3 4 4
    -4 -4 -4
    -4 -4 -4
    -4 -4 -4
    4 4 4
    4 4 4
    4 4 4
    4 4 4
    -5 -4 -4
    5 4 4
    5 4 4
    5 4 4
    5 4 4
    6 4 4
    6 4 4
    7 4 4
    7 4 4
    8 4 4
    8 4 4
    11 -5 -4
    11 -5 -4
    11 -5 -4
    10 -5 -4
    10 -5 -4
    10 -5 -4
    9 -5 -4
    9 -5 -4
    9 -5 -4
    8 -5 -4
    8 -5 -4
    8 -5 -4
    8 -5 -4
    -8 5 4
    7 -5 -4
    7 -5 -4
    7 -5 -4
    7 -5 -4
    -7 5 4
    6 -5 -4
    6 -5 -4
    6 -5 -4
    -6 5 4
    -5 5 4
    -4 5 4
    3 -5 -4
    -3 5 4
    2 -5 -4
    2 -5 -4
    -2 5 4
    -2 5 4
    1 -5 -4
    1 -5 -4
    -1 5 4
    -1 5 4
    0 -5 -4
    0 -5 -4
    0 5 4
    -1 -5 -4
    -1 -5 -4
    2 5 4
    2 5 4
    2 5 4
    -3 -5 -4
    -3 -5 -4
    -3 -5 -4
    3 5 4
    3 5 4
    3 5 4
    3 5 4
    4 5 4
    4 5 4
    4 5 4
    4 5 4
    -5 -5 -4
    5 5 4
    5 5 4
    5 5 4
    5 5 4
    6 5 4
    6 5 4
    6 5 4
    7 5 4
    7 5 4
    11 -6 -4
    11 -6 -4
    11 -6 -4
    10 -6 -4
    10 -6 -4
    10 -6 -4
    9 -6 -4
    9 -6 -4
    9 -6 -4
    9 -6 -4
    8 -6 -4
    8 -6 -4
    8 -6 -4
    8 -6 -4
    7 -6 -4
    7 -6 -4
    7 -6 -4
    7 -6 -4
    -7 6 4
    6 -6 -4
    6 -6 -4
    6 -6 -4
    -6 6 4
    -6 6 4
    5 -6 -4
    5 -6 -4
    5 -6 -4
    -5 6 4
    -5 6 4
    4 -6 -4
    -4 6 4
    -4 6 4
    -4 6 4
    3 -6 -4
    -3 6 4
    2 -6 -4
    2 -6 -4
    -2 6 4
    -2 6 4
    1 -6 -4
    1 -6 -4
    1 -6 -4
    1 -6 -4
    -1 6 4
    -1 6 4
    0 -6 -4
    0 -6 -4
    0 -6 -4
    -1 -6 -4
    -1 -6 -4
    -1 -6 -4
    -1 -6 -4
    1 6 4
    1 6 4
    -2 -6 -4
    -2 -6 -4
    -2 -6 -4
    -2 -6 -4
    2 6 4
    2 6 4
    2 6 4
    2 6 4
    -3 -6 -4
    3 6 4
    3 6 4
    3 6 4
    -4 -6 -4
    4 6 4
    4 6 4
    4 6 4
    -5 -6 -4
    5 6 4
    5 6 4
    5 6 4
    -6 -6 -4
    -6 -6 -4
    6 6 4
    6 6 4
    11 -7 -4
    11 -7 -4
    11 -7 -4
    10 -7 -4
    10 -7 -4
    9 -7 -4
    9 -7 -4
    9 -7 -4
    9 -7 -4
    8 -7 -4
    8 -7 -4
    8 -7 -4
    8 -7 -4
    -8 7 4
    -8 7 4
    7 -7 -4
    7 -7 -4
    7 -7 -4
    7 -7 -4
    -7 7 4
    -7 7 4
    6 -7 -4
    6 -7 -4
    -6 7 4
    -6 7 4
    -6 7 4
    5 -7 -4
    5 -7 -4
    -5 7 4
    -5 7 4
    -5 7 4
    4 -7 -4
    4 -7 -4
    -4 7 4
    -4 7 4
    3 -7 -4
    3 -7 -4
    -3 7 4
    -3 7 4
    -3 7 4
    2 -7 -4
    2 -7 -4
    2 -7 -4
    -2 7 4
    -2 7 4
    1 -7 -4
    1 -7 -4
    1 -7 -4
    -1 7 4
    0 -7 -4
    0 -7 -4
    0 -7 -4
    0 -7 -4
    0 -7 -4
    0 7 4
    0 7 4
    0 7 4
    -1 -7 -4
    1 7 4
    1 7 4
    -2 -7 -4
    2 7 4
    2 7 4
    -3 -7 -4
    3 7 4
    3 7 4
    -4 -7 -4
    4 7 4
    4 7 4
    4 7 4
    -5 -7 -4
    -5 -7 -4
    10 -8 -4
    10 -8 -4
    10 -8 -4
    9 -8 -4
    9 -8 -4
    9 -8 -4
    9 -8 -4
    -9 8 4
    8 -8 -4
    8 -8 -4
    8 -8 -4
    8 -8 -4
    -8 8 4
    -8 8 4
    7 -8 -4
    7 -8 -4
    7 -8 -4
    7 -8 -4
    -7 8 4
    -7 8 4
    6 -8 -4
    6 -8 -4
    6 -8 -4
    -6 8 4
    -6 8 4
    5 -8 -4
    5 -8 -4
    5 -8 -4
    -5 8 4
    4 -8 -4
    -4 8 4
    -4 8 4
    3 -8 -4
    3 -8 -4
    -3 8 4
    -3 8 4
    2 -8 -4
    2 -8 -4
    2 -8 -4
    -2 8 4
    -2 8 4
    1 -8 -4
    1 -8 -4
    1 -8 -4
    -1 8 4
    -1 8 4
    0 -8 -4
    0 -8 -4
    0 -8 -4
    0 8 4
    0 8 4
    -1 -8 -4
    -1 -8 -4
    -1 -8 -4
    1 8 4
    -2 -8 -4
    -2 -8 -4
    2 8 4
    -3 -8 -4
    -3 -8 -4
    3 8 4
    -4 -8 -4
    -4 -8 -4
    4 8 4
    9 -9 -4
    9 -9 -4
    9 -9 -4
    -9 9 4
    8 -9 -4
    8 -9 -4
    8 -9 -4
    -8 9 4
    7 -9 -4
    7 -9 -4
    7 -9 -4
    -7 9 4
    -7 9 4
    6 -9 -4
    6 -9 -4
    -6 9 4
    -6 9 4
    5 -9 -4
    5 -9 -4
    -5 9 4
    -5 9 4
    -4 9 4
    -4 9 4
    3 -9 -4
    3 -9 -4
    -3 9 4
    -3 9 4
    2 -9 -4
    2 -9 -4
    2 -9 -4
    -2 9 4
    -2 9 4
    1 -9 -4
    1 -9 -4
    1 -9 -4
    -1 9 4
    -1 9 4
    0 -9 -4
    0 -9 -4
    0 -9 -4
    0 9 4
    -1 -9 -4
    -1 -9 -4
    1 9 4
    -2 -9 -4
    -3 -9 -4
    -3 -9 -4
    3 9 4
    8 -10 -4
    8 -10 -4
    -8 10 4
    7 -10 -4
    -7 10 4
    6 -10 -4
    -6 10 4
    -6 10 4
    5 -10 -4
    -5 10 4
    4 -10 -4
    -4 10 4
    -4 10 4
    3 -10 -4
    -3 10 4
    -3 10 4
    2 -10 -4
    2 -10 -4
    -2 10 4
    -2 10 4
    1 -10 -4
    1 -10 -4
    1 -10 -4
    -1 10 4
    0 10 4
    -1 -10 -4
    6 -11 -4
    -6 11 4
    5 -11 -4
    -5 11 4
    -5 11 4
    4 -11 -4
    -4 11 4
    -4 11 4
    3 -11 -4
    -3 11 4
    -3 11 4
    -2 11 4
    -3 12 -5
    -3 12 -5
    -4 12 -5
    -4 12 -5
    -1 -11 5
    0 11 -5
    0 -11 5
    0 -11 5
    -1 11 -5
    -1 11 -5
    1 -11 5
    -2 11 -5
    -2 11 -5
    2 -11 5
    -3 11 -5
    -3 11 -5
    -4 11 -5
    -4 11 -5
    4 -11 5
    -5 11 -5
    -5 11 -5
    5 -11 5
    -6 11 -5
    -6 11 -5
    -7 11 -5
    -7 11 -5
    3 10 -5
    -3 -10 5
    -3 -10 5
    2 10 -5
    2 10 -5
    -2 -10 5
    -2 -10 5
    1 10 -5
    1 10 -5
    -1 -10 5
    -1 -10 5
    0 10 -5
    0 10 -5
    0 10 -5
    0 -10 5
    -1 10 -5
    -1 10 -5
    1 -10 5
    1 -10 5
    -2 10 -5
    -2 10 -5
    2 -10 5
    2 -10 5
    -3 10 -5
    3 -10 5
    -4 10 -5
    -4 10 -5
    4 -10 5
    4 -10 5
    -5 10 -5
    -5 10 -5
    5 -10 5
    5 -10 5
    -6 10 -5
    -6 10 -5
    6 -10 5
    -7 10 -5
    -7 10 -5
    -8 10 -5
    -8 10 -5
    8 -10 5
    -5 -9 5
    -4 -9 5
    -4 -9 5
    3 9 -5
    -3 -9 5
    2 9 -5
    2 9 -5
    -2 -9 5
    1 9 -5
    1 9 -5
    1 9 -5
    -1 -9 5
    -1 -9 5
    0 9 -5
    0 9 -5
    0 9 -5
    0 -9 5
    0 -9 5
    -1 9 -5
    -1 9 -5
    1 -9 5
    -2 9 -5
    -2 9 -5
    2 -9 5
    2 -9 5
    2 -9 5
    -3 9 -5
    -3 9 -5
    3 -9 5
    3 -9 5
    -4 9 -5
    -4 9 -5
    4 -9 5
    4 -9 5
    -5 9 -5
    -5 9 -5
    5 -9 5
    5 -9 5
    5 -9 5
    -6 9 -5
    -6 9 -5
    6 -9 5
    6 -9 5
    6 -9 5
    -7 9 -5
    7 -9 5
    7 -9 5
    7 -9 5
    -8 9 -5
    8 -9 5
    8 -9 5
    9 -9 5
    6 8 -5
    6 8 -5
    -6 -8 5
    5 8 -5
    -5 -8 5
    -5 -8 5
    4 8 -5
    -4 -8 5
    -4 -8 5
    3 8 -5
    3 8 -5
    -3 -8 5
    -3 -8 5
    2 8 -5
    2 8 -5
    -2 -8 5
    -2 -8 5
    1 8 -5
    1 8 -5
    1 8 -5
    -1 -8 5
    -1 -8 5
    0 8 -5
    0 -8 5
    0 -8 5
    -1 8 -5
    -1 8 -5
    1 -8 5
    1 -8 5
    -2 8 -5
    -2 8 -5
    -2 8 -5
    2 -8 5
    2 -8 5
    2 -8 5
    -3 8 -5
    -3 8 -5
    3 -8 5
    3 -8 5
    4 -8 5
    4 -8 5
    -5 8 -5
    5 -8 5
    5 -8 5
    5 -8 5
    5 -8 5
    -6 8 -5
    6 -8 5
    6 -8 5
    6 -8 5
    -7 8 -5
    7 -8 5
    7 -8 5
    7 -8 5
    7 -8 5
    7 -8 5
    -8 8 -5
    8 -8 5
    8 -8 5
    8 -8 5
    9 -8 5
    9 -8 5
    10 -8 5
    10 -8 5
    7 7 -5
    -6 -7 5
    5 7 -5
    -5 -7 5
    -5 -7 5
    4 7 -5
    4 7 -5
    -4 -7 5
    -4 -7 5
    3 7 -5
    3 7 -5
    -3 -7 5
    -3 -7 5
    2 7 -5
    2 7 -5
    2 7 -5
    -2 -7 5
    -2 -7 5
    1 7 -5
    1 7 -5
    1 7 -5
    -1 -7 5
    -1 -7 5
    -1 -7 5
    0 7 -5
    0 7 -5
    0 7 -5
    0 -7 5
    0 -7 5
    -1 7 -5
    -1 7 -5
    1 -7 5
    1 -7 5
    1 -7 5
    2 -7 5
    2 -7 5
    -3 7 -5
    3 -7 5
    3 -7 5
    3 -7 5
    -4 7 -5
    4 -7 5
    4 -7 5
    4 -7 5
    -5 7 -5
    5 -7 5
    5 -7 5
    5 -7 5
    5 -7 5
    5 -7 5
    -6 7 -5
    -6 7 -5
    6 -7 5
    6 -7 5
    6 -7 5
    6 -7 5
    6 -7 5
    7 -7 5
    7 -7 5
    7 -7 5
    7 -7 5
    7 -7 5
    7 -7 5
    8 -7 5
    8 -7 5
    8 -7 5
    8 -7 5
    9 -7 5
    9 -7 5
    9 -7 5
    10 -7 5
    10 -7 5
    8 6 -5
    7 6 -5
    7 6 -5
    6 6 -5
    6 6 -5
    -6 -6 5
    5 6 -5
    5 6 -5
    -5 -6 5
    4 6 -5
    4 6 -5
    4 6 -5
    -4 -6 5
    -4 -6 5
    3 6 -5
    3 6 -5
    3 6 -5
    -3 -6 5
    -3 -6 5
    2 6 -5
    -2 -6 5
    -2 -6 5
    -2 -6 5
    -2 -6 5
    -1 -6 5
    -1 -6 5
    -1 -6 5
    -1 -6 5
    0 -6 5
    0 -6 5
    0 -6 5
    1 -6 5
    1 -6 5
    1 -6 5
    -2 6 -5
    2 -6 5
    2 -6 5
    -3 6 -5
    3 -6 5
    -4 6 -5
    4 -6 5
    4 -6 5
    -5 6 -5
    -5 6 -5
    5 -6 5
    5 -6 5
    5 -6 5
    5 -6 5
    6 -6 5
    6 -6 5
    6 -6 5
    6 -6 5
    6 -6 5
    7 -6 5
    7 -6 5
    7 -6 5
    7 -6 5
    7 -6 5
    7 -6 5
    8 -6 5
    8 -6 5
    8 -6 5
    8 -6 5
    8 -6 5
    9 -6 5
    9 -6 5
    9 -6 5
    10 -6 5
    10 -6 5
    8 5 -5
    8 5 -5
    8 5 -5
    7 5 -5
    7 5 -5
    7 5 -5
    7 5 -5
    6 5 -5
    6 5 -5
    6 5 -5
    -6 -5 5
    5 5 -5
    5 5 -5
    5 5 -5
    -5 -5 5
    -5 -5 5
    4 5 -5
    4 5 -5
    4 5 -5
    4 5 -5
    -4 -5 5
    -4 -5 5
    -4 -5 5
    3 5 -5
    3 5 -5
    -3 -5 5
    -3 -5 5
    -3 -5 5
    -3 -5 5
    -2 -5 5
    -2 -5 5
    -2 -5 5
    -1 -5 5
    -1 -5 5
    -1 -5 5
    0 5 -5
    0 5 -5
    0 -5 5
    0 -5 5
    0 -5 5
    -1 5 -5
    -1 5 -5
    1 -5 5
    1 -5 5
    1 -5 5
    -2 5 -5
    -2 5 -5
    2 -5 5
    2 -5 5
    -3 5 -5
    -3 5 -5
    3 -5 5
    -4 5 -5
    4 -5 5
    -5 5 -5
    5 -5 5
    5 -5 5
    5 -5 5
    -6 5 -5
    6 -5 5
    6 -5 5
    6 -5 5
    6 -5 5
    7 -5 5
    7 -5 5
    7 -5 5
    8 -5 5
    8 -5 5
    8 -5 5
    9 -5 5
    9 -5 5
    9 -5 5
    10 -5 5
    10 -5 5
    10 -5 5
    11 -5 5
    11 -5 5
    8 4 -5
    8 4 -5
    8 4 -5
    7 4 -5
    7 4 -5
    7 4 -5
    7 4 -5
    6 4 -5
    6 4 -5
    6 4 -5
    6 4 -5
    -6 -4 5
    -6 -4 5
    5 4 -5
    5 4 -5
    5 4 -5
    5 4 -5
    -5 -4 5
    -5 -4 5
    -5 -4 5
    4 4 -5
    -4 -4 5
    -4 -4 5
    -4 -4 5
    -3 -4 5
    -3 -4 5
    -3 -4 5
    -2 -4 5
    -2 -4 5
    1 4 -5
    1 4 -5
    1 4 -5
    -1 -4 5
    -1 -4 5
    0 4 -5
    0 -4 5
    0 -4 5
    -1 4 -5
    1 -4 5
    1 -4 5
    -2 4 -5
    -2 4 -5
    2 -4 5
    -3 4 -5
    -3 4 -5
    -4 4 -5
    -4 4 -5
    -5 4 -5
    5 -4 5
    -6 4 -5
    6 -4 5
    6 -4 5
    6 -4 5
    -7 4 -5
    7 -4 5
    7 -4 5
    7 -4 5
    7 -4 5
    8 -4 5
    8 -4 5
    8 -4 5
    9 -4 5
    9 -4 5
    9 -4 5
    10 -4 5
    10 -4 5
    10 -4 5
    11 -4 5
    10 3 -5
    10 3 -5
    9 3 -5
    9 3 -5
    8 3 -5
    8 3 -5
    8 3 -5
    7 3 -5
    7 3 -5
    7 3 -5
    7 3 -5
    6 3 -5
    6 3 -5
    6 3 -5
    6 3 -5
    -6 -3 5
    5 3 -5
    5 3 -5
    -5 -3 5
    -5 -3 5
    -4 -3 5
    -4 -3 5
    -3 -3 5
    -3 -3 5
    2 3 -5
    2 3 -5
    -2 -3 5
    -2 -3 5
    1 3 -5
    1 3 -5
    -1 -3 5
    -1 -3 5
    0 3 -5
    0 3 -5
    0 -3 5
    -1 3 -5
    -1 3 -5
    1 -3 5
    1 -3 5
    -2 3 -5
    -2 3 -5
    2 -3 5
    -3 3 -5
    -3 3 -5
    -4 3 -5
    4 -3 5
    -5 3 -5
    5 -3 5
    -6 3 -5
    6 -3 5
    6 -3 5
    6 -3 5
    6 -3 5
    -7 3 -5
    7 -3 5
    7 -3 5
    7 -3 5
    7 -3 5
    8 -3 5
    8 -3 5
    8 -3 5
    8 -3 5
    9 -3 5
    9 -3 5
    9 -3 5
    10 -3 5
    10 -3 5
    10 -3 5
    10 2 -5
    10 2 -5
    9 2 -5
    9 2 -5
    8 2 -5
    8 2 -5
    8 2 -5
    8 2 -5
    8 2 -5
    7 2 -5
    7 2 -5
    7 2 -5
    7 2 -5
    7 2 -5
    6 2 -5
    6 2 -5
    6 2 -5
    6 2 -5
    6 2 -5
    -6 -2 5
    -6 -2 5
    -5 -2 5
    -5 -2 5
    -4 -2 5
    -4 -2 5
    3 2 -5
    -3 -2 5
    -3 -2 5
    2 2 -5
    2 2 -5
    -2 -2 5
    -2 -2 5
    1 2 -5
    1 2 -5
    1 2 -5
    -1 -2 5
    -1 -2 5
    0 2 -5
    0 2 -5
    0 -2 5
    0 -2 5
    -1 2 -5
    -1 2 -5
    1 -2 5
    1 -2 5
    -2 2 -5
    -2 2 -5
    2 -2 5
    -3 2 -5
    -3 2 -5
    -4 2 -5
    4 -2 5
    -5 2 -5
    -5 2 -5
    5 -2 5
    -6 2 -5
    6 -2 5
    6 -2 5
    -7 2 -5
    7 -2 5
    7 -2 5
    7 -2 5
    7 -2 5
    8 -2 5
    8 -2 5
    8 -2 5
    8 -2 5
    9 -2 5
    9 -2 5
    9 -2 5
    9 -2 5
    10 -2 5
    10 -2 5
    11 1 -5
    11 1 -5
    10 1 -5
    10 1 -5
    9 1 -5
    9 1 -5
    8 1 -5
    8 1 -5
    8 1 -5
    8 1 -5
    7 1 -5
    7 1 -5
    7 1 -5
    7 1 -5
    7 1 -5
    -7 -1 5
    6 1 -5
    6 1 -5
    6 1 -5
    -6 -1 5
    -6 -1 5
    -5 -1 5
    -5 -1 5
    4 1 -5
    -4 -1 5
    -4 -1 5
    3 1 -5
    -3 -1 5
    -3 -1 5
    2 1 -5
    2 1 -5
    -2 -1 5
    -2 -1 5
    1 1 -5
    1 1 -5
    -1 -1 5
    -1 -1 5
    0 1 -5
    0 1 -5
    0 1 -5
    0 -1 5
    0 -1 5
    -1 1 -5
    -1 1 -5
    1 -1 5
    -2 1 -5
    -2 1 -5
    -3 1 -5
    -3 1 -5
    -4 1 -5
    -4 1 -5
    4 -1 5
    -5 1 -5
    -5 1 -5
    5 -1 5
    -6 1 -5
    -6 1 -5
    6 -1 5
    6 -1 5
    6 -1 5
    6 -1 5
    7 -1 5
    7 -1 5
    7 -1 5
    8 -1 5
    8 -1 5
    8 -1 5
    9 -1 5
    9 -1 5
    9 -1 5
    10 -1 5
    10 -1 5
    11 0 -5
    11 0 -5
    10 0 -5
    10 0 -5
    9 0 -5
    9 0 -5
    9 0 -5
    9 0 -5
    8 0 -5
    8 0 -5
    8 0 -5
    8 0 -5
    -8 0 5
    7 0 -5
    7 0 -5
    7 0 -5
    7 0 -5
    -7 0 5
    -6 0 5
    -6 0 5
    -5 0 5
    -5 0 5
    -4 0 5
    -4 0 5
    -4 0 5
    3 0 -5
    -3 0 5
    -3 0 5
    -3 0 5
    2 0 -5
    2 0 -5
    2 0 -5
    -2 0 5
    -2 0 5
    -2 0 5
    1 0 -5
    0 0 -5
    0 0 5
    0 0 5
    -1 0 -5
    -1 0 -5
    1 0 5
    1 0 5
    -2 0 -5
    -2 0 -5
    -3 0 -5
    -3 0 -5
    -4 0 -5
    4 0 5
    -5 0 -5
    -5 0 -5
    -6 0 -5
    -6 0 -5
    6 0 5
    6 0 5
    6 0 5
    6 0 5
    7 0 5
    7 0 5
    7 0 5
    7 0 5
    8 0 5
    8 0 5
    8 0 5
    8 0 5
    9 0 5
    9 0 5
    10 0 5
    10 0 5
    11 -1 -5
    11 -1 -5
    10 -1 -5
    10 -1 -5
    9 -1 -5
    9 -1 -5
    9 -1 -5
    9 -1 -5
    8 -1 -5
    8 -1 -5
    8 -1 -5
    8 -1 -5
    7 -1 -5
    7 -1 -5
    7 -1 -5
    7 -1 -5
    7 -1 -5
    -7 1 5
    -7 1 5
    -6 1 5
    -6 1 5
    -5 1 5
    -5 1 5
    -5 1 5
    4 -1 -5
    -4 1 5
    -4 1 5
    -4 1 5
    3 -1 -5
    -3 1 5
    -3 1 5
    -3 1 5
    2 -1 -5
    2 -1 -5
    -2 1 5
    -2 1 5
    -2 1 5
    1 -1 -5
    1 -1 -5
    -1 1 5
    -1 1 5
    -1 1 5
    0 -1 -5
    0 -1 -5
    0 1 5
    0 1 5
    0 1 5
    -1 -1 -5
    -1 -1 -5
    1 1 5
    -2 -1 -5
    -2 -1 -5
    -3 -1 -5
    -4 -1 -5
    -4 -1 -5
    -5 -1 -5
    5 1 5
    5 1 5
    5 1 5
    -6 -1 -5
    -6 -1 -5
    6 1 5
    6 1 5
    6 1 5
    6 1 5
    7 1 5
    7 1 5
    7 1 5
    7 1 5
    8 1 5
    8 1 5
    9 1 5
    9 1 5
    11 -2 -5
    11 -2 -5
    11 -2 -5
    10 -2 -5
    10 -2 -5
    10 -2 -5
    9 -2 -5
    9 -2 -5
    9 -2 -5
    9 -2 -5
    9 -2 -5
    8 -2 -5
    8 -2 -5
    8 -2 -5
    8 -2 -5
    8 -2 -5
    -8 2 5
    7 -2 -5
    7 -2 -5
    7 -2 -5
    7 -2 -5
    -7 2 5
    -6 2 5
    -6 2 5
    -6 2 5
    -5 2 5
    -5 2 5
    4 -2 -5
    -4 2 5
    -4 2 5
    -4 2 5
    3 -2 -5
    3 -2 -5
    -3 2 5
    -3 2 5
    2 -2 -5
    2 -2 -5
    -2 2 5
    1 -2 -5
    1 -2 -5
    -1 2 5
    0 -2 -5
    0 -2 -5
    0 2 5
    -1 -2 -5
    -1 -2 -5
    1 2 5
    1 2 5
    -2 -2 -5
    -2 -2 -5
    -3 -2 -5
    -3 -2 -5
    -4 -2 -5
    -4 -2 -5
    4 2 5
    -5 -2 -5
    -5 -2 -5
    5 2 5
    5 2 5
    5 2 5
    5 2 5
    6 2 5
    6 2 5
    6 2 5
    7 2 5
    7 2 5
    7 2 5
    8 2 5
    9 2 5
    9 2 5
    11 -3 -5
    11 -3 -5
    10 -3 -5
    10 -3 -5
    10 -3 -5
    10 -3 -5
    9 -3 -5
    9 -3 -5
    9 -3 -5
    9 -3 -5
    8 -3 -5
    8 -3 -5
    8 -3 -5
    8 -3 -5
    7 -3 -5
    7 -3 -5
    7 -3 -5
    7 -3 -5
    -7 3 5
    -6 3 5
    -6 3 5
    -5 3 5
    -5 3 5
    4 -3 -5
    -4 3 5
    -4 3 5
    3 -3 -5
    3 -3 -5
    -3 3 5
    -3 3 5
    2 -3 -5
    2 -3 -5
    -2 3 5
    -2 3 5
    1 -3 -5
    1 -3 -5
    -1 3 5
    -1 3 5
    0 -3 -5
    0 -3 -5
    0 3 5
    0 3 5
    -1 -3 -5
    -1 -3 -5
    -2 -3 -5
    -2 -3 -5
    -3 -3 -5
    -3 -3 -5
    -4 -3 -5
    -4 -3 -5
    -4 -3 -5
    -4 -3 -5
    4 3 5
    4 3 5
    4 3 5
    -5 -3 -5
    -5 -3 -5
    -5 -3 -5
    5 3 5
    5 3 5
    5 3 5
    6 3 5
    6 3 5
    6 3 5
    7 3 5
    7 3 5
    8 3 5
    8 3 5
    11 -4 -5
    11 -4 -5
    11 -4 -5
    10 -4 -5
    10 -4 -5
    9 -4 -5
    9 -4 -5
    9 -4 -5
    8 -4 -5
    8 -4 -5
    8 -4 -5
    8 -4 -5
    -8 4 5
    7 -4 -5
    7 -4 -5
    7 -4 -5
    -7 4 5
    6 -4 -5
    6 -4 -5
    -6 4 5
    -5 4 5
    4 -4 -5
    3 -4 -5
    -3 4 5
    -3 4 5
    2 -4 -5
    2 -4 -5
    -2 4 5
    1 -4 -5
    1 -4 -5
    -1 4 5
    -1 4 5
    0 -4 -5
    0 -4 -5
    0 4 5
    -1 -4 -5
    -1 -4 -5
    -2 -4 -5
    -2 -4 -5
    -3 -4 -5
    -3 -4 -5
    -3 -4 -5
    -3 -4 -5
    3 4 5
    3 4 5
    -4 -4 -5
    -4 -4 -5
    -4 -4 -5
    4 4 5
    4 4 5
    4 4 5
    4 4 5
    -5 -4 -5
    5 4 5
    5 4 5
    5 4 5
    5 4 5
    6 4 5
    6 4 5
    6 4 5
    7 4 5
    7 4 5
    8 4 5
    8 4 5
    11 -5 -5
    11 -5 -5
    11 -5 -5
    10 -5 -5
    10 -5 -5
    10 -5 -5
    9 -5 -5
    9 -5 -5
    9 -5 -5
    8 -5 -5
    8 -5 -5
    8 -5 -5
    7 -5 -5
    7 -5 -5
    7 -5 -5
    -7 5 5
    -7 5 5
    6 -5 -5
    6 -5 -5
    6 -5 -5
    -6 5 5
    5 -5 -5
    -5 5 5
    -4 5 5
    3 -5 -5
    -3 5 5
    2 -5 -5
    1 -5 -5
    1 -5 -5
    -1 5 5
    0 -5 -5
    0 -5 -5
    -1 -5 -5
    -1 -5 -5
    -1 -5 -5
    -1 -5 -5
    1 5 5
    1 5 5
    -2 -5 -5
    -2 -5 -5
    -2 -5 -5
    -2 -5 -5
    2 5 5
    2 5 5
    -3 -5 -5
    -3 -5 -5
    -3 -5 -5
    3 5 5
    3 5 5
    4 5 5
    4 5 5
    4 5 5
    5 5 5
    5 5 5
    5 5 5
    5 5 5
    6 5 5
    6 5 5
    -7 -5 -5
    7 5 5
    7 5 5
    11 -6 -5
    11 -6 -5
    11 -6 -5
    10 -6 -5
    10 -6 -5
    10 -6 -5
    9 -6 -5
    9 -6 -5
    9 -6 -5
    8 -6 -5
    8 -6 -5
    8 -6 -5
    8 -6 -5
    -8 6 5
    7 -6 -5
    -7 6 5
    6 -6 -5
    6 -6 -5
    6 -6 -5
    -6 6 5
    -6 6 5
    5 -6 -5
    5 -6 -5
    -5 6 5
    4 -6 -5
    4 -6 -5
    -4 6 5
    -4 6 5
    -4 6 5
    3 -6 -5
    3 -6 -5
    -3 6 5
    -3 6 5
    -3 6 5
    2 -6 -5
    2 -6 -5
    -2 6 5
    -2 6 5
    1 -6 -5
    1 -6 -5
    1 -6 -5
    -1 6 5
    0 -6 -5
    0 -6 -5
    0 -6 -5
    0 -6 -5
    0 6 5
    0 6 5
    -1 -6 -5
    -1 -6 -5
    1 6 5
    1 6 5
    1 6 5
    -2 -6 -5
    -2 -6 -5
    -2 -6 -5
    2 6 5
    2 6 5
    -3 -6 -5
    3 6 5
    3 6 5
    3 6 5
    -4 -6 -5
    4 6 5
    4 6 5
    4 6 5
    4 6 5
    -5 -6 -5
    5 6 5
    5 6 5
    5 6 5
    -6 -6 -5
    6 6 5
    6 6 5
    11 -7 -5
    11 -7 -5
    11 -7 -5
    10 -7 -5
    10 -7 -5
    10 -7 -5
    9 -7 -5
    9 -7 -5
    9 -7 -5
    -9 7 5
    8 -7 -5
    8 -7 -5
    8 -7 -5
    -8 7 5
    -8 7 5
    7 -7 -5
    7 -7 -5
    7 -7 -5
    7 -7 -5
    -7 7 5
    -7 7 5
    6 -7 -5
    6 -7 -5
    6 -7 -5
    -6 7 5
    -6 7 5
    5 -7 -5
    5 -7 -5
    -5 7 5
    -5 7 5
    -5 7 5
    4 -7 -5
    4 -7 -5
    -4 7 5
    -4 7 5
    -4 7 5
    3 -7 -5
    3 -7 -5
    -3 7 5
    -3 7 5
    2 -7 -5
    2 -7 -5
    2 -7 -5
    -2 7 5
    -2 7 5
    1 -7 -5
    1 -7 -5
    1 -7 -5
    -1 7 5
    -1 7 5
    0 -7 -5
    0 -7 -5
    0 7 5
    0 7 5
    0 7 5
    -1 -7 -5
    -1 -7 -5
    1 7 5
    1 7 5
    2 7 5
    -3 -7 -5
    3 7 5
    -4 -7 -5
    -4 -7 -5
    4 7 5
    -5 -7 -5
    -5 -7 -5
    10 -8 -5
    10 -8 -5
    9 -8 -5
    9 -8 -5
    9 -8 -5
    9 -8 -5
    -9 8 5
    8 -8 -5
    8 -8 -5
    8 -8 -5
    8 -8 -5
    -8 8 5
    -8 8 5
    7 -8 -5
    7 -8 -5
    7 -8 -5
    7 -8 -5
    -7 8 5
    -7 8 5
    6 -8 -5
    6 -8 -5
    6 -8 -5
    -6 8 5
    -6 8 5
    5 -8 -5
    -5 8 5
    -5 8 5
    4 -8 -5
    -4 8 5
    -4 8 5
    3 -8 -5
    3 -8 -5
    -3 8 5
    -3 8 5
    2 -8 -5
    -2 8 5
    1 -8 -5
    1 -8 -5
    1 -8 -5
    -1 8 5
    -1 8 5
    0 -8 -5
    0 -8 -5
    0 -8 -5
    0 8 5
    0 8 5
    -1 -8 -5
    -1 -8 -5
    -1 -8 -5
    1 8 5
    -2 -8 -5
    -2 -8 -5
    2 8 5
    -3 -8 -5
    -3 -8 -5
    3 8 5
    -4 -8 -5
    -4 -8 -5
    9 -9 -5
    9 -9 -5
    -9 9 5
    8 -9 -5
    8 -9 -5
    -8 9 5
    -8 9 5
    7 -9 -5
    7 -9 -5
    -7 9 5
    -7 9 5
    6 -9 -5
    6 -9 -5
    -6 9 5
    -6 9 5
    5 -9 -5
    5 -9 -5
    -5 9 5
    -5 9 5
    4 -9 -5
    -4 9 5
    -4 9 5
    3 -9 -5
    3 -9 -5
    -3 9 5
    2 -9 -5
    -2 9 5
    1 -9 -5
    1 -9 -5
    1 -9 -5
    -1 9 5
    -1 9 5
    0 -9 -5
    0 -9 -5
    0 -9 -5
    0 9 5
    -1 -9 -5
    -1 -9 -5
    -2 -9 -5
    -2 -9 -5
    2 9 5
    8 -10 -5
    7 -10 -5
    7 -10 -5
    -7 10 5
    -7 10 5
    6 -10 -5
    -6 10 5
    5 -10 -5
    -5 10 5
    4 -10 -5
    -4 10 5
    3 -10 -5
    -3 10 5
    -3 10 5
    2 -10 -5
    2 -10 -5
    -2 10 5
    1 -10 -5
    -1 10 5
    0 -10 -5
    5 -11 -5
    -5 11 5
    4 -11 -5
    -4 11 5
    -4 11 5
    -1 -11 6
    -1 -11 6
    0 -11 6
    0 -11 6
    1 -11 6
    1 -11 6
    -2 11 -6
    -2 11 -6
    2 -11 6
    -3 11 -6
    -3 11 -6
    3 -11 6
    -4 11 -6
    -4 11 -6
    4 -11 6
    -5 11 -6
    -5 11 -6
    5 -11 6
    -6 11 -6
    -6 11 -6
    -7 11 -6
    3 10 -6
    -3 -10 6
    2 10 -6
    2 10 -6
    -2 -10 6
    -2 -10 6
    1 10 -6
    1 10 -6
    0 10 -6
    0 10 -6
    0 -10 6
    0 -10 6
    -1 10 -6
    -1 10 -6
    1 -10 6
    1 -10 6
    -2 10 -6
    2 -10 6
    2 -10 6
    -3 10 -6
    -3 10 -6
    3 -10 6
    -4 10 -6
    -4 10 -6
    4 -10 6
    4 -10 6
    -5 10 -6
    5 -10 6
    -6 10 -6
    6 -10 6
    -7 10 -6
    -7 10 -6
    4 9 -6
    -4 -9 6
    -4 -9 6
    3 9 -6
    3 9 -6
    -3 -9 6
    2 9 -6
    2 9 -6
    -2 -9 6
    -2 -9 6
    1 9 -6
    1 9 -6
    1 9 -6
    -1 -9 6
    -1 -9 6
    0 9 -6
    0 9 -6
    0 9 -6
    0 -9 6
    0 -9 6
    -1 9 -6
    -1 9 -6
    1 -9 6
    1 -9 6
    -2 9 -6
    -2 9 -6
    2 -9 6
    -3 9 -6
    -3 9 -6
    3 -9 6
    3 -9 6
    -4 9 -6
    -4 9 -6
    4 -9 6
    4 -9 6
    -5 9 -6
    -5 9 -6
    5 -9 6
    5 -9 6
    5 -9 6
    -6 9 -6
    -6 9 -6
    6 -9 6
    6 -9 6
    6 -9 6
    -7 9 -6
    -7 9 -6
    7 -9 6
    7 -9 6
    7 -9 6
    8 -9 6
    8 -9 6
    9 -9 6
    9 -9 6
    6 8 -6
    6 8 -6
    -6 -8 6
    5 8 -6
    -5 -8 6
    -5 -8 6
    4 8 -6
    4 8 -6
    -4 -8 6
    -4 -8 6
    3 8 -6
    3 8 -6
    -3 -8 6
    -3 -8 6
    2 8 -6
    2 8 -6
    -2 -8 6
    -2 -8 6
    1 8 -6
    1 8 -6
    -1 -8 6
    -1 -8 6
    0 8 -6
    0 8 -6
    0 8 -6
    0 -8 6
    -1 8 -6
    -1 8 -6
    1 -8 6
    1 -8 6
    -2 8 -6
    2 -8 6
    2 -8 6
    2 -8 6
    -3 8 -6
    -3 8 -6
    -3 8 -6
    -4 8 -6
    -4 8 -6
    -4 8 -6
    4 -8 6
    4 -8 6
    4 -8 6
    -5 8 -6
    -5 8 -6
    5 -8 6
    5 -8 6
    5 -8 6
    5 -8 6
    -6 8 -6
    -6 8 -6
    6 -8 6
    6 -8 6
    6 -8 6
    6 -8 6
    -7 8 -6
    -7 8 -6
    7 -8 6
    7 -8 6
    7 -8 6
    7 -8 6
    8 -8 6
    8 -8 6
    8 -8 6
    9 -8 6
    9 -8 6
    7 7 -6
    6 7 -6
    -6 -7 6
    5 7 -6
    -5 -7 6
    -5 -7 6
    4 7 -6
    -4 -7 6
    -4 -7 6
    3 7 -6
    3 7 -6
    -3 -7 6
    -3 -7 6
    2 7 -6
    -2 -7 6
    -2 -7 6
    1 7 -6
    1 7 -6
    1 7 -6
    -1 -7 6
    -1 -7 6
    -1 -7 6
    0 7 -6
    0 7 -6
    0 -7 6
    0 -7 6
    -1 7 -6
    -1 7 -6
    1 -7 6
    1 -7 6
    -2 7 -6
    -2 7 -6
    2 -7 6
    2 -7 6
    2 -7 6
    -3 7 -6
    -3 7 -6
    3 -7 6
    3 -7 6
    3 -7 6
    -4 7 -6
    -4 7 -6
    4 -7 6
    4 -7 6
    4 -7 6
    -5 7 -6
    5 -7 6
    5 -7 6
    5 -7 6
    5 -7 6
    -6 7 -6
    -6 7 -6
    6 -7 6
    6 -7 6
    6 -7 6
    6 -7 6
    -7 7 -6
    7 -7 6
    7 -7 6
    7 -7 6
    7 -7 6
    7 -7 6
    8 -7 6
    8 -7 6
    8 -7 6
    8 -7 6
    9 -7 6
    10 -7 6
    10 -7 6
    8 6 -6
    7 6 -6
    7 6 -6
    7 6 -6
    -7 -6 6
    6 6 -6
    6 6 -6
    6 6 -6
    -6 -6 6
    5 6 -6
    5 6 -6
    5 6 -6
    -5 -6 6
    -5 -6 6
    4 6 -6
    4 6 -6
    4 6 -6
    -4 -6 6
    -4 -6 6
    3 6 -6
    3 6 -6
    -3 -6 6
    -3 -6 6
    -3 -6 6
    2 6 -6
    2 6 -6
    -2 -6 6
    -2 -6 6
    1 6 -6
    1 6 -6
    -1 -6 6
    -1 -6 6
    0 6 -6
    0 -6 6
    0 -6 6
    0 -6 6
    0 -6 6
    -1 6 -6
    1 -6 6
    1 -6 6
    -2 6 -6
    2 -6 6
    2 -6 6
    -3 6 -6
    3 -6 6
    -4 6 -6
    -4 6 -6
    4 -6 6
    4 -6 6
    -5 6 -6
    5 -6 6
    5 -6 6
    5 -6 6
    5 -6 6
    -6 6 -6
    6 -6 6
    6 -6 6
    7 -6 6
    7 -6 6
    7 -6 6
    7 -6 6
    8 -6 6
    8 -6 6
    8 -6 6
    8 -6 6
    9 -6 6
    9 -6 6
    9 -6 6
    10 -6 6
    10 -6 6
    10 -6 6
    8 5 -6
    8 5 -6
    7 5 -6
    7 5 -6
    7 5 -6
    -7 -5 6
    6 5 -6
    6 5 -6
    -6 -5 6
    5 5 -6
    5 5 -6
    5 5 -6
    5 5 -6
    -5 -5 6
    -5 -5 6
    4 5 -6
    4 5 -6
    4 5 -6
    -4 -5 6
    -4 -5 6
    -4 -5 6
    3 5 -6
    -3 -5 6
    -3 -5 6
    -2 -5 6
    -2 -5 6
    -2 -5 6
    -1 -5 6
    -1 -5 6
    0 5 -6
    0 5 -6
    0 -5 6
    0 -5 6
    0 -5 6
    -1 5 -6
    -1 5 -6
    1 -5 6
    1 -5 6
    -2 5 -6
    -2 5 -6
    2 -5 6
    2 -5 6
    -3 5 -6
    3 -5 6
    -4 5 -6
    4 -5 6
    -5 5 -6
    5 -5 6
    5 -5 6
    -6 5 -6
    6 -5 6
    6 -5 6
    6 -5 6
    6 -5 6
    7 -5 6
    7 -5 6
    7 -5 6
    7 -5 6
    8 -5 6
    8 -5 6
    8 -5 6
    9 -5 6
    9 -5 6
    9 -5 6
    10 -5 6
    10 -5 6
    10 -5 6
    9 4 -6
    9 4 -6
    8 4 -6
    8 4 -6
    8 4 -6
    7 4 -6
    7 4 -6
    7 4 -6
    7 4 -6
    7 4 -6
    -7 -4 6
    6 4 -6
    6 4 -6
    6 4 -6
    6 4 -6
    -6 -4 6
    5 4 -6
    5 4 -6
    5 4 -6
    5 4 -6
    -5 -4 6
    4 4 -6
    4 4 -6
    4 4 -6
    -4 -4 6
    -4 -4 6
    -4 -4 6
    -4 -4 6
    -3 -4 6
    -3 -4 6
    -2 -4 6
    -2 -4 6
    -2 -4 6
    1 4 -6
    -1 -4 6
    0 4 -6
    0 -4 6
    0 -4 6
    -1 4 -6
    -1 4 -6
    1 -4 6
    1 -4 6
    -2 4 -6
    -2 4 -6
    2 -4 6
    2 -4 6
    -3 4 -6
    -3 4 -6
    -4 4 -6
    4 -4 6
    -5 4 -6
    5 -4 6
    5 -4 6
    5 -4 6
    5 -4 6
    -6 4 -6
    6 -4 6
    6 -4 6
    6 -4 6
    6 -4 6
    -7 4 -6
    7 -4 6
    7 -4 6
    7 -4 6
    8 -4 6
    8 -4 6
    8 -4 6
    9 -4 6
    9 -4 6
    9 -4 6
    10 -4 6
    10 -4 6
    10 3 -6
    10 3 -6
    9 3 -6
    8 3 -6
    8 3 -6
    8 3 -6
    7 3 -6
    7 3 -6
    7 3 -6
    7 3 -6
    -7 -3 6
    6 3 -6
    6 3 -6
    6 3 -6
    6 3 -6
    6 3 -6
    -6 -3 6
    -6 -3 6
    5 3 -6
    5 3 -6
    5 3 -6
    -5 -3 6
    -5 -3 6
    -5 -3 6
    -4 -3 6
    -4 -3 6
    -3 -3 6
    -3 -3 6
    2 3 -6
    2 3 -6
    -2 -3 6
    -2 -3 6
    1 3 -6
    1 3 -6
    -1 -3 6
    -1 -3 6
    0 3 -6
    0 3 -6
    0 -3 6
    0 -3 6
    -1 3 -6
    -1 3 -6
    1 -3 6
    -2 3 -6
    -2 3 -6
    2 -3 6
    -3 3 -6
    -3 3 -6
    3 -3 6
    -4 3 -6
    -4 3 -6
    4 -3 6
    -5 3 -6
    5 -3 6
    5 -3 6
    -6 3 -6
    6 -3 6
    6 -3 6
    6 -3 6
    6 -3 6
    -7 3 -6
    7 -3 6
    7 -3 6
    7 -3 6
    8 -3 6
    8 -3 6
    8 -3 6
    9 -3 6
    9 -3 6
    10 -3 6
    10 -3 6
    10 2 -6
    10 2 -6
    9 2 -6
    9 2 -6
    8 2 -6
    8 2 -6
    8 2 -6
    7 2 -6
    7 2 -6
    7 2 -6
    7 2 -6
    7 2 -6
    -7 -2 6
    6 2 -6
    6 2 -6
    6 2 -6
    6 2 -6
    -6 -2 6
    -5 -2 6
    -5 -2 6
    -4 -2 6
    -4 -2 6
    -3 -2 6
    -3 -2 6
    2 2 -6
    2 2 -6
    -2 -2 6
    -2 -2 6
    1 2 -6
    0 2 -6
    0 2 -6
    0 -2 6
    0 -2 6
    -1 2 -6
    -1 2 -6
    1 -2 6
    1 -2 6
    -2 2 -6
    -2 2 -6
    2 -2 6
    -3 2 -6
    -3 2 -6
    -4 2 -6
    -4 2 -6
    4 -2 6
    -5 2 -6
    -5 2 -6
    5 -2 6
    5 -2 6
    5 -2 6
    -6 2 -6
    6 -2 6
    6 -2 6
    6 -2 6
    6 -2 6
    6 -2 6
    7 -2 6
    7 -2 6
    7 -2 6
    7 -2 6
    8 -2 6
    8 -2 6
    8 -2 6
    8 -2 6
    9 -2 6
    9 -2 6
    9 -2 6
    10 -2 6
    10 -2 6
    10 1 -6
    10 1 -6
    9 1 -6
    9 1 -6
    8 1 -6
    8 1 -6
    8 1 -6
    8 1 -6
    7 1 -6
    7 1 -6
    7 1 -6
    7 1 -6
    7 1 -6
    -7 -1 6
    6 1 -6
    -6 -1 6
    -6 -1 6
    -5 -1 6
    -5 -1 6
    -4 -1 6
    3 1 -6
    -3 -1 6
    -3 -1 6
    2 1 -6
    2 1 -6
    -2 -1 6
    -2 -1 6
    1 1 -6
    1 1 -6
    -1 -1 6
    -1 -1 6
    0 1 -6
    0 -1 6
    0 -1 6
    -1 1 -6
    -1 1 -6
    1 -1 6
    1 -1 6
    -2 1 -6
    -2 1 -6
    -3 1 -6
    -3 1 -6
    3 -1 6
    -4 1 -6
    -4 1 -6
    4 -1 6
    -5 1 -6
    -5 1 -6
    5 -1 6
    5 -1 6
    -6 1 -6
    -6 1 -6
    6 -1 6
    6 -1 6
    6 -1 6
    6 -1 6
    6 -1 6
    7 -1 6
    7 -1 6
    7 -1 6
    7 -1 6
    7 -1 6
    8 -1 6
    8 -1 6
    8 -1 6
    9 -1 6
    9 -1 6
    9 -1 6
    10 -1 6
    11 0 -6
    10 0 -6
    10 0 -6
    10 0 -6
    9 0 -6
    9 0 -6
    9 0 -6
    9 0 -6
    8 0 -6
    8 0 -6
    8 0 -6
    8 0 -6
    7 0 -6
    7 0 -6
    7 0 -6
    -7 0 6
    6 0 -6
    6 0 -6
    6 0 -6
    -6 0 6
    -6 0 6
    -5 0 6
    -4 0 6
    -4 0 6
    3 0 -6
    -3 0 6
    -3 0 6
    -3 0 6
    2 0 -6
    -2 0 6
    -2 0 6
    1 0 -6
    1 0 -6
    -1 0 6
    0 0 -6
    0 0 6
    0 0 6
    -1 0 -6
    -1 0 -6
    1 0 6
    1 0 6
    -2 0 -6
    -2 0 -6
    -3 0 -6
    -3 0 -6
    3 0 6
    -4 0 -6
    -4 0 -6
    4 0 6
    -5 0 -6
    -5 0 -6
    5 0 6
    5 0 6
    -6 0 -6
    -6 0 -6
    6 0 6
    6 0 6
    6 0 6
    6 0 6
    7 0 6
    7 0 6
    7 0 6
    7 0 6
    8 0 6
    8 0 6
    8 0 6
    8 0 6
    9 0 6
    11 -1 -6
    11 -1 -6
    10 -1 -6
    10 -1 -6
    10 -1 -6
    9 -1 -6
    9 -1 -6
    9 -1 -6
    8 -1 -6
    8 -1 -6
    8 -1 -6
    8 -1 -6
    8 -1 -6
    -8 1 6
    7 -1 -6
    7 -1 -6
    7 -1 -6
    7 -1 -6
    -7 1 6
    -6 1 6
    -6 1 6
    -5 1 6
    -5 1 6
    -5 1 6
    4 -1 -6
    -4 1 6
    -4 1 6
    -4 1 6
    3 -1 -6
    3 -1 -6
    -3 1 6
    -3 1 6
    2 -1 -6
    2 -1 -6
    -2 1 6
    -2 1 6
    -2 1 6
    1 -1 -6
    1 -1 -6
    -1 1 6
    -1 1 6
    -1 1 6
    0 -1 -6
    0 -1 -6
    0 1 6
    0 1 6
    -1 -1 -6
    -1 -1 -6
    1 1 6
    -2 -1 -6
    -2 -1 -6
    -3 -1 -6
    -3 -1 -6
    -4 -1 -6
    -4 -1 -6
    -5 -1 -6
    -5 -1 -6
    5 1 6
    5 1 6
    5 1 6
    -6 -1 -6
    6 1 6
    6 1 6
    6 1 6
    7 1 6
    7 1 6
    7 1 6
    8 1 6
    8 1 6
    9 1 6
    9 1 6
    11 -2 -6
    11 -2 -6
    11 -2 -6
    10 -2 -6
    10 -2 -6
    9 -2 -6
    9 -2 -6
    9 -2 -6
    9 -2 -6
    9 -2 -6
    8 -2 -6
    8 -2 -6
    8 -2 -6
    8 -2 -6
    7 -2 -6
    7 -2 -6
    7 -2 -6
    7 -2 -6
    -7 2 6
    6 -2 -6
    -6 2 6
    -6 2 6
    -5 2 6
    -5 2 6
    -5 2 6
    4 -2 -6
    -4 2 6
    -4 2 6
    -4 2 6
    3 -2 -6
    -3 2 6
    -3 2 6
    -3 2 6
    2 -2 -6
    2 -2 -6
    -2 2 6
    -2 2 6
    1 -2 -6
    1 -2 -6
    -1 2 6
    -1 2 6
    -1 2 6
    0 -2 -6
    0 -2 -6
    0 2 6
    0 2 6
    0 2 6
    -1 -2 -6
    -2 -2 -6
    -2 -2 -6
    -3 -2 -6
    -3 -2 -6
    -4 -2 -6
    -4 -2 -6
    -4 -2 -6
    4 2 6
    4 2 6
    -5 -2 -6
    -5 -2 -6
    5 2 6
    5 2 6
    5 2 6
    5 2 6
    6 2 6
    6 2 6
    6 2 6
    6 2 6
    7 2 6
    7 2 6
    8 2 6
    8 2 6
    9 2 6
    11 -3 -6
    11 -3 -6
    10 -3 -6
    10 -3 -6
    10 -3 -6
    10 -3 -6
    9 -3 -6
    9 -3 -6
    9 -3 -6
    9 -3 -6
    9 -3 -6
    8 -3 -6
    8 -3 -6
    8 -3 -6
    8 -3 -6
    8 -3 -6
    7 -3 -6
    7 -3 -6
    7 -3 -6
    7 -3 -6
    -7 3 6
    6 -3 -6
    6 -3 -6
    -6 3 6
    -6 3 6
    -5 3 6
    -5 3 6
    4 -3 -6
    -4 3 6
    -4 3 6
    3 -3 -6
    -3 3 6
    -3 3 6
    2 -3 -6
    2 -3 -6
    -2 3 6
    -2 3 6
    1 -3 -6
    1 -3 -6
    -1 3 6
    -1 3 6
    0 -3 -6
    0 -3 -6
    0 3 6
    0 3 6
    -1 -3 -6
    -1 -3 -6
    -2 -3 -6
    -3 -3 -6
    -3 -3 -6
    3 3 6
    3 3 6
    -4 -3 -6
    -4 -3 -6
    -4 -3 -6
    -4 -3 -6
    4 3 6
    4 3 6
    5 3 6
    5 3 6
    5 3 6
    6 3 6
    6 3 6
    6 3 6
    7 3 6
    7 3 6
    7 3 6
    8 3 6
    8 3 6
    11 -4 -6
    11 -4 -6
    11 -4 -6
    10 -4 -6
    10 -4 -6
    10 -4 -6
    9 -4 -6
    9 -4 -6
    8 -4 -6
    8 -4 -6
    8 -4 -6
    8 -4 -6
    8 -4 -6
    7 -4 -6
    7 -4 -6
    7 -4 -6
    7 -4 -6
    -7 4 6
    6 -4 -6
    6 -4 -6
    6 -4 -6
    6 -4 -6
    -6 4 6
    -6 4 6
    5 -4 -6
    -5 4 6
    4 -4 -6
    -4 4 6
    3 -4 -6
    -3 4 6
    2 -4 -6
    -2 4 6
    1 -4 -6
    1 -4 -6
    -1 4 6
    0 -4 -6
    0 -4 -6
    -1 -4 -6
    -1 -4 -6
    -2 -4 -6
    -2 -4 -6
    2 4 6
    2 4 6
    -3 -4 -6
    -3 -4 -6
    -3 -4 -6
    -3 -4 -6
    3 4 6
    3 4 6
    3 4 6
    -4 -4 -6
    -4 -4 -6
    4 4 6
    4 4 6
    4 4 6
    4 4 6
    -5 -4 -6
    5 4 6
    5 4 6
    5 4 6
    -6 -4 -6
    6 4 6
    7 4 6
    7 4 6
    11 -5 -6
    11 -5 -6
    11 -5 -6
    10 -5 -6
    10 -5 -6
    10 -5 -6
    9 -5 -6
    9 -5 -6
    9 -5 -6
    8 -5 -6
    8 -5 -6
    8 -5 -6
    -8 5 6
    7 -5 -6
    7 -5 -6
    7 -5 -6
    -7 5 6
    -7 5 6
    6 -5 -6
    6 -5 -6
    6 -5 -6
    -6 5 6
    -6 5 6
    5 -5 -6
    5 -5 -6
    -5 5 6
    -5 5 6
    4 -5 -6
    -4 5 6
    -4 5 6
    3 -5 -6
    3 -5 -6
    -3 5 6
    -3 5 6
    2 -5 -6
    2 -5 -6
    -2 5 6
    -2 5 6
    1 -5 -6
    1 -5 -6
    1 -5 -6
    1 -5 -6
    -1 5 6
    -1 5 6
    0 -5 -6
    0 -5 -6
    0 -5 -6
    0 -5 -6
    0 5 6
    0 5 6
    0 5 6
    -1 -5 -6
    -1 -5 -6
    -1 -5 -6
    1 5 6
    1 5 6
    -2 -5 -6
    -2 -5 -6
    -2 -5 -6
    -3 -5 -6
    3 5 6
    3 5 6
    3 5 6
    4 5 6
    4 5 6
    4 5 6
    4 5 6
    -5 -5 -6
    5 5 6
    5 5 6
    -6 -5 -6
    6 5 6
    6 5 6
    11 -6 -6
    11 -6 -6
    11 -6 -6
    10 -6 -6
    10 -6 -6
    10 -6 -6
    -10 6 6
    9 -6 -6
    9 -6 -6
    9 -6 -6
    8 -6 -6
    8 -6 -6
    8 -6 -6
    8 -6 -6
    7 -6 -6
    7 -6 -6
    7 -6 -6
    -7 6 6
    6 -6 -6
    6 -6 -6
    -6 6 6
    -6 6 6
    5 -6 -6
    5 -6 -6
    5 -6 -6
    -5 6 6
    -5 6 6
    4 -6 -6
    -4 6 6
    -4 6 6
    -4 6 6
    3 -6 -6
    3 -6 -6
    -3 6 6
    -3 6 6
    -3 6 6
    2 -6 -6
    -2 6 6
    -2 6 6
    1 -6 -6
    1 -6 -6
    -1 6 6
    -1 6 6
    0 -6 -6
    0 -6 -6
    0 -6 -6
    0 6 6
    0 6 6
    -1 -6 -6
    -1 -6 -6
    -1 -6 -6
    1 6 6
    1 6 6
    -2 -6 -6
    -2 -6 -6
    2 6 6
    2 6 6
    2 6 6
    3 6 6
    -4 -6 -6
    4 6 6
    4 6 6
    -5 -6 -6
    5 6 6
    10 -7 -6
    10 -7 -6
    9 -7 -6
    9 -7 -6
    9 -7 -6
    9 -7 -6
    -9 7 6
    8 -7 -6
    8 -7 -6
    8 -7 -6
    8 -7 -6
    -8 7 6
    -8 7 6
    7 -7 -6
    7 -7 -6
    7 -7 -6
    7 -7 -6
    -7 7 6
    -7 7 6
    6 -7 -6
    6 -7 -6
    6 -7 -6
    -6 7 6
    -6 7 6
    5 -7 -6
    5 -7 -6
    -5 7 6
    -5 7 6
    4 -7 -6
    -4 7 6
    -4 7 6
    -4 7 6
    3 -7 -6
    3 -7 -6
    -3 7 6
    -3 7 6
    2 -7 -6
    2 -7 -6
    -2 7 6
    -2 7 6
    1 -7 -6
    1 -7 -6
    1 -7 -6
    -1 7 6
    0 -7 -6
    0 -7 -6
    0 7 6
    -1 -7 -6
    1 7 6
    1 7 6
    -2 -7 -6
    -2 -7 -6
    -3 -7 -6
    -3 -7 -6
    3 7 6
    -4 -7 -6
    4 7 6
    10 -8 -6
    10 -8 -6
    10 -8 -6
    9 -8 -6
    9 -8 -6
    9 -8 -6
    9 -8 -6
    -9 8 6
    -9 8 6
    8 -8 -6
    8 -8 -6
    8 -8 -6
    8 -8 -6
    -8 8 6
    7 -8 -6
    7 -8 -6
    7 -8 -6
    -7 8 6
    -7 8 6
    6 -8 -6
    6 -8 -6
    -6 8 6
    -6 8 6
    5 -8 -6
    -5 8 6
    4 -8 -6
    -4 8 6
    -4 8 6
    3 -8 -6
    3 -8 -6
    -3 8 6
    -3 8 6
    2 -8 -6
    -2 8 6
    -2 8 6
    1 -8 -6
    1 -8 -6
    1 -8 -6
    -1 8 6
    -1 8 6
    0 -8 -6
    0 -8 -6
    0 -8 -6
    0 8 6
    -1 -8 -6
    -1 -8 -6
    -1 -8 -6
    -2 -8 -6
    -2 -8 -6
    2 8 6
    -3 -8 -6
    -3 -8 -6
    3 8 6
    9 -9 -6
    8 -9 -6
    8 -9 -6
    -8 9 6
    -8 9 6
    7 -9 -6
    7 -9 -6
    -7 9 6
    -7 9 6
    6 -9 -6
    6 -9 -6
    -6 9 6
    -6 9 6
    5 -9 -6
    5 -9 -6
    -5 9 6
    -5 9 6
    4 -9 -6
    -4 9 6
    -4 9 6
    3 -9 -6
    3 -9 -6
    -3 9 6
    -3 9 6
    2 -9 -6
    2 -9 -6
    -2 9 6
    -2 9 6
    1 -9 -6
    -1 9 6
    0 -9 -6
    0 -9 -6
    -1 -9 -6
    1 9 6
    -2 -9 -6
    -7 10 6
    6 -10 -6
    -6 10 6
    5 -10 -6
    -5 10 6
    -5 10 6
    4 -10 -6
    -4 10 6
    -4 10 6
    3 -10 -6
    -3 10 6
    2 -10 -6
    2 -10 -6
    -2 10 6
    1 -10 -6
    0 11 -7
    0 -11 7
    -1 11 -7
    -1 11 -7
    1 -11 7
    -2 11 -7
    -2 11 -7
    2 -11 7
    -3 11 -7
    -3 11 -7
    3 -11 7
    -4 11 -7
    4 -11 7
    -5 11 -7
    -5 11 -7
    5 -11 7
    -6 11 -7
    -6 11 -7
    -3 -10 7
    2 10 -7
    2 10 -7
    -2 -10 7
    -2 -10 7
    1 10 -7
    -1 -10 7
    -1 -10 7
    0 10 -7
    0 10 -7
    0 -10 7
    0 -10 7
    -1 10 -7
    1 -10 7
    -2 10 -7
    -2 10 -7
    2 -10 7
    -3 10 -7
    -3 10 -7
    3 -10 7
    -4 10 -7
    -4 10 -7
    -5 10 -7
    -5 10 -7
    5 -10 7
    -6 10 -7
    -6 10 -7
    6 -10 7
    6 -10 7
    -7 10 -7
    -7 10 -7
    4 9 -7
    -4 -9 7
    3 9 -7
    3 9 -7
    -3 -9 7
    2 9 -7
    2 9 -7
    -2 -9 7
    -2 -9 7
    1 9 -7
    1 9 -7
    1 9 -7
    -1 -9 7
    -1 -9 7
    0 9 -7
    0 9 -7
    0 -9 7
    0 -9 7
    -1 9 -7
    -1 9 -7
    1 -9 7
    1 -9 7
    -2 9 -7
    -2 9 -7
    2 -9 7
    2 -9 7
    -3 9 -7
    -3 9 -7
    3 -9 7
    -4 9 -7
    4 -9 7
    4 -9 7
    -5 9 -7
    -5 9 -7
    5 -9 7
    5 -9 7
    -6 9 -7
    -6 9 -7
    6 -9 7
    6 -9 7
    -7 9 -7
    -7 9 -7
    7 -9 7
    7 -9 7
    7 -9 7
    8 -9 7
    8 -9 7
    8 -9 7
    5 8 -7
    5 8 -7
    -5 -8 7
    4 8 -7
    4 8 -7
    -4 -8 7
    3 8 -7
    3 8 -7
    -3 -8 7
    -3 -8 7
    2 8 -7
    2 8 -7
    -2 -8 7
    -2 -8 7
    1 8 -7
    1 8 -7
    1 8 -7
    -1 -8 7
    -1 -8 7
    0 8 -7
    0 8 -7
    0 -8 7
    0 -8 7
    -1 8 -7
    -1 8 -7
    1 -8 7
    1 -8 7
    -2 8 -7
    2 -8 7
    2 -8 7
    2 -8 7
    -3 8 -7
    -3 8 -7
    3 -8 7
    3 -8 7
    3 -8 7
    -4 8 -7
    -4 8 -7
    4 -8 7
    4 -8 7
    4 -8 7
    -5 8 -7
    -5 8 -7
    5 -8 7
    5 -8 7
    -6 8 -7
    -6 8 -7
    6 -8 7
    6 -8 7
    6 -8 7
    -7 8 -7
    -7 8 -7
    7 -8 7
    7 -8 7
    7 -8 7
    7 -8 7
    8 -8 7
    8 -8 7
    9 -8 7
    9 -8 7
    7 7 -7
    6 7 -7
    -6 -7 7
    5 7 -7
    -5 -7 7
    4 7 -7
    4 7 -7
    -4 -7 7
    -4 -7 7
    3 7 -7
    3 7 -7
    -3 -7 7
    -3 -7 7
    2 7 -7
    2 7 -7
    2 7 -7
    -2 -7 7
    1 7 -7
    1 7 -7
    1 7 -7
    -1 -7 7
    0 7 -7
    0 7 -7
    0 -7 7
    0 -7 7
    -1 7 -7
    -1 7 -7
    1 -7 7
    1 -7 7
    -2 7 -7
    -2 7 -7
    2 -7 7
    2 -7 7
    2 -7 7
    2 -7 7
    -3 7 -7
    -3 7 -7
    3 -7 7
    3 -7 7
    3 -7 7
    -4 7 -7
    -4 7 -7
    4 -7 7
    4 -7 7
    4 -7 7
    -5 7 -7
    -5 7 -7
    5 -7 7
    5 -7 7
    5 -7 7
    5 -7 7
    -6 7 -7
    -6 7 -7
    6 -7 7
    6 -7 7
    6 -7 7
    7 -7 7
    7 -7 7
    8 -7 7
    8 -7 7
    9 -7 7
    9 -7 7
    9 -7 7
    7 6 -7
    7 6 -7
    7 6 -7
    -7 -6 7
    6 6 -7
    6 6 -7
    6 6 -7
    -6 -6 7
    5 6 -7
    5 6 -7
    5 6 -7
    4 6 -7
    4 6 -7
    4 6 -7
    -4 -6 7
    -4 -6 7
    3 6 -7
    -3 -6 7
    2 6 -7
    2 6 -7
    2 6 -7
    -2 -6 7
    -2 -6 7
    -2 -6 7
    1 6 -7
    1 6 -7
    1 6 -7
    -1 -6 7
    -1 -6 7
    -1 -6 7
    0 6 -7
    0 6 -7
    0 -6 7
    0 -6 7
    0 -6 7
    -1 6 -7
    -1 6 -7
    -1 6 -7
    1 -6 7
    1 -6 7
    -2 6 -7
    -2 6 -7
    -2 6 -7
    2 -6 7
    2 -6 7
    2 -6 7
    -3 6 -7
    -3 6 -7
    -3 6 -7
    3 -6 7
    -4 6 -7
    -4 6 -7
    -4 6 -7
    4 -6 7
    4 -6 7
    4 -6 7
    4 -6 7
    -5 6 -7
    -5 6 -7
    -5 6 -7
    5 -6 7
    5 -6 7
    5 -6 7
    5 -6 7
    6 -6 7
    6 -6 7
    6 -6 7
    7 -6 7
    7 -6 7
    7 -6 7
    7 -6 7
    8 -6 7
    8 -6 7
    8 -6 7
    9 -6 7
    9 -6 7
    9 -6 7
    10 -6 7
    10 -6 7
    10 -6 7
    8 5 -7
    8 5 -7
    7 5 -7
    7 5 -7
    7 5 -7
    7 5 -7
    -7 -5 7
    6 5 -7
    6 5 -7
    6 5 -7
    5 5 -7
    5 5 -7
    5 5 -7
    -5 -5 7
    4 5 -7
    4 5 -7
    4 5 -7
    -4 -5 7
    -4 -5 7
    3 5 -7
    3 5 -7
    3 5 -7
    -3 -5 7
    -3 -5 7
    -3 -5 7
    2 5 -7
    -2 -5 7
    -2 -5 7
    -2 -5 7
    -2 -5 7
    -1 -5 7
    -1 -5 7
    -1 -5 7
    0 5 -7
    0 -5 7
    0 -5 7
    0 -5 7
    -1 5 -7
    1 -5 7
    1 -5 7
    -2 5 -7
    2 -5 7
    2 -5 7
    3 -5 7
    -4 5 -7
    4 -5 7
    4 -5 7
    -5 5 -7
    -5 5 -7
    5 -5 7
    5 -5 7
    5 -5 7
    -6 5 -7
    6 -5 7
    6 -5 7
    6 -5 7
    6 -5 7
    7 -5 7
    7 -5 7
    7 -5 7
    7 -5 7
    8 -5 7
    8 -5 7
    8 -5 7
    9 -5 7
    9 -5 7
    9 -5 7
    10 -5 7
    10 -5 7
    9 4 -7
    9 4 -7
    8 4 -7
    8 4 -7
    7 4 -7
    7 4 -7
    7 4 -7
    6 4 -7
    6 4 -7
    6 4 -7
    6 4 -7
    -6 -4 7
    5 4 -7
    5 4 -7
    5 4 -7
    -5 -4 7
    -5 -4 7
    4 4 -7
    4 4 -7
    4 4 -7
    -4 -4 7
    -4 -4 7
    3 4 -7
    -3 -4 7
    -3 -4 7
    -3 -4 7
    -2 -4 7
    -2 -4 7
    -2 -4 7
    1 4 -7
    -1 -4 7
    -1 -4 7
    -1 -4 7
    0 4 -7
    0 -4 7
    0 -4 7
    0 -4 7
    -1 4 -7
    -1 4 -7
    1 -4 7
    1 -4 7
    -2 4 -7
    -2 4 -7
    2 -4 7
    2 -4 7
    -3 4 -7
    -3 4 -7
    3 -4 7
    -4 4 -7
    4 -4 7
    4 -4 7
    -5 4 -7
    5 -4 7
    5 -4 7
    5 -4 7
    -6 4 -7
    6 -4 7
    6 -4 7
    6 -4 7
    6 -4 7
    7 -4 7
    7 -4 7
    7 -4 7
    7 -4 7
    8 -4 7
    9 -4 7
    9 -4 7
    10 -4 7
    10 -4 7
    9 3 -7
    9 3 -7
    8 3 -7
    8 3 -7
    8 3 -7
    7 3 -7
    7 3 -7
    7 3 -7
    7 3 -7
    -7 -3 7
    6 3 -7
    6 3 -7
    6 3 -7
    6 3 -7
    -6 -3 7
    -6 -3 7
    5 3 -7
    5 3 -7
    5 3 -7
    -5 -3 7
    -5 -3 7
    4 3 -7
    4 3 -7
    -4 -3 7
    -4 -3 7
    -3 -3 7
    -3 -3 7
    -2 -3 7
    1 3 -7
    1 3 -7
    -1 -3 7
    -1 -3 7
    0 3 -7
    0 3 -7
    0 -3 7
    0 -3 7
    -1 3 -7
    -1 3 -7
    1 -3 7
    1 -3 7
    -2 3 -7
    2 -3 7
    -3 3 -7
    -3 3 -7
    3 -3 7
    -4 3 -7
    -4 3 -7
    4 -3 7
    -5 3 -7
    5 -3 7
    5 -3 7
    5 -3 7
    5 -3 7
    -6 3 -7
    6 -3 7
    6 -3 7
    6 -3 7
    6 -3 7
    7 -3 7
    7 -3 7
    8 -3 7
    8 -3 7
    9 -3 7
    9 -3 7
    10 -3 7
    10 2 -7
    10 2 -7
    9 2 -7
    9 2 -7
    8 2 -7
    8 2 -7
    8 2 -7
    7 2 -7
    7 2 -7
    7 2 -7
    7 2 -7
    7 2 -7
    -7 -2 7
    6 2 -7
    6 2 -7
    6 2 -7
    6 2 -7
    -6 -2 7
    -6 -2 7
    5 2 -7
    5 2 -7
    5 2 -7
    -5 -2 7
    -4 -2 7
    -4 -2 7
    -3 -2 7
    -3 -2 7
    2 2 -7
    2 2 -7
    -2 -2 7
    -2 -2 7
    1 2 -7
    -1 -2 7
    -1 -2 7
    0 -2 7
    0 -2 7
    -1 2 -7
    -1 2 -7
    1 -2 7
    1 -2 7
    -2 2 -7
    -2 2 -7
    2 -2 7
    -3 2 -7
    -3 2 -7
    3 -2 7
    -4 2 -7
    -4 2 -7
    4 -2 7
    -5 2 -7
    -5 2 -7
    5 -2 7
    5 -2 7
    5 -2 7
    5 -2 7
    -6 2 -7
    6 -2 7
    6 -2 7
    6 -2 7
    6 -2 7
    6 -2 7
    6 -2 7
    7 -2 7
    7 -2 7
    7 -2 7
    7 -2 7
    8 -2 7
    8 -2 7
    8 -2 7
    8 -2 7
    9 -2 7
    9 -2 7
    10 -2 7
    10 1 -7
    10 1 -7
    9 1 -7
    9 1 -7
    9 1 -7
    9 1 -7
    8 1 -7
    8 1 -7
    8 1 -7
    8 1 -7
    7 1 -7
    -7 -1 7
    6 1 -7
    6 1 -7
    6 1 -7
    6 1 -7
    -6 -1 7
    -5 -1 7
    -5 -1 7
    -4 -1 7
    -4 -1 7
    3 1 -7
    -3 -1 7
    -3 -1 7
    2 1 -7
    2 1 -7
    -2 -1 7
    -2 -1 7
    1 1 -7
    -1 -1 7
    -1 -1 7
    0 1 -7
    0 1 -7
    0 -1 7
    0 -1 7
    -1 1 -7
    -1 1 -7
    1 -1 7
    -2 1 -7
    -2 1 -7
    2 -1 7
    -3 1 -7
    3 -1 7
    -4 1 -7
    -4 1 -7
    4 -1 7
    -5 1 -7
    5 -1 7
    5 -1 7
    5 -1 7
    5 -1 7
    5 -1 7
    -6 1 -7
    6 -1 7
    6 -1 7
    6 -1 7
    7 -1 7
    7 -1 7
    7 -1 7
    7 -1 7
    8 -1 7
    8 -1 7
    8 -1 7
    9 -1 7
    9 -1 7
    9 -1 7
    11 0 -7
    11 0 -7
    10 0 -7
    10 0 -7
    10 0 -7
    9 0 -7
    9 0 -7
    9 0 -7
    9 0 -7
    8 0 -7
    8 0 -7
    8 0 -7
    8 0 -7
    7 0 -7
    7 0 -7
    7 0 -7
    -7 0 7
    6 0 -7
    6 0 -7
    6 0 -7
    -6 0 7
    -5 0 7
    -5 0 7
    4 0 -7
    -4 0 7
    -4 0 7
    3 0 -7
    -3 0 7
    -3 0 7
    2 0 -7
    2 0 -7
    -2 0 7
    -2 0 7
    1 0 -7
    1 0 -7
    -1 0 7
    -1 0 7
    0 0 -7
    0 0 -7
    0 0 7
    0 0 7
    -1 0 -7
    -1 0 -7
    -2 0 -7
    -2 0 -7
    2 0 7
    -3 0 -7
    -3 0 -7
    3 0 7
    -4 0 -7
    -4 0 -7
    4 0 7
    4 0 7
    4 0 7
    -5 0 -7
    -5 0 -7
    5 0 7
    5 0 7
    5 0 7
    6 0 7
    6 0 7
    6 0 7
    6 0 7
    7 0 7
    7 0 7
    7 0 7
    7 0 7
    8 0 7
    8 0 7
    8 0 7
    8 0 7
    9 0 7
    9 0 7
    11 -1 -7
    11 -1 -7
    10 -1 -7
    10 -1 -7
    10 -1 -7
    9 -1 -7
    9 -1 -7
    9 -1 -7
    8 -1 -7
    8 -1 -7
    8 -1 -7
    8 -1 -7
    7 -1 -7
    7 -1 -7
    7 -1 -7
    -7 1 7
    6 -1 -7
    6 -1 -7
    -6 1 7
    -6 1 7
    -5 1 7
    -5 1 7
    -5 1 7
    4 -1 -7
    -4 1 7
    -4 1 7
    -4 1 7
    3 -1 -7
    -3 1 7
    -3 1 7
    -3 1 7
    2 -1 -7
    2 -1 -7
    -2 1 7
    -2 1 7
    -2 1 7
    1 -1 -7
    1 -1 -7
    -1 1 7
    -1 1 7
    0 -1 -7
    0 -1 -7
    0 1 7
    0 1 7
    -1 -1 -7
    -1 -1 -7
    -2 -1 -7
    -3 -1 -7
    -3 -1 -7
    -4 -1 -7
    -4 -1 -7
    -4 -1 -7
    4 1 7
    4 1 7
    4 1 7
    -5 -1 -7
    -5 -1 -7
    5 1 7
    5 1 7
    5 1 7
    6 1 7
    6 1 7
    6 1 7
    6 1 7
    7 1 7
    7 1 7
    7 1 7
    8 1 7
    8 1 7
    9 1 7
    9 1 7
    11 -2 -7
    11 -2 -7
    10 -2 -7
    10 -2 -7
    9 -2 -7
    9 -2 -7
    9 -2 -7
    9 -2 -7
    9 -2 -7
    8 -2 -7
    8 -2 -7
    8 -2 -7
    8 -2 -7
    8 -2 -7
    7 -2 -7
    7 -2 -7
    7 -2 -7
    -7 2 7
    -7 2 7
    6 -2 -7
    6 -2 -7
    -6 2 7
    -6 2 7
    -6 2 7
    -5 2 7
    -5 2 7
    4 -2 -7
    -4 2 7
    -4 2 7
    -4 2 7
    3 -2 -7
    -3 2 7
    -3 2 7
    -3 2 7
    2 -2 -7
    2 -2 -7
    -2 2 7
    -2 2 7
    1 -2 -7
    -1 2 7
    0 -2 -7
    0 -2 -7
    0 2 7
    0 2 7
    -1 -2 -7
    -1 -2 -7
    -2 -2 -7
    -2 -2 -7
    -3 -2 -7
    -3 -2 -7
    3 2 7
    3 2 7
    -4 -2 -7
    -4 -2 -7
    -4 -2 -7
    4 2 7
    4 2 7
    4 2 7
    5 2 7
    5 2 7
    5 2 7
    5 2 7
    6 2 7
    6 2 7
    6 2 7
    7 2 7
    7 2 7
    7 2 7
    8 2 7
    8 2 7
    11 -3 -7
    11 -3 -7
    10 -3 -7
    10 -3 -7
    10 -3 -7
    9 -3 -7
    9 -3 -7
    9 -3 -7
    8 -3 -7
    8 -3 -7
    8 -3 -7
    7 -3 -7
    7 -3 -7
    7 -3 -7
    7 -3 -7
    -7 3 7
    -7 3 7
    6 -3 -7
    6 -3 -7
    6 -3 -7
    -6 3 7
    -6 3 7
    5 -3 -7
    -5 3 7
    -5 3 7
    4 -3 -7
    -4 3 7
    -4 3 7
    3 -3 -7
    -3 3 7
    -3 3 7
    2 -3 -7
    2 -3 -7
    -2 3 7
    -2 3 7
    1 -3 -7
    1 -3 -7
    -1 3 7
    -1 3 7
    0 -3 -7
    0 -3 -7
    -1 -3 -7
    -1 -3 -7
    -2 -3 -7
    -2 -3 -7
    2 3 7
    -3 -3 -7
    -3 -3 -7
    3 3 7
    3 3 7
    -4 -3 -7
    -4 -3 -7
    -4 -3 -7
    4 3 7
    4 3 7
    -5 -3 -7
    5 3 7
    5 3 7
    5 3 7
    6 3 7
    6 3 7
    6 3 7
    7 3 7
    7 3 7
    7 3 7
    11 -4 -7
    11 -4 -7
    10 -4 -7
    10 -4 -7
    10 -4 -7
    9 -4 -7
    9 -4 -7
    9 -4 -7
    8 -4 -7
    8 -4 -7
    8 -4 -7
    8 -4 -7
    -8 4 7
    7 -4 -7
    7 -4 -7
    7 -4 -7
    -7 4 7
    6 -4 -7
    6 -4 -7
    6 -4 -7
    -6 4 7
    5 -4 -7
    5 -4 -7
    -5 4 7
    4 -4 -7
    4 -4 -7
    -4 4 7
    -4 4 7
    -4 4 7
    3 -4 -7
    -3 4 7
    2 -4 -7
    -2 4 7
    1 -4 -7
    1 -4 -7
    -1 4 7
    0 -4 -7
    0 -4 -7
    0 -4 -7
    0 -4 -7
    0 4 7
    -1 -4 -7
    -1 -4 -7
    -1 -4 -7
    1 4 7
    -2 -4 -7
    -2 -4 -7
    -2 -4 -7
    2 4 7
    2 4 7
    -3 -4 -7
    -3 -4 -7
    -3 -4 -7
    -3 -4 -7
    3 4 7
    3 4 7
    3 4 7
    -4 -4 -7
    -4 -4 -7
    4 4 7
    4 4 7
    4 4 7
    -5 -4 -7
    5 4 7
    5 4 7
    -6 -4 -7
    6 4 7
    6 4 7
    6 4 7
    7 4 7
    7 4 7
    11 -5 -7
    11 -5 -7
    11 -5 -7
    10 -5 -7
    10 -5 -7
    10 -5 -7
    9 -5 -7
    9 -5 -7
    9 -5 -7
    8 -5 -7
    8 -5 -7
    8 -5 -7
    -8 5 7
    7 -5 -7
    7 -5 -7
    -7 5 7
    6 -5 -7
    6 -5 -7
    6 -5 -7
    -6 5 7
    -6 5 7
    5 -5 -7
    5 -5 -7
    5 -5 -7
    -5 5 7
    -5 5 7
    4 -5 -7
    -4 5 7
    -4 5 7
    3 -5 -7
    3 -5 -7
    -3 5 7
    -3 5 7
    2 -5 -7
    2 -5 -7
    2 -5 -7
    -2 5 7
    -2 5 7
    -2 5 7
    1 -5 -7
    1 -5 -7
    1 -5 -7
    -1 5 7
    0 -5 -7
    0 -5 -7
    0 -5 -7
    0 5 7
    0 5 7
    -1 -5 -7
    -1 -5 -7
    -1 -5 -7
    1 5 7
    1 5 7
    -2 -5 -7
    -2 -5 -7
    2 5 7
    2 5 7
    -3 -5 -7
    3 5 7
    3 5 7
    3 5 7
    4 5 7
    4 5 7
    5 5 7
    5 5 7
    5 5 7
    10 -6 -7
    10 -6 -7
    10 -6 -7
    -10 6 7
    9 -6 -7
    9 -6 -7
    9 -6 -7
    -9 6 7
    8 -6 -7
    8 -6 -7
    8 -6 -7
    8 -6 -7
    -8 6 7
    7 -6 -7
    7 -6 -7
    7 -6 -7
    -7 6 7
    6 -6 -7
    6 -6 -7
    6 -6 -7
    -6 6 7
    5 -6 -7
    5 -6 -7
    -5 6 7
    -5 6 7
    4 -6 -7
    4 -6 -7
    -4 6 7
    -4 6 7
    -4 6 7
    3 -6 -7
    3 -6 -7
    -3 6 7
    -3 6 7
    -3 6 7
    2 -6 -7
    -2 6 7
    1 -6 -7
    1 -6 -7
    1 -6 -7
    -1 6 7
    -1 6 7
    -1 6 7
    0 -6 -7
    0 -6 -7
    0 6 7
    0 6 7
    0 6 7
    -1 -6 -7
    -1 -6 -7
    1 6 7
    1 6 7
    -2 -6 -7
    -2 -6 -7
    2 6 7
    2 6 7
    2 6 7
    -3 -6 -7
    3 6 7
    3 6 7
    3 6 7
    -4 -6 -7
    4 6 7
    4 6 7
    -5 -6 -7
    -5 -6 -7
    5 6 7
    10 -7 -7
    10 -7 -7
    10 -7 -7
    9 -7 -7
    9 -7 -7
    9 -7 -7
    -9 7 7
    8 -7 -7
    8 -7 -7
    8 -7 -7
    8 -7 -7
    -8 7 7
    -8 7 7
    7 -7 -7
    7 -7 -7
    7 -7 -7
    -7 7 7
    -7 7 7
    6 -7 -7
    6 -7 -7
    6 -7 -7
    -6 7 7
    -6 7 7
    5 -7 -7
    -5 7 7
    -5 7 7
    4 -7 -7
    4 -7 -7
    -4 7 7
    -4 7 7
    3 -7 -7
    3 -7 -7
    -3 7 7
    -3 7 7
    2 -7 -7
    2 -7 -7
    -2 7 7
    -2 7 7
    1 -7 -7
    1 -7 -7
    -1 7 7
    0 -7 -7
    0 -7 -7
    0 -7 -7
    0 7 7
    0 7 7
    -1 -7 -7
    -1 -7 -7
    1 7 7
    1 7 7
    -2 -7 -7
    -2 -7 -7
    -2 -7 -7
    2 7 7
    2 7 7
    -3 -7 -7
    3 7 7
    -4 -7 -7
    9 -8 -7
    9 -8 -7
    -9 8 7
    8 -8 -7
    8 -8 -7
    -8 8 7
    -8 8 7
    7 -8 -7
    7 -8 -7
    -7 8 7
    6 -8 -7
    -6 8 7
    -6 8 7
    -5 8 7
    -5 8 7
    4 -8 -7
    -4 8 7
    3 -8 -7
    -3 8 7
    -3 8 7
    2 -8 -7
    -2 8 7
    1 -8 -7
    1 -8 -7
    -1 8 7
    -1 8 7
    0 -8 -7
    0 -8 -7
    0 -8 -7
    0 8 7
    -1 -8 -7
    -1 -8 -7
    1 8 7
    -2 -8 -7
    2 8 7
    -3 -8 -7
    8 -9 -7
    8 -9 -7
    -8 9 7
    -8 9 7
    7 -9 -7
    7 -9 -7
    -7 9 7
    -7 9 7
    6 -9 -7
    6 -9 -7
    -6 9 7
    -6 9 7
    5 -9 -7
    5 -9 -7
    -5 9 7
    -5 9 7
    4 -9 -7
    -4 9 7
    -4 9 7
    3 -9 -7
    3 -9 -7
    -3 9 7
    -3 9 7
    2 -9 -7
    2 -9 -7
    -2 9 7
    -2 9 7
    1 -9 -7
    1 -9 -7
    0 -9 -7
    0 -9 -7
    0 9 7
    6 -10 -7
    -6 10 7
    -6 10 7
    5 -10 -7
    -5 10 7
    -5 10 7
    4 -10 -7
    -4 10 7
    -4 10 7
    3 -10 -7
    -3 10 7
    -3 10 7
    2 -10 -7
    -2 10 7
    0 11 -8
    -1 11 -8
    -1 11 -8
    1 -11 8
    -2 11 -8
    -2 11 -8
    2 -11 8
    -3 11 -8
    -3 11 -8
    3 -11 8
    -4 11 -8
    -4 11 -8
    4 -11 8
    -5 11 -8
    -5 11 -8
    5 -11 8
    2 10 -8
    -2 -10 8
    -2 -10 8
    1 10 -8
    -1 -10 8
    -1 -10 8
    0 10 -8
    0 -10 8
    -1 10 -8
    1 -10 8
    -2 10 -8
    -2 10 -8
    2 -10 8
    -3 10 -8
    -3 10 -8
    3 -10 8
    -4 10 -8
    4 -10 8
    -5 10 -8
    -5 10 -8
    5 -10 8
    -6 10 -8
    6 -10 8
    6 -10 8
    -7 10 -8
    4 9 -8
    -4 -9 8
    -4 -9 8
    3 9 -8
    3 9 -8
    -3 -9 8
    -3 -9 8
    -3 -9 8
    2 9 -8
    2 9 -8
    -2 -9 8
    -2 -9 8
    -2 -9 8
    1 9 -8
    1 9 -8
    -1 -9 8
    -1 -9 8
    -1 -9 8
    0 9 -8
    0 9 -8
    0 -9 8
    0 -9 8
    -1 9 -8
    -1 9 -8
    1 -9 8
    -2 9 -8
    -2 9 -8
    2 -9 8
    -3 9 -8
    -3 9 -8
    3 -9 8
    -4 9 -8
    -4 9 -8
    4 -9 8
    -5 9 -8
    -5 9 -8
    5 -9 8
    -6 9 -8
    -6 9 -8
    6 -9 8
    6 -9 8
    -7 9 -8
    7 -9 8
    7 -9 8
    7 -9 8
    8 -9 8
    8 -9 8
    5 8 -8
    5 8 -8
    5 8 -8
    -5 -8 8
    4 8 -8
    -4 -8 8
    -4 -8 8
    3 8 -8
    3 8 -8
    -3 -8 8
    -3 -8 8
    2 8 -8
    2 8 -8
    -2 -8 8
    -2 -8 8
    1 8 -8
    1 8 -8
    -1 -8 8
    -1 -8 8
    0 8 -8
    0 8 -8
    0 -8 8
    0 -8 8
    0 -8 8
    -1 8 -8
    -1 8 -8
    1 -8 8
    1 -8 8
    -2 8 -8
    -3 8 -8
    -3 8 -8
    3 -8 8
    -4 8 -8
    4 -8 8
    4 -8 8
    -5 8 -8
    -5 8 -8
    5 -8 8
    5 -8 8
    -6 8 -8
    -6 8 -8
    6 -8 8
    6 -8 8
    6 -8 8
    -7 8 -8
    7 -8 8
    7 -8 8
    7 -8 8
    7 -8 8
    8 -8 8
    8 -8 8
    9 -8 8
    9 -8 8
    6 7 -8
    6 7 -8
    5 7 -8
    5 7 -8
    -5 -7 8
    4 7 -8
    -4 -7 8
    -4 -7 8
    3 7 -8
    3 7 -8
    -3 -7 8
    2 7 -8
    2 7 -8
    2 7 -8
    -2 -7 8
    -2 -7 8
    1 7 -8
    1 7 -8
    -1 -7 8
    -1 -7 8
    0 7 -8
    0 7 -8
    0 -7 8
    -1 7 -8
    -1 7 -8
    1 -7 8
    1 -7 8
    1 -7 8
    -2 7 -8
    -2 7 -8
    2 -7 8
    2 -7 8
    -3 7 -8
    -3 7 -8
    -3 7 -8
    3 -7 8
    3 -7 8
    -4 7 -8
    -4 7 -8
    4 -7 8
    4 -7 8
    -5 7 -8
    -5 7 -8
    5 -7 8
    5 -7 8
    5 -7 8
    -6 7 -8
    6 -7 8
    6 -7 8
    6 -7 8
    7 -7 8
    7 -7 8
    7 -7 8
    7 -7 8
    8 -7 8
    8 -7 8
    8 -7 8
    9 -7 8
    9 -7 8
    9 -7 8
    7 6 -8
    -7 -6 8
    6 6 -8
    6 6 -8
    6 6 -8
    -6 -6 8
    5 6 -8
    5 6 -8
    5 6 -8
    -5 -6 8
    4 6 -8
    4 6 -8
    -4 -6 8
    -4 -6 8
    3 6 -8
    3 6 -8
    -3 -6 8
    -3 -6 8
    2 6 -8
    2 6 -8
    -2 -6 8
    -2 -6 8
    1 6 -8
    1 6 -8
    -1 -6 8
    -1 -6 8
    0 6 -8
    0 6 -8
    0 -6 8
    0 -6 8
    -1 6 -8
    -1 6 -8
    1 -6 8
    -2 6 -8
    -2 6 -8
    -2 6 -8
    2 -6 8
    2 -6 8
    2 -6 8
    -3 6 -8
    -3 6 -8
    -3 6 -8
    3 -6 8
    3 -6 8
    -4 6 -8
    -4 6 -8
    -4 6 -8
    4 -6 8
    4 -6 8
    4 -6 8
    -5 6 -8
    -5 6 -8
    5 -6 8
    5 -6 8
    -6 6 -8
    6 -6 8
    6 -6 8
    6 -6 8
    7 -6 8
    7 -6 8
    7 -6 8
    8 -6 8
    8 -6 8
    8 -6 8
    9 -6 8
    9 -6 8
    9 -6 8
    8 5 -8
    8 5 -8
    7 5 -8
    7 5 -8
    -7 -5 8
    6 5 -8
    6 5 -8
    6 5 -8
    5 5 -8
    5 5 -8
    5 5 -8
    -5 -5 8
    4 5 -8
    4 5 -8
    4 5 -8
    -4 -5 8
    -4 -5 8
    3 5 -8
    3 5 -8
    3 5 -8
    -3 -5 8
    -3 -5 8
    -3 -5 8
    2 5 -8
    2 5 -8
    -2 -5 8
    -2 -5 8
    -2 -5 8
    1 5 -8
    -1 -5 8
    -1 -5 8
    -1 -5 8
    0 5 -8
    0 5 -8
    0 5 -8
    0 -5 8
    0 -5 8
    0 -5 8
    -1 5 -8
    -1 5 -8
    1 -5 8
    1 -5 8
    -2 5 -8
    -2 5 -8
    2 -5 8
    2 -5 8
    2 -5 8
    -3 5 -8
    3 -5 8
    3 -5 8
    -4 5 -8
    -4 5 -8
    4 -5 8
    4 -5 8
    4 -5 8
    5 -5 8
    5 -5 8
    6 -5 8
    6 -5 8
    6 -5 8
    6 -5 8
    7 -5 8
    7 -5 8
    7 -5 8
    7 -5 8
    8 -5 8
    8 -5 8
    9 -5 8
    9 -5 8
    9 -5 8
    9 4 -8
    9 4 -8
    -9 -4 8
    8 4 -8
    8 4 -8
    8 4 -8
    7 4 -8
    7 4 -8
    7 4 -8
    -7 -4 8
    6 4 -8
    6 4 -8
    6 4 -8
    -6 -4 8
    5 4 -8
    5 4 -8
    5 4 -8
    -5 -4 8
    -5 -4 8
    4 4 -8
    4 4 -8
    4 4 -8
    -4 -4 8
    -4 -4 8
    3 4 -8
    3 4 -8
    3 4 -8
    -3 -4 8
    -3 -4 8
    -3 -4 8
    2 4 -8
    -2 -4 8
    -2 -4 8
    -2 -4 8
    -2 -4 8
    1 4 -8
    -1 -4 8
    -1 -4 8
    -1 -4 8
    0 4 -8
    0 -4 8
    0 -4 8
    0 -4 8
    -1 4 -8
    -1 4 -8
    1 -4 8
    -2 4 -8
    -2 4 -8
    2 -4 8
    2 -4 8
    -3 4 -8
    -3 4 -8
    3 -4 8
    3 -4 8
    -4 4 -8
    -4 4 -8
    4 -4 8
    4 -4 8
    4 -4 8
    -5 4 -8
    -5 4 -8
    5 -4 8
    5 -4 8
    5 -4 8
    6 -4 8
    6 -4 8
    6 -4 8
    6 -4 8
    7 -4 8
    7 -4 8
    7 -4 8
    7 -4 8
    8 -4 8
    8 -4 8
    8 -4 8
    9 -4 8
    9 -4 8
    9 -4 8
    9 3 -8
    -9 -3 8
    8 3 -8
    8 3 -8
    8 3 -8
    7 3 -8
    7 3 -8
    7 3 -8
    -7 -3 8
    6 3 -8
    6 3 -8
    6 3 -8
    6 3 -8
    -6 -3 8
    5 3 -8
    5 3 -8
    5 3 -8
    -5 -3 8
    -5 -3 8
    4 3 -8
    4 3 -8
    -4 -3 8
    -4 -3 8
    -3 -3 8
    -3 -3 8
    -2 -3 8
    -2 -3 8
    -2 -3 8
    1 3 -8
    1 3 -8
    -1 -3 8
    -1 -3 8
    0 3 -8
    0 3 -8
    0 -3 8
    0 -3 8
    0 -3 8
    -1 3 -8
    -1 3 -8
    1 -3 8
    1 -3 8
    -2 3 -8
    -2 3 -8
    2 -3 8
    -3 3 -8
    -3 3 -8
    3 -3 8
    -4 3 -8
    -4 3 -8
    4 -3 8
    -5 3 -8
    -5 3 -8
    5 -3 8
    5 -3 8
    5 -3 8
    5 -3 8
    5 -3 8
    6 -3 8
    6 -3 8
    6 -3 8
    6 -3 8
    6 -3 8
    7 -3 8
    7 -3 8
    7 -3 8
    8 -3 8
    8 -3 8
    9 -3 8
    9 -3 8
    10 2 -8
    10 2 -8
    9 2 -8
    9 2 -8
    9 2 -8
    -9 -2 8
    8 2 -8
    8 2 -8
    8 2 -8
    7 2 -8
    7 2 -8
    7 2 -8
    -7 -2 8
    6 2 -8
    6 2 -8
    6 2 -8
    -6 -2 8
    -6 -2 8
    5 2 -8
    5 2 -8
    5 2 -8
    5 2 -8
    -5 -2 8
    -5 -2 8
    4 2 -8
    4 2 -8
    -4 -2 8
    -4 -2 8
    -3 -2 8
    -3 -2 8
    2 2 -8
    2 2 -8
    -2 -2 8
    1 2 -8
    1 2 -8
    -1 -2 8
    -1 -2 8
    0 2 -8
    0 2 -8
    0 -2 8
    0 -2 8
    -1 2 -8
    -1 2 -8
    1 -2 8
    1 -2 8
    -2 2 -8
    -2 2 -8
    2 -2 8
    -3 2 -8
    -3 2 -8
    3 -2 8
    -4 2 -8
    -4 2 -8
    4 -2 8
    4 -2 8
    4 -2 8
    4 -2 8
    -5 2 -8
    5 -2 8
    5 -2 8
    5 -2 8
    5 -2 8
    5 -2 8
    6 -2 8
    6 -2 8
    6 -2 8
    6 -2 8
    6 -2 8
    7 -2 8
    7 -2 8
    7 -2 8
    7 -2 8
    8 -2 8
    8 -2 8
    8 -2 8
    9 -2 8
    9 -2 8
    10 1 -8
    10 1 -8
    9 1 -8
    9 1 -8
    9 1 -8
    9 1 -8
    8 1 -8
    8 1 -8
    8 1 -8
    7 1 -8
    7 1 -8
    7 1 -8
    -7 -1 8
    6 1 -8
    6 1 -8
    -6 -1 8
    5 1 -8
    5 1 -8
    5 1 -8
    -5 -1 8
    -5 -1 8
    -5 -1 8
    -4 -1 8
    -4 -1 8
    3 1 -8
    -3 -1 8
    -3 -1 8
    2 1 -8
    2 1 -8
    -2 -1 8
    -2 -1 8
    1 1 -8
    1 1 -8
    -1 -1 8
    0 1 -8
    0 -1 8
    -1 1 -8
    -1 1 -8
    1 -1 8
    -2 1 -8
    -2 1 -8
    2 -1 8
    -3 1 -8
    -3 1 -8
    3 -1 8
    -4 1 -8
    -4 1 -8
    4 -1 8
    4 -1 8
    4 -1 8
    4 -1 8
    -5 1 -8
    -5 1 -8
    5 -1 8
    5 -1 8
    5 -1 8
    5 -1 8
    6 -1 8
    6 -1 8
    6 -1 8
    6 -1 8
    6 -1 8
    7 -1 8
    7 -1 8
    7 -1 8
    7 -1 8
    8 -1 8
    8 -1 8
    8 -1 8
    9 -1 8
    9 -1 8
    10 0 -8
    10 0 -8
    10 0 -8
    9 0 -8
    9 0 -8
    9 0 -8
    9 0 -8
    8 0 -8
    8 0 -8
    8 0 -8
    8 0 -8
    7 0 -8
    7 0 -8
    7 0 -8
    -7 0 8
    6 0 -8
    6 0 -8
    6 0 -8
    -6 0 8
    5 0 -8
    5 0 -8
    -5 0 8
    -5 0 8
    4 0 -8
    -4 0 8
    3 0 -8
    -3 0 8
    -3 0 8
    2 0 -8
    2 0 -8
    -2 0 8
    -2 0 8
    1 0 -8
    1 0 -8
    -1 0 8
    -1 0 8
    0 0 -8
    0 0 -8
    0 0 8
    0 0 8
    -1 0 -8
    -1 0 -8
    1 0 8
    -2 0 -8
    2 0 8
    -3 0 -8
    -3 0 -8
    3 0 8
    3 0 8
    3 0 8
    -4 0 -8
    -4 0 -8
    -4 0 -8
    4 0 8
    4 0 8
    4 0 8
    -5 0 -8
    -5 0 -8
    5 0 8
    5 0 8
    6 0 8
    6 0 8
    6 0 8
    6 0 8
    7 0 8
    7 0 8
    7 0 8
    7 0 8
    8 0 8
    8 0 8
    9 0 8
    9 0 8
    11 -1 -8
    10 -1 -8
    10 -1 -8
    10 -1 -8
    9 -1 -8
    9 -1 -8
    9 -1 -8
    9 -1 -8
    8 -1 -8
    8 -1 -8
    8 -1 -8
    8 -1 -8
    7 -1 -8
    7 -1 -8
    7 -1 -8
    -7 1 8
    -7 1 8
    6 -1 -8
    6 -1 -8
    6 -1 -8
    -6 1 8
    -6 1 8
    5 -1 -8
    5 -1 -8
    -5 1 8
    -5 1 8
    4 -1 -8
    -4 1 8
    -4 1 8
    3 -1 -8
    -3 1 8
    -3 1 8
    2 -1 -8
    2 -1 -8
    -2 1 8
    -2 1 8
    1 -1 -8
    1 -1 -8
    -1 1 8
    -1 1 8
    0 -1 -8
    0 -1 -8
    0 1 8
    -1 -1 -8
    -1 -1 -8
    -2 -1 -8
    -2 -1 -8
    -3 -1 -8
    3 1 8
    3 1 8
    3 1 8
    -4 -1 -8
    -4 -1 -8
    -4 -1 -8
    4 1 8
    4 1 8
    4 1 8
    -5 -1 -8
    5 1 8
    5 1 8
    5 1 8
    6 1 8
    6 1 8
    7 1 8
    7 1 8
    7 1 8
    8 1 8
    8 1 8
    11 -2 -8
    11 -2 -8
    10 -2 -8
    10 -2 -8
    10 -2 -8
    9 -2 -8
    9 -2 -8
    9 -2 -8
    9 -2 -8
    9 -2 -8
    8 -2 -8
    8 -2 -8
    8 -2 -8
    8 -2 -8
    8 -2 -8
    -8 2 8
    7 -2 -8
    7 -2 -8
    7 -2 -8
    -7 2 8
    -7 2 8
    6 -2 -8
    6 -2 -8
    6 -2 -8
    -6 2 8
    -6 2 8
    5 -2 -8
    -5 2 8
    -5 2 8
    4 -2 -8
    -4 2 8
    -4 2 8
    3 -2 -8
    -3 2 8
    -3 2 8
    2 -2 -8
    2 -2 -8
    -2 2 8
    -2 2 8
    1 -2 -8
    1 -2 -8
    -1 2 8
    -1 2 8
    0 -2 -8
    0 -2 -8
    -1 -2 -8
    -1 -2 -8
    -2 -2 -8
    -2 -2 -8
    2 2 8
    -3 -2 -8
    3 2 8
    3 2 8
    3 2 8
    -4 -2 -8
    -4 -2 -8
    -4 -2 -8
    4 2 8
    4 2 8
    -5 -2 -8
    5 2 8
    5 2 8
    5 2 8
    -6 -2 -8
    6 2 8
    6 2 8
    6 2 8
    7 2 8
    7 2 8
    8 2 8
    8 2 8
    11 -3 -8
    11 -3 -8
    10 -3 -8
    10 -3 -8
    10 -3 -8
    9 -3 -8
    9 -3 -8
    9 -3 -8
    8 -3 -8
    8 -3 -8
    8 -3 -8
    8 -3 -8
    8 -3 -8
    -8 3 8
    7 -3 -8
    7 -3 -8
    7 -3 -8
    -7 3 8
    6 -3 -8
    6 -3 -8
    -6 3 8
    -6 3 8
    5 -3 -8
    5 -3 -8
    5 -3 -8
    -5 3 8
    -5 3 8
    4 -3 -8
    -4 3 8
    -4 3 8
    -4 3 8
    3 -3 -8
    -3 3 8
    -3 3 8
    2 -3 -8
    -2 3 8
    -2 3 8
    1 -3 -8
    1 -3 -8
    0 -3 -8
    0 -3 -8
    0 -3 -8
    -1 -3 -8
    -1 -3 -8
    -1 -3 -8
    -1 -3 -8
    1 3 8
    1 3 8
    -2 -3 -8
    -2 -3 -8
    2 3 8
    -3 -3 -8
    -3 -3 -8
    -3 -3 -8
    -3 -3 -8
    3 3 8
    -4 -3 -8
    -4 -3 -8
    4 3 8
    4 3 8
    -5 -3 -8
    -5 -3 -8
    5 3 8
    5 3 8
    5 3 8
    6 3 8
    6 3 8
    6 3 8
    7 3 8
    11 -4 -8
    11 -4 -8
    10 -4 -8
    10 -4 -8
    10 -4 -8
    9 -4 -8
    9 -4 -8
    9 -4 -8
    8 -4 -8
    8 -4 -8
    8 -4 -8
    -8 4 8
    7 -4 -8
    7 -4 -8
    7 -4 -8
    -7 4 8
    6 -4 -8
    6 -4 -8
    -6 4 8
    -6 4 8
    5 -4 -8
    5 -4 -8
    -5 4 8
    -5 4 8
    4 -4 -8
    4 -4 -8
    4 -4 -8
    -4 4 8
    -4 4 8
    3 -4 -8
    -3 4 8
    2 -4 -8
    -2 4 8
    -2 4 8
    1 -4 -8
    1 -4 -8
    1 -4 -8
    1 -4 -8
    -1 4 8
    -1 4 8
    -1 4 8
    0 -4 -8
    0 -4 -8
    0 -4 -8
    0 4 8
    0 4 8
    -1 -4 -8
    -1 -4 -8
    -1 -4 -8
    1 4 8
    1 4 8
    -2 -4 -8
    -2 -4 -8
    -2 -4 -8
    -2 -4 -8
    2 4 8
    2 4 8
    -3 -4 -8
    3 4 8
    -4 -4 -8
    -4 -4 -8
    4 4 8
    4 4 8
    4 4 8
    -5 -4 -8
    5 4 8
    5 4 8
    5 4 8
    6 4 8
    6 4 8
    6 4 8
    10 -5 -8
    10 -5 -8
    10 -5 -8
    9 -5 -8
    9 -5 -8
    9 -5 -8
    -9 5 8
    8 -5 -8
    8 -5 -8
    8 -5 -8
    -8 5 8
    7 -5 -8
    7 -5 -8
    7 -5 -8
    -7 5 8
    6 -5 -8
    6 -5 -8
    -6 5 8
    5 -5 -8
    5 -5 -8
    -5 5 8
    -5 5 8
    4 -5 -8
    4 -5 -8
    -4 5 8
    -4 5 8
    3 -5 -8
    3 -5 -8
    3 -5 -8
    -3 5 8
    -3 5 8
    -3 5 8
    2 -5 -8
    2 -5 -8
    2 -5 -8
    -2 5 8
    1 -5 -8
    1 -5 -8
    1 -5 -8
    -1 5 8
    -1 5 8
    -1 5 8
    0 -5 -8
    0 -5 -8
    0 -5 -8
    0 -5 -8
    0 5 8
    0 5 8
    0 5 8
    -1 -5 -8
    1 5 8
    1 5 8
    -2 -5 -8
    2 5 8
    2 5 8
    -3 -5 -8
    3 5 8
    4 5 8
    4 5 8
    5 5 8
    5 5 8
    10 -6 -8
    10 -6 -8
    10 -6 -8
    -10 6 8
    9 -6 -8
    9 -6 -8
    9 -6 -8
    -9 6 8
    -9 6 8
    8 -6 -8
    8 -6 -8
    8 -6 -8
    8 -6 -8
    -8 6 8
    7 -6 -8
    7 -6 -8
    7 -6 -8
    6 -6 -8
    6 -6 -8
    -6 6 8
    5 -6 -8
    5 -6 -8
    -5 6 8
    -5 6 8
    4 -6 -8
    4 -6 -8
    -4 6 8
    -4 6 8
    3 -6 -8
    3 -6 -8
    -3 6 8
    -3 6 8
    2 -6 -8
    2 -6 -8
    -2 6 8
    -2 6 8
    1 -6 -8
    -1 6 8
    -1 6 8
    0 -6 -8
    0 -6 -8
    0 6 8
    0 6 8
    0 6 8
    -1 -6 -8
    -1 -6 -8
    1 6 8
    1 6 8
    -2 -6 -8
    -2 -6 -8
    2 6 8
    2 6 8
    2 6 8
    3 6 8
    4 6 8
    4 6 8
    9 -7 -8
    9 -7 -8
    -9 7 8
    8 -7 -8
    8 -7 -8
    8 -7 -8
    8 -7 -8
    -8 7 8
    -8 7 8
    7 -7 -8
    7 -7 -8
    -7 7 8
    -7 7 8
    6 -7 -8
    -6 7 8
    -6 7 8
    5 -7 -8
    -5 7 8
    -5 7 8
    4 -7 -8
    -4 7 8
    -4 7 8
    3 -7 -8
    3 -7 -8
    -3 7 8
    -3 7 8
    2 -7 -8
    2 -7 -8
    -2 7 8
    -2 7 8
    1 -7 -8
    1 -7 -8
    -1 7 8
    0 -7 -8
    0 -7 -8
    0 -7 -8
    0 7 8
    0 7 8
    -1 -7 -8
    -1 -7 -8
    -1 -7 -8
    1 7 8
    1 7 8
    -2 -7 -8
    -2 -7 -8
    -2 -7 -8
    2 7 8
    2 7 8
    -3 -7 -8
    -3 -7 -8
    9 -8 -8
    8 -8 -8
    8 -8 -8
    -8 8 8
    -8 8 8
    7 -8 -8
    7 -8 -8
    -7 8 8
    -7 8 8
    6 -8 -8
    6 -8 -8
    -6 8 8
    -6 8 8
    5 -8 -8
    -5 8 8
    4 -8 -8
    -4 8 8
    3 -8 -8
    -3 8 8
    -3 8 8
    2 -8 -8
    2 -8 -8
    -2 8 8
    1 -8 -8
    1 -8 -8
    -1 8 8
    -1 8 8
    0 -8 -8
    0 -8 -8
    0 8 8
    -1 -8 -8
    -1 -8 -8
    1 8 8
    -2 -8 -8
    7 -9 -8
    7 -9 -8
    -7 9 8
    -7 9 8
    6 -9 -8
    -6 9 8
    -6 9 8
    5 -9 -8
    5 -9 -8
    -5 9 8
    -5 9 8
    4 -9 -8
    -4 9 8
    -4 9 8
    3 -9 -8
    -3 9 8
    2 -9 -8
    2 -9 -8
    -2 9 8
    -2 9 8
    1 -9 -8
    1 -9 -8
    -1 9 8
    -1 11 -9
    -2 11 -9
    -2 11 -9
    2 -11 9
    -3 11 -9
    -3 11 -9
    3 -11 9
    -4 11 -9
    2 10 -9
    -2 -10 9
    1 10 -9
    -1 -10 9
    -1 -10 9
    0 10 -9
    0 10 -9
    0 -10 9
    0 -10 9
    -1 10 -9
    -1 10 -9
    1 -10 9
    -2 10 -9
    2 -10 9
    -3 10 -9
    -3 10 -9
    3 -10 9
    -4 10 -9
    4 -10 9
    -5 10 -9
    -5 10 -9
    5 -10 9
    -6 10 -9
    6 -10 9
    4 9 -9
    -4 -9 9
    3 9 -9
    -3 -9 9
    2 9 -9
    -2 -9 9
    -2 -9 9
    1 9 -9
    1 9 -9
    -1 -9 9
    -1 -9 9
    -1 -9 9
    0 9 -9
    0 9 -9
    0 -9 9
    0 -9 9
    -1 9 -9
    1 -9 9
    -2 9 -9
    -2 9 -9
    2 -9 9
    -3 9 -9
    -3 9 -9
    3 -9 9
    -4 9 -9
    4 -9 9
    -5 9 -9
    -5 9 -9
    5 -9 9
    -6 9 -9
    6 -9 9
    6 -9 9
    -7 9 -9
    7 -9 9
    5 8 -9
    -5 -8 9
    -5 -8 9
    4 8 -9
    -4 -8 9
    3 8 -9
    3 8 -9
    -3 -8 9
    2 8 -9
    -2 -8 9
    -2 -8 9
    -2 -8 9
    1 8 -9
    1 8 -9
    -1 -8 9
    -1 -8 9
    -1 -8 9
    0 8 -9
    0 8 -9
    0 -8 9
    0 -8 9
    0 -8 9
    -1 8 -9
    -1 8 -9
    1 -8 9
    1 -8 9
    -2 8 -9
    2 -8 9
    -3 8 -9
    -3 8 -9
    3 -8 9
    -4 8 -9
    -4 8 -9
    4 -8 9
    -5 8 -9
    5 -8 9
    5 -8 9
    6 -8 9
    6 -8 9
    6 -8 9
    6 -8 9
    -7 8 -9
    7 -8 9
    7 -8 9
    7 -8 9
    8 -8 9
    8 -8 9
    8 -8 9
    6 7 -9
    6 7 -9
    -6 -7 9
    5 7 -9
    5 7 -9
    -5 -7 9
    4 7 -9
    4 7 -9
    -4 -7 9
    3 7 -9
    3 7 -9
    -3 -7 9
    -3 -7 9
    2 7 -9
    2 7 -9
    -2 -7 9
    -2 -7 9
    1 7 -9
    1 7 -9
    -1 -7 9
    -1 -7 9
    -1 -7 9
    0 7 -9
    0 7 -9
    0 -7 9
    0 -7 9
    -1 7 -9
    -1 7 -9
    1 -7 9
    1 -7 9
    1 -7 9
    -2 7 -9
    -2 7 -9
    2 -7 9
    2 -7 9
    -3 7 -9
    -3 7 -9
    3 -7 9
    3 -7 9
    -4 7 -9
    -4 7 -9
    4 -7 9
    -5 7 -9
    -5 7 -9
    5 -7 9
    5 -7 9
    5 -7 9
    -6 7 -9
    6 -7 9
    6 -7 9
    6 -7 9
    6 -7 9
    -7 7 -9
    7 -7 9
    7 -7 9
    7 -7 9
    8 -7 9
    8 -7 9
    7 6 -9
    -7 -6 9
    -7 -6 9
    6 6 -9
    6 6 -9
    -6 -6 9
    5 6 -9
    5 6 -9
    5 6 -9
    -5 -6 9
    4 6 -9
    4 6 -9
    -4 -6 9
    3 6 -9
    3 6 -9
    -3 -6 9
    -3 -6 9
    2 6 -9
    2 6 -9
    -2 -6 9
    -2 -6 9
    1 6 -9
    1 6 -9
    -1 -6 9
    -1 -6 9
    0 6 -9
    0 6 -9
    0 -6 9
    0 -6 9
    0 -6 9
    -1 6 -9
    -1 6 -9
    -1 6 -9
    1 -6 9
    1 -6 9
    1 -6 9
    -2 6 -9
    -2 6 -9
    2 -6 9
    2 -6 9
    2 -6 9
    -3 6 -9
    -3 6 -9
    3 -6 9
    3 -6 9
    3 -6 9
    -4 6 -9
    4 -6 9
    4 -6 9
    4 -6 9
    -5 6 -9
    5 -6 9
    5 -6 9
    5 -6 9
    -6 6 -9
    6 -6 9
    6 -6 9
    6 -6 9
    6 -6 9
    -7 6 -9
    7 -6 9
    7 -6 9
    7 -6 9
    7 -6 9
    8 -6 9
    8 -6 9
    8 -6 9
    9 -6 9
    9 -6 9
    9 -6 9
    8 5 -9
    -8 -5 9
    7 5 -9
    7 5 -9
    7 5 -9
    -7 -5 9
    6 5 -9
    6 5 -9
    6 5 -9
    -6 -5 9
    5 5 -9
    5 5 -9
    5 5 -9
    4 5 -9
    4 5 -9
    4 5 -9
    3 5 -9
    3 5 -9
    3 5 -9
    -3 -5 9
    -3 -5 9
    -3 -5 9
    2 5 -9
    2 5 -9
    2 5 -9
    -2 -5 9
    -2 -5 9
    -2 -5 9
    1 5 -9
    1 5 -9
    -1 -5 9
    -1 -5 9
    0 5 -9
    0 5 -9
    0 5 -9
    0 -5 9
    0 -5 9
    0 -5 9
    -1 5 -9
    -1 5 -9
    -1 5 -9
    1 -5 9
    1 -5 9
    1 -5 9
    -2 5 -9
    -2 5 -9
    -2 5 -9
    2 -5 9
    2 -5 9
    2 -5 9
    -3 5 -9
    -3 5 -9
    3 -5 9
    3 -5 9
    3 -5 9
    -4 5 -9
    -4 5 -9
    4 -5 9
    4 -5 9
    4 -5 9
    -5 5 -9
    5 -5 9
    5 -5 9
    5 -5 9
    6 -5 9
    6 -5 9
    6 -5 9
    6 -5 9
    7 -5 9
    7 -5 9
    7 -5 9
    7 -5 9
    8 -5 9
    8 -5 9
    8 -5 9
    9 -5 9
    9 -5 9
    8 4 -9
    8 4 -9
    8 4 -9
    -8 -4 9
    7 4 -9
    7 4 -9
    -7 -4 9
    6 4 -9
    6 4 -9
    -6 -4 9
    5 4 -9
    5 4 -9
    5 4 -9
    5 4 -9
    4 4 -9
    4 4 -9
    4 4 -9
    -4 -4 9
    3 4 -9
    3 4 -9
    3 4 -9
    3 4 -9
    -3 -4 9
    -3 -4 9
    2 4 -9
    2 4 -9
    2 4 -9
    -2 -4 9
    -2 -4 9
    -2 -4 9
    1 4 -9
    1 4 -9
    -1 -4 9
    -1 -4 9
    -1 -4 9
    -1 -4 9
    0 4 -9
    0 4 -9
    0 4 -9
    0 -4 9
    0 -4 9
    0 -4 9
    0 -4 9
    -1 4 -9
    -1 4 -9
    1 -4 9
    1 -4 9
    -2 4 -9
    -2 4 -9
    -2 4 -9
    2 -4 9
    2 -4 9
    -3 4 -9
    3 -4 9
    3 -4 9
    3 -4 9
    -4 4 -9
    -4 4 -9
    4 -4 9
    4 -4 9
    4 -4 9
    4 -4 9
    -5 4 -9
    -5 4 -9
    5 -4 9
    5 -4 9
    5 -4 9
    -6 4 -9
    6 -4 9
    6 -4 9
    6 -4 9
    6 -4 9
    7 -4 9
    7 -4 9
    7 -4 9
    8 -4 9
    8 -4 9
    8 -4 9
    9 -4 9
    9 3 -9
    8 3 -9
    8 3 -9
    -8 -3 9
    7 3 -9
    7 3 -9
    7 3 -9
    -7 -3 9
    6 3 -9
    6 3 -9
    5 3 -9
    5 3 -9
    5 3 -9
    -5 -3 9
    -5 -3 9
    4 3 -9
    4 3 -9
    4 3 -9
    -4 -3 9
    -4 -3 9
    3 3 -9
    3 3 -9
    3 3 -9
    -3 -3 9
    -3 -3 9
    -2 -3 9
    -2 -3 9
    -2 -3 9
    -2 -3 9
    1 3 -9
    1 3 -9
    -1 -3 9
    -1 -3 9
    -1 -3 9
    0 3 -9
    0 3 -9
    0 -3 9
    0 -3 9
    -1 3 -9
    -1 3 -9
    1 -3 9
    1 -3 9
    -2 3 -9
    -2 3 -9
    -2 3 -9
    2 -3 9
    2 -3 9
    -3 3 -9
    -3 3 -9
    -3 3 -9
    3 -3 9
    3 -3 9
    3 -3 9
    3 -3 9
    -4 3 -9
    -4 3 -9
    4 -3 9
    4 -3 9
    4 -3 9
    4 -3 9
    -5 3 -9
    5 -3 9
    5 -3 9
    5 -3 9
    6 -3 9
    6 -3 9
    6 -3 9
    6 -3 9
    6 -3 9
    7 -3 9
    7 -3 9
    7 -3 9
    8 -3 9
    8 -3 9
    9 -3 9
    9 -3 9
    9 2 -9
    9 2 -9
    9 2 -9
    -9 -2 9
    8 2 -9
    8 2 -9
    8 2 -9
    8 2 -9
    -8 -2 9
    7 2 -9
    7 2 -9
    7 2 -9
    -7 -2 9
    6 2 -9
    6 2 -9
    6 2 -9
    5 2 -9
    5 2 -9
    5 2 -9
    -5 -2 9
    -5 -2 9
    4 2 -9
    4 2 -9
    4 2 -9
    -4 -2 9
    -4 -2 9
    3 2 -9
    3 2 -9
    -3 -2 9
    -3 -2 9
    -3 -2 9
    2 2 -9
    -2 -2 9
    -2 -2 9
    1 2 -9
    1 2 -9
    -1 -2 9
    -1 -2 9
    0 2 -9
    0 2 -9
    0 -2 9
    0 -2 9
    0 -2 9
    -1 2 -9
    -1 2 -9
    1 -2 9
    -2 2 -9
    -2 2 -9
    2 -2 9
    -3 2 -9
    -3 2 -9
    -3 2 -9
    3 -2 9
    -4 2 -9
    -4 2 -9
    -4 2 -9
    4 -2 9
    4 -2 9
    4 -2 9
    4 -2 9
    4 -2 9
    -5 2 -9
    5 -2 9
    5 -2 9
    5 -2 9
    6 -2 9
    6 -2 9
    6 -2 9
    6 -2 9
    6 -2 9
    7 -2 9
    7 -2 9
    7 -2 9
    8 -2 9
    8 -2 9
    8 -2 9
    9 -2 9
    10 1 -9
    10 1 -9
    9 1 -9
    9 1 -9
    9 1 -9
    8 1 -9
    8 1 -9
    8 1 -9
    -8 -1 9
    -8 -1 9
    7 1 -9
    7 1 -9
    7 1 -9
    -7 -1 9
    6 1 -9
    6 1 -9
    6 1 -9
    -6 -1 9
    5 1 -9
    5 1 -9
    5 1 -9
    -5 -1 9
    -5 -1 9
    -5 -1 9
    4 1 -9
    -4 -1 9
    -4 -1 9
    3 1 -9
    -3 -1 9
    -3 -1 9
    2 1 -9
    -2 -1 9
    -2 -1 9
    1 1 -9
    1 1 -9
    -1 -1 9
    -1 -1 9
    0 1 -9
    0 1 -9
    0 -1 9
    -1 1 -9
    -1 1 -9
    1 -1 9
    -2 1 -9
    -2 1 -9
    2 -1 9
    2 -1 9
    -3 1 -9
    -3 1 -9
    3 -1 9
    3 -1 9
    3 -1 9
    3 -1 9
    -4 1 -9
    -4 1 -9
    -4 1 -9
    4 -1 9
    4 -1 9
    4 -1 9
    4 -1 9
    4 -1 9
    -5 1 -9
    5 -1 9
    5 -1 9
    5 -1 9
    5 -1 9
    6 -1 9
    6 -1 9
    6 -1 9
    6 -1 9
    7 -1 9
    7 -1 9
    7 -1 9
    7 -1 9
    8 -1 9
    8 -1 9
    10 0 -9
    10 0 -9
    10 0 -9
    9 0 -9
    9 0 -9
    9 0 -9
    9 0 -9
    8 0 -9
    8 0 -9
    8 0 -9
    8 0 -9
    -8 0 9
    7 0 -9
    7 0 -9
    7 0 -9
    -7 0 9
    -7 0 9
    6 0 -9
    6 0 -9
    -6 0 9
    -6 0 9
    5 0 -9
    5 0 -9
    -5 0 9
    -5 0 9
    4 0 -9
    4 0 -9
    4 0 -9
    -4 0 9
    -4 0 9
    -4 0 9
    3 0 -9
    -3 0 9
    -3 0 9
    2 0 -9
    -2 0 9
    -2 0 9
    1 0 -9
    1 0 -9
    -1 0 9
    -1 0 9
    0 0 -9
    0 0 -9
    -1 0 -9
    -1 0 -9
    1 0 9
    -2 0 -9
    -2 0 -9
    -2 0 -9
    2 0 9
    2 0 9
    -3 0 -9
    -3 0 -9
    3 0 9
    3 0 9
    3 0 9
    -4 0 -9
    4 0 9
    4 0 9
    4 0 9
    -5 0 -9
    5 0 9
    5 0 9
    5 0 9
    6 0 9
    6 0 9
    6 0 9
    6 0 9
    7 0 9
    7 0 9
    7 0 9
    7 0 9
    8 0 9
    8 0 9
    10 -1 -9
    9 -1 -9
    9 -1 -9
    9 -1 -9
    9 -1 -9
    8 -1 -9
    8 -1 -9
    8 -1 -9
    8 -1 -9
    -8 1 9
    7 -1 -9
    7 -1 -9
    7 -1 -9
    -7 1 9
    6 -1 -9
    6 -1 -9
    6 -1 -9
    -6 1 9
    5 -1 -9
    5 -1 -9
    -5 1 9
    -5 1 9
    -5 1 9
    4 -1 -9
    4 -1 -9
    4 -1 -9
    -4 1 9
    -4 1 9
    3 -1 -9
    -3 1 9
    -3 1 9
    2 -1 -9
    -2 1 9
    1 -1 -9
    1 -1 -9
    -1 1 9
    -1 1 9
    0 -1 -9
    0 -1 -9
    -1 -1 -9
    -1 -1 -9
    -1 -1 -9
    1 1 9
    -2 -1 -9
    -2 -1 -9
    -2 -1 -9
    2 1 9
    2 1 9
    -3 -1 -9
    -3 -1 -9
    3 1 9
    3 1 9
    3 1 9
    -4 -1 -9
    -4 -1 -9
    4 1 9
    4 1 9
    4 1 9
    5 1 9
    5 1 9
    5 1 9
    6 1 9
    6 1 9
    6 1 9
    7 1 9
    7 1 9
    7 1 9
    8 1 9
    8 1 9
    10 -2 -9
    10 -2 -9
    9 -2 -9
    9 -2 -9
    9 -2 -9
    9 -2 -9
    8 -2 -9
    8 -2 -9
    8 -2 -9
    8 -2 -9
    8 -2 -9
    -8 2 9
    7 -2 -9
    7 -2 -9
    7 -2 -9
    -7 2 9
    6 -2 -9
    6 -2 -9
    6 -2 -9
    -6 2 9
    5 -2 -9
    -5 2 9
    -5 2 9
    4 -2 -9
    4 -2 -9
    4 -2 -9
    -4 2 9
    -4 2 9
    -4 2 9
    3 -2 -9
    -3 2 9
    -3 2 9
    -3 2 9
    2 -2 -9
    -2 2 9
    -2 2 9
    -2 2 9
    1 -2 -9
    1 -2 -9
    1 -2 -9
    1 -2 -9
    -1 2 9
    0 -2 -9
    0 -2 -9
    0 -2 -9
    0 2 9
    -1 -2 -9
    -1 -2 -9
    -1 -2 -9
    1 2 9
    -2 -2 -9
    -2 -2 -9
    2 2 9
    -3 -2 -9
    -3 -2 -9
    -3 -2 -9
    3 2 9
    -4 -2 -9
    4 2 9
    4 2 9
    -5 -2 -9
    -5 -2 -9
    5 2 9
    5 2 9
    5 2 9
    -6 -2 -9
    6 2 9
    6 2 9
    6 2 9
    7 2 9
    7 2 9
    7 2 9
    10 -3 -9
    10 -3 -9
    9 -3 -9
    9 -3 -9
    -9 3 9
    8 -3 -9
    8 -3 -9
    8 -3 -9
    8 -3 -9
    -8 3 9
    7 -3 -9
    7 -3 -9
    -7 3 9
    6 -3 -9
    6 -3 -9
    -6 3 9
    -6 3 9
    5 -3 -9
    5 -3 -9
    5 -3 -9
    -5 3 9
    -5 3 9
    4 -3 -9
    4 -3 -9
    4 -3 -9
    -4 3 9
    -4 3 9
    3 -3 -9
    3 -3 -9
    3 -3 -9
    -3 3 9
    -3 3 9
    -3 3 9
    2 -3 -9
    2 -3 -9
    2 -3 -9
    -2 3 9
    -2 3 9
    -2 3 9
    1 -3 -9
    1 -3 -9
    1 -3 -9
    1 -3 -9
    -1 3 9
    -1 3 9
    0 -3 -9
    0 -3 -9
    0 -3 -9
    0 -3 -9
    0 3 9
    0 3 9
    0 3 9
    -1 -3 -9
    -1 -3 -9
    -1 -3 -9
    -1 -3 -9
    1 3 9
    -2 -3 -9
    -2 -3 -9
    -2 -3 -9
    2 3 9
    -3 -3 -9
    -3 -3 -9
    3 3 9
    -4 -3 -9
    -4 -3 -9
    4 3 9
    5 3 9
    5 3 9
    5 3 9
    -6 -3 -9
    6 3 9
    6 3 9
    6 3 9
    10 -4 -9
    10 -4 -9
    10 -4 -9
    9 -4 -9
    9 -4 -9
    -9 4 9
    8 -4 -9
    8 -4 -9
    -8 4 9
    7 -4 -9
    7 -4 -9
    -7 4 9
    6 -4 -9
    6 -4 -9
    -6 4 9
    5 -4 -9
    5 -4 -9
    -5 4 9
    -5 4 9
    4 -4 -9
    4 -4 -9
    4 -4 -9
    4 -4 -9
    -4 4 9
    3 -4 -9
    -3 4 9
    -3 4 9
    2 -4 -9
    2 -4 -9
    2 -4 -9
    -2 4 9
    -2 4 9
    -2 4 9
    1 -4 -9
    -1 4 9
    -1 4 9
    0 -4 -9
    0 -4 -9
    0 4 9
    0 4 9
    0 4 9
    -1 -4 -9
    1 4 9
    1 4 9
    -2 -4 -9
    -2 -4 -9
    2 4 9
    -3 -4 -9
    3 4 9
    -4 -4 -9
    -4 -4 -9
    4 4 9
    4 4 9
    -5 -4 -9
    5 4 9
    5 4 9
    6 4 9
    10 -5 -9
    10 -5 -9
    10 -5 -9
    9 -5 -9
    9 -5 -9
    9 -5 -9
    -9 5 9
    8 -5 -9
    8 -5 -9
    8 -5 -9
    -8 5 9
    7 -5 -9
    7 -5 -9
    7 -5 -9
    -7 5 9
    6 -5 -9
    6 -5 -9
    -6 5 9
    5 -5 -9
    5 -5 -9
    -5 5 9
    4 -5 -9
    4 -5 -9
    -4 5 9
    3 -5 -9
    3 -5 -9
    -3 5 9
    -3 5 9
    2 -5 -9
    2 -5 -9
    2 -5 -9
    -2 5 9
    -2 5 9
    1 -5 -9
    1 -5 -9
    -1 5 9
    -1 5 9
    0 -5 -9
    0 -5 -9
    0 5 9
    0 5 9
    -1 -5 -9
    -1 -5 -9
    1 5 9
    -2 -5 -9
    -2 -5 -9
    2 5 9
    2 5 9
    -3 -5 -9
    3 5 9
    -4 -5 -9
    4 5 9
    4 5 9
    -5 -5 -9
    5 5 9
    10 -6 -9
    9 -6 -9
    9 -6 -9
    -9 6 9
    -9 6 9
    8 -6 -9
    8 -6 -9
    -8 6 9
    -8 6 9
    7 -6 -9
    7 -6 -9
    -7 6 9
    6 -6 -9
    6 -6 -9
    -6 6 9
    -6 6 9
    5 -6 -9
    -5 6 9
    -5 6 9
    4 -6 -9
    4 -6 -9
    -4 6 9
    -4 6 9
    3 -6 -9
    3 -6 -9
    -3 6 9
    -3 6 9
    2 -6 -9
    -2 6 9
    1 -6 -9
    -1 6 9
    -1 6 9
    0 -6 -9
    0 -6 -9
    0 6 9
    0 6 9
    -1 -6 -9
    -1 -6 -9
    1 6 9
    1 6 9
    1 6 9
    -2 -6 -9
    -2 -6 -9
    2 6 9
    2 6 9
    2 6 9
    -3 -6 -9
    3 6 9
    3 6 9
    -4 -6 -9
    9 -7 -9
    -9 7 9
    8 -7 -9
    8 -7 -9
    8 -7 -9
    -8 7 9
    -8 7 9
    7 -7 -9
    -7 7 9
    -7 7 9
    6 -7 -9
    -6 7 9
    -6 7 9
    5 -7 -9
    -5 7 9
    -5 7 9
    4 -7 -9
    -4 7 9
    3 -7 -9
    3 -7 -9
    -3 7 9
    -3 7 9
    2 -7 -9
    2 -7 -9
    -2 7 9
    1 -7 -9
    1 -7 -9
    -1 7 9
    -1 7 9
    0 -7 -9
    0 -7 -9
    0 7 9
    -1 -7 -9
    -1 -7 -9
    1 7 9
    1 7 9
    -2 -7 -9
    8 -8 -9
    -8 8 9
    -8 8 9
    7 -8 -9
    7 -8 -9
    -7 8 9
    -7 8 9
    6 -8 -9
    6 -8 -9
    -6 8 9
    -6 8 9
    5 -8 -9
    -5 8 9
    4 -8 -9
    -4 8 9
    3 -8 -9
    -3 8 9
    2 -8 -9
    -2 8 9
    -2 8 9
    1 -8 -9
    1 -8 -9
    -1 8 9
    0 -8 -9
    0 -8 -9
    0 8 9
    -1 -8 -9
    6 -9 -9
    -6 9 9
    -6 9 9
    5 -9 -9
    -5 9 9
    -5 9 9
    4 -9 -9
    -4 9 9
    -4 9 9
    3 -9 -9
    -3 9 9
    -3 9 9
    2 -9 -9
    -2 9 9
    1 10 -10
    0 10 -10
    0 -10 10
    -1 10 -10
    -1 10 -10
    1 -10 10
    -2 10 -10
    -2 10 -10
    2 -10 10
    -3 10 -10
    -3 10 -10
    3 -10 10
    -4 10 -10
    -4 10 -10
    4 -10 10
    -5 10 -10
    5 -10 10
    5 -10 10
    3 9 -10
    3 9 -10
    -3 -9 10
    -3 -9 10
    2 9 -10
    -2 -9 10
    -2 -9 10
    -2 -9 10
    1 9 -10
    -1 -9 10
    -1 -9 10
    -1 -9 10
    0 9 -10
    0 9 -10
    0 -9 10
    0 -9 10
    -1 9 -10
    -1 9 -10
    1 -9 10
    1 -9 10
    -2 9 -10
    -2 9 -10
    2 -9 10
    -3 9 -10
    -3 9 -10
    3 -9 10
    -4 9 -10
    -4 9 -10
    4 -9 10
    -5 9 -10
    -5 9 -10
    -6 9 -10
    6 -9 10
    6 -9 10
    7 -9 10
    4 8 -10
    4 8 -10
    -4 -8 10
    -4 -8 10
    3 8 -10
    -3 -8 10
    -3 -8 10
    2 8 -10
    -2 -8 10
    -2 -8 10
    -2 -8 10
    1 8 -10
    1 8 -10
    -1 -8 10
    -1 -8 10
    -1 -8 10
    0 8 -10
    0 8 -10
    0 -8 10
    0 -8 10
    0 -8 10
    -1 8 -10
    -1 8 -10
    1 -8 10
    1 -8 10
    -2 8 -10
    -2 8 -10
    2 -8 10
    -3 8 -10
    -3 8 -10
    3 -8 10
    -4 8 -10
    -4 8 -10
    4 -8 10
    -5 8 -10
    -5 8 -10
    5 -8 10
    -6 8 -10
    6 -8 10
    6 -8 10
    -7 8 -10
    7 -8 10
    7 -8 10
    7 -8 10
    6 7 -10
    -6 -7 10
    -6 -7 10
    5 7 -10
    5 7 -10
    -5 -7 10
    -5 -7 10
    4 7 -10
    -4 -7 10
    -4 -7 10
    3 7 -10
    -3 -7 10
    -3 -7 10
    -3 -7 10
    2 7 -10
    2 7 -10
    -2 -7 10
    -2 -7 10
    1 7 -10
    1 7 -10
    -1 -7 10
    -1 -7 10
    -1 -7 10
    0 7 -10
    0 7 -10
    0 -7 10
    0 -7 10
    0 -7 10
    1 -7 10
    1 -7 10
    -2 7 -10
    2 -7 10
    -3 7 -10
    3 -7 10
    -4 7 -10
    -4 7 -10
    4 -7 10
    -5 7 -10
    5 -7 10
    5 -7 10
    5 -7 10
    -6 7 -10
    6 -7 10
    6 -7 10
    6 -7 10
    6 -7 10
    -7 7 -10
    7 -7 10
    7 -7 10
    7 -7 10
    8 -7 10
    8 -7 10
    7 6 -10
    -7 -6 10
    6 6 -10
    6 6 -10
    -6 -6 10
    -6 -6 10
    5 6 -10
    5 6 -10
    -5 -6 10
    4 6 -10
    -4 -6 10
    3 6 -10
    -3 -6 10
    2 6 -10
    2 6 -10
    -2 -6 10
    -2 -6 10
    -2 -6 10
    1 6 -10
    1 6 -10
    -1 -6 10
    -1 -6 10
    -1 -6 10
    0 6 -10
    0 6 -10
    0 -6 10
    0 -6 10
    0 -6 10
    -1 6 -10
    -1 6 -10
    1 -6 10
    1 -6 10
    -2 6 -10
    -2 6 -10
    -2 6 -10
    2 -6 10
    2 -6 10
    -3 6 -10
    -3 6 -10
    3 -6 10
    3 -6 10
    -4 6 -10
    4 -6 10
    4 -6 10
    4 -6 10
    -5 6 -10
    5 -6 10
    5 -6 10
    5 -6 10
    -6 6 -10
    6 -6 10
    6 -6 10
    6 -6 10
    -7 6 -10
    7 -6 10
    7 -6 10
    7 -6 10
    8 -6 10
    8 -6 10
    7 5 -10
    -7 -5 10
    6 5 -10
    6 5 -10
    6 5 -10
    5 5 -10
    5 5 -10
    4 5 -10
    -4 -5 10
    3 5 -10
    -3 -5 10
    2 5 -10
    2 5 -10
    -2 -5 10
    -2 -5 10
    1 5 -10
    -1 -5 10
    -1 -5 10
    0 5 -10
    0 5 -10
    0 -5 10
    0 -5 10
    0 -5 10
    -1 5 -10
    -1 5 -10
    -1 5 -10
    1 -5 10
    1 -5 10
    1 -5 10
    -2 5 -10
    -2 5 -10
    -2 5 -10
    2 -5 10
    2 -5 10
    2 -5 10
    -3 5 -10
    -3 5 -10
    3 -5 10
    3 -5 10
    3 -5 10
    4 -5 10
    4 -5 10
    4 -5 10
    -5 5 -10
    5 -5 10
    5 -5 10
    5 -5 10
    -6 5 -10
    6 -5 10
    6 -5 10
    6 -5 10
    6 -5 10
    7 -5 10
    7 -5 10
    8 -5 10
    8 -5 10
    8 4 -10
    8 4 -10
    -8 -4 10
    7 4 -10
    7 4 -10
    -7 -4 10
    -7 -4 10
    6 4 -10
    6 4 -10
    6 4 -10
    -6 -4 10
    5 4 -10
    5 4 -10
    5 4 -10
    -5 -4 10
    4 4 -10
    -4 -4 10
    3 4 -10
    3 4 -10
    -3 -4 10
    -3 -4 10
    2 4 -10
    2 4 -10
    -2 -4 10
    -2 -4 10
    -2 -4 10
    -2 -4 10
    1 4 -10
    1 4 -10
    -1 -4 10
    -1 -4 10
    0 4 -10
    0 4 -10
    0 4 -10
    0 -4 10
    0 -4 10
    0 -4 10
    0 -4 10
    -1 4 -10
    -1 4 -10
    -1 4 -10
    -1 4 -10
    1 -4 10
    1 -4 10
    -2 4 -10
    -2 4 -10
    -2 4 -10
    2 -4 10
    2 -4 10
    2 -4 10
    -3 4 -10
    3 -4 10
    3 -4 10
    3 -4 10
    -4 4 -10
    -4 4 -10
    4 -4 10
    4 -4 10
    4 -4 10
    4 -4 10
    -5 4 -10
    5 -4 10
    5 -4 10
    5 -4 10
    5 -4 10
    -6 4 -10
    6 -4 10
    6 -4 10
    6 -4 10
    7 -4 10
    7 -4 10
    7 -4 10
    8 -4 10
    8 -4 10
    9 3 -10
    8 3 -10
    8 3 -10
    -8 -3 10
    -8 -3 10
    7 3 -10
    7 3 -10
    -7 -3 10
    6 3 -10
    -6 -3 10
    5 3 -10
    5 3 -10
    5 3 -10
    -5 -3 10
    4 3 -10
    4 3 -10
    4 3 -10
    3 3 -10
    3 3 -10
    3 3 -10
    -3 -3 10
    -3 -3 10
    -3 -3 10
    2 3 -10
    2 3 -10
    -2 -3 10
    -2 -3 10
    -2 -3 10
    -2 -3 10
    1 3 -10
    1 3 -10
    1 3 -10
    -1 -3 10
    -1 -3 10
    -1 -3 10
    -1 -3 10
    0 3 -10
    0 3 -10
    0 3 -10
    0 -3 10
    0 -3 10
    -1 3 -10
    -1 3 -10
    1 -3 10
    1 -3 10
    1 -3 10
    -2 3 -10
    -2 3 -10
    -2 3 -10
    2 -3 10
    2 -3 10
    2 -3 10
    -3 3 -10
    -3 3 -10
    3 -3 10
    3 -3 10
    3 -3 10
    -4 3 -10
    4 -3 10
    4 -3 10
    4 -3 10
    -5 3 -10
    5 -3 10
    5 -3 10
    5 -3 10
    5 -3 10
    5 -3 10
    -6 3 -10
    6 -3 10
    6 -3 10
    6 -3 10
    6 -3 10
    6 -3 10
    7 -3 10
    7 -3 10
    8 -3 10
    8 -3 10
    9 2 -10
    9 2 -10
    9 2 -10
    8 2 -10
    8 2 -10
    8 2 -10
    -8 -2 10
    -8 -2 10
    7 2 -10
    7 2 -10
    7 2 -10
    -7 -2 10
    6 2 -10
    6 2 -10
    6 2 -10
    -6 -2 10
    -6 -2 10
    5 2 -10
    5 2 -10
    5 2 -10
    -5 -2 10
    -5 -2 10
    -5 -2 10
    4 2 -10
    4 2 -10
    4 2 -10
    -4 -2 10
    3 2 -10
    3 2 -10
    -3 -2 10
    -3 -2 10
    2 2 -10
    2 2 -10
    2 2 -10
    -2 -2 10
    -2 -2 10
    1 2 -10
    -1 -2 10
    -1 -2 10
    -1 -2 10
    -1 -2 10
    0 2 -10
    0 2 -10
    0 2 -10
    0 -2 10
    0 -2 10
    -1 2 -10
    -1 2 -10
    -1 2 -10
    1 -2 10
    1 -2 10
    -2 2 -10
    -2 2 -10
    -2 2 -10
    2 -2 10
    2 -2 10
    2 -2 10
    -3 2 -10
    -3 2 -10
    -3 2 -10
    3 -2 10
    3 -2 10
    3 -2 10
    3 -2 10
    -4 2 -10
    -4 2 -10
    -4 2 -10
    4 -2 10
    4 -2 10
    4 -2 10
    4 -2 10
    -5 2 -10
    5 -2 10
    5 -2 10
    5 -2 10
    -6 2 -10
    6 -2 10
    6 -2 10
    6 -2 10
    6 -2 10
    7 -2 10
    7 -2 10
    7 -2 10
    8 -2 10
    8 -2 10
    9 1 -10
    9 1 -10
    9 1 -10
    9 1 -10
    8 1 -10
    8 1 -10
    -8 -1 10
    7 1 -10
    7 1 -10
    7 1 -10
    -7 -1 10
    6 1 -10
    6 1 -10
    6 1 -10
    -6 -1 10
    5 1 -10
    -5 -1 10
    -5 -1 10
    4 1 -10
    4 1 -10
    -4 -1 10
    -4 -1 10
    -4 -1 10
    3 1 -10
    -3 -1 10
    -3 -1 10
    -3 -1 10
    -3 -1 10
    2 1 -10
    -2 -1 10
    -2 -1 10
    -2 -1 10
    1 1 -10
    1 1 -10
    1 1 -10
    -1 -1 10
    -1 -1 10
    -1 -1 10
    -1 -1 10
    0 1 -10
    0 1 -10
    0 1 -10
    0 -1 10
    0 -1 10
    0 -1 10
    -1 1 -10
    -1 1 -10
    1 -1 10
    -2 1 -10
    -2 1 -10
    -2 1 -10
    2 -1 10
    2 -1 10
    2 -1 10
    -3 1 -10
    -3 1 -10
    3 -1 10
    3 -1 10
    3 -1 10
    3 -1 10
    -4 1 -10
    -4 1 -10
    4 -1 10
    4 -1 10
    4 -1 10
    -5 1 -10
    5 -1 10
    5 -1 10
    5 -1 10
    6 -1 10
    6 -1 10
    6 -1 10
    6 -1 10
    7 -1 10
    7 -1 10
    7 -1 10
    7 -1 10
    8 -1 10
    8 -1 10
    10 0 -10
    9 0 -10
    9 0 -10
    9 0 -10
    9 0 -10
    8 0 -10
    8 0 -10
    8 0 -10
    -8 0 10
    7 0 -10
    7 0 -10
    7 0 -10
    -7 0 10
    -7 0 10
    6 0 -10
    6 0 -10
    6 0 -10
    -6 0 10
    -6 0 10
    5 0 -10
    5 0 -10
    -5 0 10
    -5 0 10
    4 0 -10
    4 0 -10
    -4 0 10
    -4 0 10
    3 0 -10
    3 0 -10
    3 0 -10
    -3 0 10
    -3 0 10
    -2 0 10
    -2 0 10
    -2 0 10
    1 0 -10
    1 0 -10
    1 0 -10
    -1 0 10
    0 0 -10
    0 0 -10
    0 0 10
    -1 0 -10
    -1 0 -10
    -1 0 -10
    1 0 10
    1 0 10
    1 0 10
    -2 0 -10
    -2 0 -10
    -2 0 -10
    2 0 10
    2 0 10
    2 0 10
    -3 0 -10
    3 0 10
    3 0 10
    3 0 10
    -4 0 -10
    4 0 10
    4 0 10
    4 0 10
    -5 0 -10
    5 0 10
    5 0 10
    5 0 10
    -6 0 -10
    6 0 10
    6 0 10
    7 0 10
    7 0 10
    10 -1 -10
    9 -1 -10
    9 -1 -10
    9 -1 -10
    8 -1 -10
    8 -1 -10
    8 -1 -10
    8 -1 -10
    -8 1 10
    7 -1 -10
    7 -1 -10
    7 -1 -10
    -7 1 10
    6 -1 -10
    6 -1 -10
    6 -1 -10
    -6 1 10
    -6 1 10
    5 -1 -10
    -5 1 10
    -5 1 10
    -5 1 10
    4 -1 -10
    4 -1 -10
    -4 1 10
    -4 1 10
    -4 1 10
    3 -1 -10
    3 -1 -10
    -3 1 10
    -3 1 10
    -3 1 10
    -3 1 10
    2 -1 -10
    2 -1 -10
    -2 1 10
    1 -1 -10
    1 -1 -10
    1 -1 -10
    -1 1 10
    -1 1 10
    0 -1 -10
    0 -1 -10
    0 -1 -10
    0 1 10
    -1 -1 -10
    -1 -1 -10
    -1 -1 -10
    1 1 10
    -2 -1 -10
    -2 -1 -10
    -2 -1 -10
    -3 -1 -10
    3 1 10
    3 1 10
    -4 -1 -10
    4 1 10
    4 1 10
    5 1 10
    5 1 10
    5 1 10
    -6 -1 -10
    6 1 10
    6 1 10
    7 1 10
    7 1 10
    7 1 10
    10 -2 -10
    10 -2 -10
    9 -2 -10
    9 -2 -10
    9 -2 -10
    -9 2 10
    8 -2 -10
    8 -2 -10
    8 -2 -10
    8 -2 -10
    -8 2 10
    7 -2 -10
    7 -2 -10
    -7 2 10
    6 -2 -10
    -6 2 10
    5 -2 -10
    -5 2 10
    -5 2 10
    4 -2 -10
    4 -2 -10
    4 -2 -10
    -4 2 10
    -4 2 10
    3 -2 -10
    3 -2 -10
    3 -2 -10
    3 -2 -10
    -3 2 10
    -3 2 10
    -3 2 10
    2 -2 -10
    2 -2 -10
    2 -2 -10
    -2 2 10
    -2 2 10
    1 -2 -10
    1 -2 -10
    1 -2 -10
    -1 2 10
    -1 2 10
    0 -2 -10
    0 -2 -10
    0 -2 -10
    0 2 10
    -1 -2 -10
    -1 -2 -10
    -1 -2 -10
    -2 -2 -10
    -2 -2 -10
    -2 -2 -10
    2 2 10
    -3 -2 -10
    3 2 10
    -4 -2 -10
    -4 -2 -10
    4 2 10
    4 2 10
    -5 -2 -10
    -5 -2 -10
    5 2 10
    5 2 10
    5 2 10
    -6 -2 -10
    -6 -2 -10
    6 2 10
    6 2 10
    10 -3 -10
    9 -3 -10
    9 -3 -10
    -9 3 10
    8 -3 -10
    8 -3 -10
    8 -3 -10
    8 -3 -10
    -8 3 10
    7 -3 -10
    -7 3 10
    6 -3 -10
    -6 3 10
    5 -3 -10
    5 -3 -10
    -5 3 10
    -5 3 10
    4 -3 -10
    4 -3 -10
    4 -3 -10
    -4 3 10
    -4 3 10
    3 -3 -10
    3 -3 -10
    3 -3 -10
    3 -3 -10
    -3 3 10
    -3 3 10
    -3 3 10
    2 -3 -10
    2 -3 -10
    2 -3 -10
    -2 3 10
    -2 3 10
    1 -3 -10
    1 -3 -10
    1 -3 -10
    -1 3 10
    -1 3 10
    -1 3 10
    0 -3 -10
    0 -3 -10
    0 -3 -10
    0 -3 -10
    0 3 10
    0 3 10
    0 3 10
    -1 -3 -10
    1 3 10
    -2 -3 -10
    -2 -3 -10
    2 3 10
    -3 -3 -10
    -3 -3 -10
    3 3 10
    4 3 10
    4 3 10
    -5 -3 -10
    -5 -3 -10
    5 3 10
    6 3 10
    10 -4 -10
    9 -4 -10
    9 -4 -10
    9 -4 -10
    8 -4 -10
    8 -4 -10
    -8 4 10
    7 -4 -10
    -7 4 10
    6 -4 -10
    6 -4 -10
    -6 4 10
    5 -4 -10
    5 -4 -10
    -5 4 10
    4 -4 -10
    -4 4 10
    3 -4 -10
    3 -4 -10
    3 -4 -10
    -3 4 10
    2 -4 -10
    2 -4 -10
    -2 4 10
    -2 4 10
    -2 4 10
    1 -4 -10
    1 -4 -10
    -1 4 10
    -1 4 10
    -1 4 10
    0 -4 -10
    0 4 10
    0 4 10
    -1 -4 -10
    -1 -4 -10
    1 4 10
    1 4 10
    -2 -4 -10
    -2 -4 -10
    2 4 10
    -3 -4 -10
    -3 -4 -10
    3 4 10
    3 4 10
    -4 -4 -10
    -4 -4 -10
    4 4 10
    4 4 10
    5 4 10
    5 4 10
    9 -5 -10
    9 -5 -10
    -9 5 10
    8 -5 -10
    8 -5 -10
    -8 5 10
    7 -5 -10
    -7 5 10
    6 -5 -10
    -6 5 10
    5 -5 -10
    5 -5 -10
    -5 5 10
    4 -5 -10
    4 -5 -10
    4 -5 -10
    -4 5 10
    -4 5 10
    3 -5 -10
    3 -5 -10
    -3 5 10
    -3 5 10
    2 -5 -10
    -2 5 10
    -2 5 10
    1 -5 -10
    1 -5 -10
    -1 5 10
    -1 5 10
    -1 5 10
    0 -5 -10
    0 5 10
    0 5 10
    -1 -5 -10
    -1 -5 -10
    1 5 10
    1 5 10
    -2 -5 -10
    -2 -5 -10
    2 5 10
    2 5 10
    -3 -5 -10
    3 5 10
    -4 -5 -10
    4 5 10
    4 5 10
    9 -6 -10
    9 -6 -10
    -9 6 10
    8 -6 -10
    8 -6 -10
    -8 6 10
    -8 6 10
    7 -6 -10
    7 -6 -10
    -7 6 10
    -7 6 10
    6 -6 -10
    6 -6 -10
    -6 6 10
    -6 6 10
    5 -6 -10
    -5 6 10
    -5 6 10
    4 -6 -10
    -4 6 10
    -4 6 10
    3 -6 -10
    3 -6 -10
    -3 6 10
    -3 6 10
    2 -6 -10
    2 -6 -10
    -2 6 10
    -2 6 10
    1 -6 -10
    1 -6 -10
    -1 6 10
    0 -6 -10
    0 -6 -10
    0 6 10
    0 6 10
    -1 -6 -10
    -1 -6 -10
    1 6 10
    1 6 10
    -2 -6 -10
    -2 -6 -10
    -2 -6 -10
    2 6 10
    -3 -6 -10
    3 6 10
    3 6 10
    8 -7 -10
    -8 7 10
    -8 7 10
    7 -7 -10
    7 -7 -10
    -7 7 10
    6 -7 -10
    -6 7 10
    -6 7 10
    5 -7 -10
    -5 7 10
    -5 7 10
    4 -7 -10
    -4 7 10
    -4 7 10
    3 -7 -10
    3 -7 -10
    -3 7 10
    -3 7 10
    2 -7 -10
    2 -7 -10
    -2 7 10
    -2 7 10
    1 -7 -10
    1 -7 -10
    0 -7 -10
    0 -7 -10
    0 7 10
    -1 -7 -10
    -1 -7 -10
    7 -8 -10
    -7 8 10
    -7 8 10
    6 -8 -10
    6 -8 -10
    -6 8 10
    5 -8 -10
    5 -8 -10
    -5 8 10
    -5 8 10
    4 -8 -10
    -4 8 10
    3 -8 -10
    -3 8 10
    2 -8 -10
    2 -8 -10
    -2 8 10
    1 -8 -10
    1 -8 -10
    -1 8 10
    0 10 -11
    -1 10 -11
    -1 10 -11
    -2 10 -11
    2 -10 11
    -3 10 -11
    -3 10 -11
    3 -10 11
    2 9 -11
    2 9 -11
    -2 -9 11
    1 9 -11
    -1 -9 11
    -1 -9 11
    0 9 -11
    0 9 -11
    0 -9 11
    -1 9 -11
    -1 9 -11
    1 -9 11
    -2 9 -11
    -2 9 -11
    2 -9 11
    -3 9 -11
    -3 9 -11
    -4 9 -11
    4 -9 11
    -5 9 -11
    5 -9 11
    5 -9 11
    6 -9 11
    4 8 -11
    4 8 -11
    -4 -8 11
    -4 -8 11
    3 8 -11
    3 8 -11
    -3 -8 11
    -3 -8 11
    2 8 -11
    -2 -8 11
    -2 -8 11
    -2 -8 11
    1 8 -11
    1 8 -11
    -1 -8 11
    -1 -8 11
    -1 -8 11
    0 8 -11
    0 8 -11
    0 -8 11
    0 -8 11
    0 -8 11
    -1 8 -11
    1 -8 11
    -2 8 -11
    2 -8 11
    -3 8 -11
    -3 8 -11
    3 -8 11
    -4 8 -11
    -4 8 -11
    4 -8 11
    -5 8 -11
    5 -8 11
    -6 8 -11
    6 -8 11
    6 -8 11
    7 -8 11
    5 7 -11
    -5 -7 11
    4 7 -11
    4 7 -11
    -4 -7 11
    -4 -7 11
    3 7 -11
    -3 -7 11
    -3 -7 11
    2 7 -11
    2 7 -11
    -2 -7 11
    -2 -7 11
    -2 -7 11
    1 7 -11
    1 7 -11
    -1 -7 11
    -1 -7 11
    -1 -7 11
    0 7 -11
    0 7 -11
    0 -7 11
    0 -7 11
    0 -7 11
    -1 7 -11
    -1 7 -11
    1 -7 11
    1 -7 11
    -2 7 -11
    -2 7 -11
    2 -7 11
    -3 7 -11
    -3 7 -11
    3 -7 11
    -4 7 -11
    4 -7 11
    -5 7 -11
    5 -7 11
    5 -7 11
    -6 7 -11
    6 -7 11
    6 -7 11
    6 -7 11
    7 -7 11
    7 -7 11
    -6 -6 11
    -6 -6 11
    5 6 -11
    5 6 -11
    -5 -6 11
    -5 -6 11
    4 6 -11
    4 6 -11
    -4 -6 11
    -4 -6 11
    3 6 -11
    -3 -6 11
    -3 -6 11
    2 6 -11
    -2 -6 11
    -2 -6 11
    1 6 -11
    1 6 -11
    -1 -6 11
    -1 -6 11
    -1 -6 11
    0 6 -11
    0 -6 11
    0 -6 11
    -1 6 -11
    -1 6 -11
    1 -6 11
    1 -6 11
    -2 6 -11
    2 -6 11
    2 -6 11
    -3 6 -11
    -3 6 -11
    3 -6 11
    3 -6 11
    4 -6 11
    4 -6 11
    -5 6 -11
    5 -6 11
    5 -6 11
    5 -6 11
    -6 6 -11
    6 -6 11
    6 -6 11
    7 -6 11
    7 -6 11
    7 5 -11
    7 5 -11
    -7 -5 11
    6 5 -11
    -6 -5 11
    5 5 -11
    5 5 -11
    -5 -5 11
    -5 -5 11
    4 5 -11
    4 5 -11
    -4 -5 11
    -4 -5 11
    3 5 -11
    -3 -5 11
    -3 -5 11
    2 5 -11
    2 5 -11
    -2 -5 11
    -2 -5 11
    1 5 -11
    1 5 -11
    -1 -5 11
    -1 -5 11
    -1 -5 11
    0 5 -11
    0 -5 11
    0 -5 11
    -1 5 -11
    -1 5 -11
    1 -5 11
    1 -5 11
    -2 5 -11
    2 -5 11
    2 -5 11
    2 -5 11
    -3 5 -11
    3 -5 11
    3 -5 11
    3 -5 11
    -4 5 -11
    4 -5 11
    4 -5 11
    -5 5 -11
    5 -5 11
    5 -5 11
    -6 5 -11
    6 -5 11
    6 -5 11
    6 -5 11
    7 -5 11
    7 -5 11
    8 -5 11
    8 -5 11
    8 4 -11
    8 4 -11
    -8 -4 11
    7 4 -11
    7 4 -11
    -7 -4 11
    6 4 -11
    6 4 -11
    -6 -4 11
    -6 -4 11
    5 4 -11
    5 4 -11
    -5 -4 11
    -5 -4 11
    4 4 -11
    4 4 -11
    -4 -4 11
    3 4 -11
    -3 -4 11
    2 4 -11
    2 4 -11
    -2 -4 11
    -2 -4 11
    -2 -4 11
    1 4 -11
    1 4 -11
    -1 -4 11
    -1 -4 11
    -1 -4 11
    0 4 -11
    0 4 -11
    0 -4 11
    0 -4 11
    -1 4 -11
    -1 4 -11
    -1 4 -11
    1 -4 11
    1 -4 11
    -2 4 -11
    -2 4 -11
    2 -4 11
    2 -4 11
    3 -4 11
    3 -4 11
    3 -4 11
    -4 4 -11
    4 -4 11
    4 -4 11
    4 -4 11
    4 -4 11
    -5 4 -11
    5 -4 11
    5 -4 11
    5 -4 11
    -6 4 -11
    6 -4 11
    6 -4 11
    7 -4 11
    7 -4 11
    8 -4 11
    8 -4 11
    8 3 -11
    8 3 -11
    -8 -3 11
    -8 -3 11
    7 3 -11
    7 3 -11
    7 3 -11
    7 3 -11
    -7 -3 11
    6 3 -11
    6 3 -11
    6 3 -11
    -6 -3 11
    -6 -3 11
    5 3 -11
    5 3 -11
    5 3 -11
    -5 -3 11
    -5 -3 11
    4 3 -11
    4 3 -11
    -4 -3 11
    3 3 -11
    3 3 -11
    -3 -3 11
    -3 -3 11
    -3 -3 11
    2 3 -11
    2 3 -11
    -2 -3 11
    -2 -3 11
    1 3 -11
    1 3 -11
    1 3 -11
    -1 -3 11
    -1 -3 11
    -1 -3 11
    0 3 -11
    0 3 -11
    0 3 -11
    0 3 -11
    0 -3 11
    -1 3 -11
    -1 3 -11
    -1 3 -11
    1 -3 11
    1 -3 11
    1 -3 11
    -2 3 -11
    2 -3 11
    2 -3 11
    2 -3 11
    -3 3 -11
    3 -3 11
    3 -3 11
    3 -3 11
    -4 3 -11
    4 -3 11
    4 -3 11
    4 -3 11
    4 -3 11
    -5 3 -11
    5 -3 11
    5 -3 11
    5 -3 11
    5 -3 11
    5 -3 11
    6 -3 11
    6 -3 11
    6 -3 11
    7 -3 11
    7 -3 11
    8 -3 11
    9 2 -11
    9 2 -11
    8 2 -11
    8 2 -11
    8 2 -11
    -8 -2 11
    7 2 -11
    7 2 -11
    7 2 -11
    -7 -2 11
    6 2 -11
    -6 -2 11
    5 2 -11
    5 2 -11
    5 2 -11
    -5 -2 11
    4 2 -11
    -4 -2 11
    -4 -2 11
    -4 -2 11
    3 2 -11
    3 2 -11
    -3 -2 11
    -3 -2 11
    -3 -2 11
    2 2 -11
    2 2 -11
    -2 -2 11
    1 2 -11
    1 2 -11
    1 2 -11
    -1 -2 11
    -1 -2 11
    0 2 -11
    0 2 -11
    0 -2 11
    0 -2 11
    0 -2 11
    -1 2 -11
    -1 2 -11
    -1 2 -11
    1 -2 11
    1 -2 11
    1 -2 11
    -2 2 -11
    -2 2 -11
    2 -2 11
    2 -2 11
    2 -2 11
    -3 2 -11
    -3 2 -11
    3 -2 11
    3 -2 11
    3 -2 11
    3 -2 11
    -4 2 -11
    4 -2 11
    4 -2 11
    4 -2 11
    4 -2 11
    -5 2 -11
    5 -2 11
    5 -2 11
    -6 2 -11
    6 -2 11
    6 -2 11
    6 -2 11
    6 -2 11
    7 -2 11
    7 -2 11
    7 -2 11
    9 1 -11
    9 1 -11
    9 1 -11
    8 1 -11
    8 1 -11
    -8 -1 11
    7 1 -11
    7 1 -11
    -7 -1 11
    -7 -1 11
    6 1 -11
    6 1 -11
    6 1 -11
    -6 -1 11
    5 1 -11
    -5 -1 11
    4 1 -11
    -4 -1 11
    -4 -1 11
    3 1 -11
    3 1 -11
    3 1 -11
    -3 -1 11
    -3 -1 11
    2 1 -11
    2 1 -11
    2 1 -11
    -2 -1 11
    -2 -1 11
    1 1 -11
    1 1 -11
    -1 -1 11
    -1 -1 11
    0 1 -11
    0 1 -11
    0 1 -11
    0 -1 11
    0 -1 11
    0 -1 11
    -1 1 -11
    -1 1 -11
    -1 1 -11
    1 -1 11
    1 -1 11
    1 -1 11
    -2 1 -11
    -2 1 -11
    2 -1 11
    2 -1 11
    2 -1 11
    -3 1 -11
    3 -1 11
    3 -1 11
    3 -1 11
    -4 1 -11
    4 -1 11
    4 -1 11
    4 -1 11
    5 -1 11
    5 -1 11
    5 -1 11
    -6 1 -11
    6 -1 11
    6 -1 11
    6 -1 11
    7 -1 11
    7 -1 11
    7 -1 11
    9 0 -11
    9 0 -11
    9 0 -11
    8 0 -11
    8 0 -11
    8 0 -11
    -8 0 11
    7 0 -11
    7 0 -11
    -7 0 11
    -7 0 11
    6 0 -11
    -6 0 11
    -6 0 11
    5 0 -11
    -5 0 11
    4 0 -11
    4 0 -11
    -4 0 11
    3 0 -11
    -3 0 11
    -3 0 11
    2 0 -11
    2 0 -11
    -2 0 11
    -2 0 11
    1 0 -11
    -1 0 11
    0 0 -11
    0 0 -11
    0 0 11
    0 0 11
    -1 0 -11
    -1 0 -11
    -1 0 -11
    1 0 11
    -2 0 -11
    -2 0 -11
    -2 0 -11
    2 0 11
    -3 0 -11
    3 0 11
    3 0 11
    4 0 11
    -5 0 -11
    5 0 11
    5 0 11
    5 0 11
    -6 0 -11
    6 0 11
    6 0 11
    6 0 11
    7 0 11
    7 0 11
    7 0 11
    9 -1 -11
    9 -1 -11
    9 -1 -11
    -9 1 11
    8 -1 -11
    8 -1 -11
    8 -1 -11
    -8 1 11
    7 -1 -11
    -7 1 11
    6 -1 -11
    -6 1 11
    5 -1 -11
    -5 1 11
    -5 1 11
    4 -1 -11
    4 -1 -11
    -4 1 11
    -4 1 11
    3 -1 -11
    3 -1 -11
    3 -1 -11
    3 -1 -11
    -3 1 11
    -3 1 11
    -3 1 11
    2 -1 -11
    2 -1 -11
    2 -1 -11
    -2 1 11
    -2 1 11
    1 -1 -11
    1 -1 -11
    -1 1 11
    -1 1 11
    0 -1 -11
    0 -1 -11
    0 -1 -11
    0 1 11
    0 1 11
    -1 -1 -11
    -1 -1 -11
    -1 -1 -11
    1 1 11
    2 1 11
    -3 -1 -11
    3 1 11
    -4 -1 -11
    4 1 11
    4 1 11
    5 1 11
    5 1 11
    6 1 11
    6 1 11
    9 -2 -11
    9 -2 -11
    9 -2 -11
    -9 2 11
    8 -2 -11
    8 -2 -11
    -8 2 11
    7 -2 -11
    -7 2 11
    6 -2 -11
    -6 2 11
    5 -2 -11
    -5 2 11
    4 -2 -11
    4 -2 -11
    4 -2 -11
    -4 2 11
    -4 2 11
    -4 2 11
    3 -2 -11
    3 -2 -11
    3 -2 -11
    -3 2 11
    2 -2 -11
    2 -2 -11
    2 -2 -11
    -2 2 11
    -2 2 11
    1 -2 -11
    1 -2 -11
    -1 2 11
    -1 2 11
    -1 2 11
    0 -2 -11
    0 -2 -11
    0 -2 -11
    0 2 11
    0 2 11
    -1 -2 -11
    -1 -2 -11
    1 2 11
    -2 -2 -11
    2 2 11
    -3 -2 -11
    3 2 11
    -4 -2 -11
    -4 -2 -11
    4 2 11
    -5 -2 -11
    -5 -2 -11
    5 2 11
    5 2 11
    6 2 11
    6 2 11
    9 -3 -11
    9 -3 -11
    -9 3 11
    8 -3 -11
    8 -3 -11
    8 -3 -11
    -8 3 11
    7 -3 -11
    7 -3 -11
    -7 3 11
    6 -3 -11
    -6 3 11
    5 -3 -11
    5 -3 -11
    4 -3 -11
    4 -3 -11
    -4 3 11
    -4 3 11
    3 -3 -11
    -3 3 11
    -3 3 11
    2 -3 -11
    2 -3 -11
    -2 3 11
    -2 3 11
    -2 3 11
    1 -3 -11
    1 -3 -11
    -1 3 11
    -1 3 11
    0 -3 -11
    0 -3 -11
    0 3 11
    0 3 11
    -1 -3 -11
    1 3 11
    -2 -3 -11
    -2 -3 -11
    2 3 11
    -3 -3 -11
    -3 -3 -11
    3 3 11
    -4 -3 -11
    -4 -3 -11
    4 3 11
    4 3 11
    5 3 11
    5 3 11
    9 -4 -11
    9 -4 -11
    -9 4 11
    8 -4 -11
    8 -4 -11
    -8 4 11
    7 -4 -11
    -7 4 11
    6 -4 -11
    6 -4 -11
    -6 4 11
    5 -4 -11
    -5 4 11
    -4 4 11
    3 -4 -11
    -3 4 11
    -3 4 11
    -3 4 11
    2 -4 -11
    2 -4 -11
    -2 4 11
    -2 4 11
    -2 4 11
    1 -4 -11
    -1 4 11
    -1 4 11
    0 -4 -11
    0 -4 -11
    0 4 11
    0 4 11
    0 4 11
    -1 -4 -11
    -1 -4 -11
    1 4 11
    -2 -4 -11
    -2 -4 -11
    2 4 11
    -3 -4 -11
    -3 -4 -11
    3 4 11
    3 4 11
    -4 -4 -11
    -4 -4 -11
    4 4 11
    4 4 11
    9 -5 -11
    9 -5 -11
    -9 5 11
    -9 5 11
    8 -5 -11
    8 -5 -11
    -8 5 11
    7 -5 -11
    -7 5 11
    6 -5 -11
    -6 5 11
    5 -5 -11
    5 -5 -11
    -5 5 11
    -5 5 11
    4 -5 -11
    -4 5 11
    -4 5 11
    3 -5 -11
    3 -5 -11
    -3 5 11
    -3 5 11
    2 -5 -11
    2 -5 -11
    -2 5 11
    -2 5 11
    1 -5 -11
    1 -5 -11
    -1 5 11
    -1 5 11
    -1 5 11
    0 -5 -11
    0 -5 -11
    0 5 11
    0 5 11
    -1 -5 -11
    -1 -5 -11
    1 5 11
    -2 -5 -11
    -2 -5 -11
    2 5 11
    2 5 11
    -3 -5 -11
    3 5 11
    8 -6 -11
    8 -6 -11
    -8 6 11
    -8 6 11
    7 -6 -11
    -7 6 11
    -7 6 11
    6 -6 -11
    -6 6 11
    -6 6 11
    5 -6 -11
    -5 6 11
    -5 6 11
    4 -6 -11
    -4 6 11
    3 -6 -11
    3 -6 -11
    -3 6 11
    -3 6 11
    2 -6 -11
    2 -6 -11
    -2 6 11
    -2 6 11
    1 -6 -11
    1 -6 -11
    -1 6 11
    0 -6 -11
    0 -6 -11
    0 6 11
    0 6 11
    0 6 11
    -1 -6 -11
    -1 -6 -11
    1 6 11
    1 6 11
    2 6 11
    7 -7 -11
    -7 7 11
    -7 7 11
    6 -7 -11
    -6 7 11
    -6 7 11
    5 -7 -11
    -5 7 11
    -5 7 11
    4 -7 -11
    -4 7 11
    -4 7 11
    3 -7 -11
    3 -7 -11
    -3 7 11
    -3 7 11
    2 -7 -11
    2 -7 -11
    -2 7 11
    1 -7 -11
    1 -7 -11
    -1 7 11
    0 -7 -11
    0 -7 -11
    -4 8 11
    1 9 -12
    0 9 -12
    0 9 -12
    -1 9 -12
    -1 9 -12
    1 -9 12
    -2 9 -12
    2 -9 12
    -3 9 -12
    3 -9 12
    -4 9 -12
    4 -9 12
    4 -9 12
    3 8 -12
    -3 -8 12
    2 8 -12
    -2 -8 12
    -2 -8 12
    1 8 -12
    1 8 -12
    -1 -8 12
    -1 -8 12
    0 8 -12
    0 8 -12
    0 -8 12
    0 -8 12
    -1 8 -12
    1 -8 12
    -2 8 -12
    -2 8 -12
    2 -8 12
    -3 8 -12
    -3 8 -12
    3 -8 12
    -4 8 -12
    4 -8 12
    -5 8 -12
    5 -8 12
    5 -8 12
    6 -8 12
    4 7 -12
    -4 -7 12
    3 7 -12
    3 7 -12
    -3 -7 12
    -2 -7 12
    -2 -7 12
    1 7 -12
    1 7 -12
    -1 -7 12
    -1 -7 12
    -1 -7 12
    0 7 -12
    0 -7 12
    0 -7 12
    -1 7 -12
    -1 7 -12
    1 -7 12
    1 -7 12
    -2 7 -12
    -2 7 -12
    2 -7 12
    -3 7 -12
    3 -7 12
    -4 7 -12
    4 -7 12
    -5 7 -12
    5 -7 12
    5 -7 12
    -6 7 -12
    6 -7 12
    6 -7 12
    5 6 -12
    5 6 -12
    -5 -6 12
    4 6 -12
    4 6 -12
    -4 -6 12
    -4 -6 12
    3 6 -12
    -3 -6 12
    -3 -6 12
    2 6 -12
    2 6 -12
    -2 -6 12
    -2 -6 12
    1 6 -12
    1 6 -12
    -1 -6 12
    -1 -6 12
    -1 -6 12
    0 6 -12
    0 6 -12
    0 -6 12
    0 -6 12
    -1 6 -12
    1 -6 12
    1 -6 12
    -2 6 -12
    -2 6 -12
    2 -6 12
    -3 6 -12
    3 -6 12
    3 -6 12
    4 -6 12
    -5 6 -12
    5 -6 12
    5 -6 12
    -6 6 -12
    6 -6 12
    6 -6 12
    6 -6 12
    7 -6 12
    6 5 -12
    6 5 -12
    -6 -5 12
    5 5 -12
    -5 -5 12
    -5 -5 12
    4 5 -12
    4 5 -12
    -4 -5 12
    -4 -5 12
    3 5 -12
    -3 -5 12
    -3 -5 12
    2 5 -12
    2 5 -12
    -2 -5 12
    -2 -5 12
    1 5 -12
    1 5 -12
    -1 -5 12
    -1 -5 12
    0 5 -12
    0 5 -12
    0 -5 12
    0 -5 12
    -1 5 -12
    -1 5 -12
    1 -5 12
    1 -5 12
    1 -5 12
    -2 5 -12
    2 -5 12
    2 -5 12
    -3 5 -12
    3 -5 12
    3 -5 12
    4 -5 12
    4 -5 12
    4 -5 12
    -5 5 -12
    5 -5 12
    5 -5 12
    6 -5 12
    6 -5 12
    7 4 -12
    7 4 -12
    -7 -4 12
    -7 -4 12
    6 4 -12
    6 4 -12
    -6 -4 12
    5 4 -12
    5 4 -12
    -5 -4 12
    -5 -4 12
    4 4 -12
    -4 -4 12
    -4 -4 12
    3 4 -12
    -3 -4 12
    2 4 -12
    2 4 -12
    -2 -4 12
    -2 -4 12
    1 4 -12
    1 4 -12
    -1 -4 12
    -1 -4 12
    0 4 -12
    0 -4 12
    0 -4 12
    -1 4 -12
    1 -4 12
    1 -4 12
    1 -4 12
    2 -4 12
    2 -4 12
    -3 4 -12
    3 -4 12
    -4 4 -12
    4 -4 12
    4 -4 12
    4 -4 12
    5 -4 12
    5 -4 12
    5 -4 12
    5 -4 12
    6 -4 12
    6 -4 12
    7 -4 12
    8 3 -12
    -8 -3 12
    7 3 -12
    7 3 -12
    7 3 -12
    -7 -3 12
    -7 -3 12
    6 3 -12
    6 3 -12
    -6 -3 12
    5 3 -12
    -4 -3 12
    3 3 -12
    3 3 -12
    -3 -3 12
    2 3 -12
    2 3 -12
    -2 -3 12
    1 3 -12
    1 3 -12
    -1 -3 12
    -1 -3 12
    0 3 -12
    0 3 -12
    0 -3 12
    0 -3 12
    0 -3 12
    -1 3 -12
    1 -3 12
    1 -3 12
    1 -3 12
    -2 3 -12
    2 -3 12
    2 -3 12
    3 -3 12
    3 -3 12
    3 -3 12
    3 -3 12
    4 -3 12
    4 -3 12
    4 -3 12
    4 -3 12
    5 -3 12
    5 -3 12
    5 -3 12
    -6 3 -12
    6 -3 12
    6 -3 12
    7 -3 12
    8 2 -12
    8 2 -12
    -8 -2 12
    -8 -2 12
    7 2 -12
    -7 -2 12
    -7 -2 12
    6 2 -12
    -6 -2 12
    5 2 -12
    4 2 -12
    -4 -2 12
    3 2 -12
    3 2 -12
    -3 -2 12
    2 2 -12
    2 2 -12
    2 2 -12
    -2 -2 12
    -2 -2 12
    1 2 -12
    1 2 -12
    1 2 -12
    -1 -2 12
    -1 -2 12
    0 2 -12
    0 2 -12
    0 -2 12
    0 -2 12
    0 -2 12
    -1 2 -12
    1 -2 12
    1 -2 12
    1 -2 12
    1 -2 12
    -2 2 -12
    2 -2 12
    2 -2 12
    -3 2 -12
    3 -2 12
    3 -2 12
    3 -2 12
    4 -2 12
    4 -2 12
    4 -2 12
    -5 2 -12
    5 -2 12
    5 -2 12
    5 -2 12
    5 -2 12
    -6 2 -12
    6 -2 12
    6 -2 12
    7 -2 12
    8 1 -12
    8 1 -12
    8 1 -12
    -8 -1 12
    7 1 -12
    -7 -1 12
    -7 -1 12
    6 1 -12
    -6 -1 12
    -6 -1 12
    5 1 -12
    -5 -1 12
    -5 -1 12
    4 1 -12
    -4 -1 12
    -4 -1 12
    3 1 -12
    3 1 -12
    -3 -1 12
    -3 -1 12
    2 1 -12
    2 1 -12
    2 1 -12
    -2 -1 12
    -2 -1 12
    1 1 -12
    -1 -1 12
    -1 -1 12
    0 1 -12
    0 1 -12
    0 -1 12
    0 -1 12
    0 -1 12
    -1 1 -12
    1 -1 12
    1 -1 12
    -2 1 -12
    -3 1 -12
    3 -1 12
    -4 1 -12
    4 -1 12
    4 -1 12
    -5 1 -12
    5 -1 12
    5 -1 12
    5 -1 12
    -6 1 -12
    6 -1 12
    6 -1 12
    6 -1 12
    9 0 -12
    9 0 -12
    8 0 -12
    8 0 -12
    -8 0 12
    7 0 -12
    -7 0 12
    -7 0 12
    6 0 -12
    -6 0 12
    -6 0 12
    5 0 -12
    -5 0 12
    -5 0 12
    4 0 -12
    -4 0 12
    -4 0 12
    3 0 -12
    3 0 -12
    -3 0 12
    -3 0 12
    2 0 -12
    2 0 -12
    -2 0 12
    1 0 -12
    1 0 -12
    -1 0 12
    -1 0 12
    0 0 -12
    0 0 12
    0 0 12
    -1 0 -12
    1 0 12
    -2 0 -12
    2 0 12
    3 0 12
    -4 0 -12
    4 0 12
    4 0 12
    5 0 12
    5 0 12
    5 0 12
    -6 0 -12
    6 0 12
    6 0 12
    9 -1 -12
    9 -1 -12
    8 -1 -12
    8 -1 -12
    -8 1 12
    7 -1 -12
    -7 1 12
    6 -1 -12
    -6 1 12
    -6 1 12
    5 -1 -12
    -5 1 12
    4 -1 -12
    -4 1 12
    -4 1 12
    3 -1 -12
    3 -1 -12
    -3 1 12
    2 -1 -12
    2 -1 -12
    -2 1 12
    -2 1 12
    1 -1 -12
    1 -1 -12
    -1 1 12
    -1 1 12
    0 -1 -12
    0 -1 -12
    0 1 12
    0 1 12
    -1 -1 -12
    1 1 12
    -2 -1 -12
    2 1 12
    3 1 12
    -4 -1 -12
    -4 -1 -12
    5 1 12
    5 1 12
    6 1 12
    9 -2 -12
    8 -2 -12
    8 -2 -12
    8 -2 -12
    -8 2 12
    7 -2 -12
    -7 2 12
    6 -2 -12
    -6 2 12
    5 -2 -12
    -5 2 12
    -5 2 12
    4 -2 -12
    4 -2 -12
    -4 2 12
    -4 2 12
    3 -2 -12
    -3 2 12
    2 -2 -12
    2 -2 -12
    -2 2 12
    -2 2 12
    -2 2 12
    1 -2 -12
    1 -2 -12
    -1 2 12
    -1 2 12
    0 -2 -12
    0 -2 -12
    0 2 12
    1 2 12
    -2 -2 -12
    -2 -2 -12
    2 2 12
    -3 -2 -12
    3 2 12
    -4 -2 -12
    -4 -2 -12
    4 2 12
    -5 -2 -12
    -5 -2 -12
    5 2 12
    5 2 12
    9 -3 -12
    8 -3 -12
    8 -3 -12
    -8 3 12
    7 -3 -12
    -7 3 12
    6 -3 -12
    -6 3 12
    5 -3 -12
    5 -3 -12
    -5 3 12
    4 -3 -12
    -4 3 12
    3 -3 -12
    3 -3 -12
    -3 3 12
    -3 3 12
    -3 3 12
    2 -3 -12
    2 -3 -12
    -2 3 12
    -2 3 12
    1 -3 -12
    1 -3 -12
    -1 3 12
    -1 3 12
    -1 3 12
    0 -3 -12
    0 -3 -12
    0 3 12
    -1 -3 -12
    1 3 12
    -2 -3 -12
    -2 -3 -12
    2 3 12
    -3 -3 -12
    -3 -3 -12
    3 3 12
    -4 -3 -12
    4 3 12
    4 3 12
    8 -4 -12
    8 -4 -12
    -8 4 12
    7 -4 -12
    -7 4 12
    6 -4 -12
    -6 4 12
    5 -4 -12
    4 -4 -12
    -4 4 12
    -4 4 12
    3 -4 -12
    3 -4 -12
    -3 4 12
    -3 4 12
    2 -4 -12
    2 -4 -12
    -2 4 12
    1 -4 -12
    1 -4 -12
    -1 4 12
    -1 4 12
    -1 4 12
    0 -4 -12
    0 4 12
    -1 -4 -12
    -1 -4 -12
    1 4 12
    -2 -4 -12
    -2 -4 -12
    2 4 12
    -3 -4 -12
    -3 -4 -12
    3 4 12
    3 4 12
    8 -5 -12
    8 -5 -12
    -8 5 12
    7 -5 -12
    -7 5 12
    -7 5 12
    6 -5 -12
    6 -5 -12
    -6 5 12
    5 -5 -12
    5 -5 -12
    -5 5 12
    -5 5 12
    4 -5 -12
    -4 5 12
    -4 5 12
    3 -5 -12
    -3 5 12
    -3 5 12
    2 -5 -12
    2 -5 -12
    -2 5 12
    -2 5 12
    1 -5 -12
    1 -5 -12
    -1 5 12
    -1 5 12
    -1 5 12
    0 -5 -12
    0 -5 -12
    -1 -5 -12
    1 5 12
    1 5 12
    -2 -5 -12
    2 5 12
    2 5 12
    7 -6 -12
    -7 6 12
    -7 6 12
    6 -6 -12
    -6 6 12
    5 -6 -12
    -5 6 12
    -5 6 12
    4 -6 -12
    -4 6 12
    -4 6 12
    3 -6 -12
    3 -6 -12
    -3 6 12
    -3 6 12
    2 -6 -12
    2 -6 -12
    -2 6 12
    -2 6 12
    1 -6 -12
    1 -6 -12
    -1 6 12
    -1 6 12
    0 -6 -12
    0 -6 -12
    5 -7 -12
    -5 7 12
    -5 7 12
    4 -7 -12
    -4 7 12
    -4 7 12
    3 -7 -12
    -3 7 12
    2 -7 -12
    -1 9 -13
    -2 -8 13
    -2 -8 13
    1 8 -13
    -1 -8 13
    -1 -8 13
    0 8 -13
    0 -8 13
    -1 8 -13
    -1 8 -13
    1 -8 13
    -2 8 -13
    2 -8 13
    -3 8 -13
    3 -8 13
    -4 8 -13
    4 -8 13
    4 -8 13
    4 7 -13
    -4 -7 13
    -3 -7 13
    -2 -7 13
    1 7 -13
    1 7 -13
    -1 -7 13
    0 7 -13
    0 7 -13
    0 -7 13
    0 -7 13
    0 -7 13
    -1 7 -13
    -1 7 -13
    1 -7 13
    1 -7 13
    -2 7 -13
    -2 7 -13
    2 -7 13
    -3 7 -13
    3 -7 13
    -4 7 -13
    4 -7 13
    -5 7 -13
    5 -7 13
    5 -7 13
    5 6 -13
    -5 -6 13
    4 6 -13
    -4 -6 13
    3 6 -13
    -3 -6 13
    2 6 -13
    -2 -6 13
    1 6 -13
    1 6 -13
    -1 -6 13
    0 6 -13
    0 6 -13
    0 -6 13
    0 -6 13
    -1 6 -13
    1 -6 13
    -2 6 -13
    2 -6 13
    2 -6 13
    3 -6 13
    4 -6 13
    4 -6 13
    -5 6 -13
    5 -6 13
    6 -6 13
    6 5 -13
    -6 -5 13
    5 5 -13
    -5 -5 13
    -4 -5 13
    -3 -5 13
    2 5 -13
    -2 -5 13
    1 5 -13
    1 5 -13
    -1 -5 13
    -1 -5 13
    0 -5 13
    0 -5 13
    0 -5 13
    -1 5 -13
    1 -5 13
    1 -5 13
    -2 5 -13
    2 -5 13
    2 -5 13
    3 -5 13
    3 -5 13
    3 -5 13
    -4 5 -13
    4 -5 13
    -5 5 -13
    5 -5 13
    -6 5 -13
    6 4 -13
    -6 -4 13
    -6 -4 13
    -5 -4 13
    4 4 -13
    -4 -4 13
    3 4 -13
    -3 -4 13
    2 4 -13
    -2 -4 13
    1 4 -13
    1 4 -13
    -1 -4 13
    -1 -4 13
    0 4 -13
    0 4 -13
    0 -4 13
    0 -4 13
    1 -4 13
    1 -4 13
    2 -4 13
    2 -4 13
    3 -4 13
    3 -4 13
    3 -4 13
    -4 4 -13
    4 -4 13
    4 -4 13
    -5 4 -13
    5 -4 13
    -6 4 -13
    6 -4 13
    -7 -3 13
    -7 -3 13
    6 3 -13
    -6 -3 13
    -5 -3 13
    -5 -3 13
    4 3 -13
    -4 -3 13
    3 3 -13
    3 3 -13
    2 3 -13
    2 3 -13
    -2 -3 13
    1 3 -13
    -1 -3 13
    -1 -3 13
    0 3 -13
    0 -3 13
    0 -3 13
    0 -3 13
    -1 3 -13
    1 -3 13
    1 -3 13
    1 -3 13
    -2 3 -13
    2 -3 13
    2 -3 13
    2 -3 13
    -3 3 -13
    3 -3 13
    -4 3 -13
    4 -3 13
    4 -3 13
    -5 3 -13
    5 -3 13
    5 -3 13
    6 -3 13
    7 2 -13
    7 2 -13
    -7 -2 13
    -7 -2 13
    -6 -2 13
    -6 -2 13
    5 2 -13
    -5 -2 13
    4 2 -13
    -4 -2 13
    3 2 -13
    3 2 -13
    -3 -2 13
    -3 -2 13
    2 2 -13
    -2 -2 13
    -2 -2 13
    1 2 -13
    -1 -2 13
    0 -2 13
    0 -2 13
    1 -2 13
    -2 2 -13
    2 -2 13
    -3 2 -13
    3 -2 13
    3 -2 13
    -4 2 -13
    4 -2 13
    4 -2 13
    -5 2 -13
    5 -2 13
    5 -2 13
    5 -2 13
    6 -2 13
    8 1 -13
    -8 -1 13
    7 1 -13
    -7 -1 13
    -7 -1 13
    6 1 -13
    -6 -1 13
    -5 -1 13
    -5 -1 13
    4 1 -13
    -4 -1 13
    3 1 -13
    -3 -1 13
    -3 -1 13
    2 1 -13
    2 1 -13
    -2 -1 13
    -2 -1 13
    1 1 -13
    -1 -1 13
    0 1 -13
    0 -1 13
    0 -1 13
    -1 1 -13
    1 -1 13
    -2 1 -13
    2 -1 13
    -3 1 -13
    3 -1 13
    -4 1 -13
    4 -1 13
    4 -1 13
    -5 1 -13
    5 -1 13
    5 -1 13
    5 -1 13
    -6 1 -13
    8 0 -13
    8 0 -13
    -8 0 13
    7 0 -13
    -7 0 13
    6 0 -13
    -6 0 13
    -6 0 13
    -5 0 13
    -5 0 13
    4 0 -13
    -4 0 13
    -4 0 13
    3 0 -13
    -3 0 13
    -3 0 13
    2 0 -13
    2 0 -13
    -2 0 13
    -2 0 13
    1 0 -13
    1 0 -13
    -1 0 13
    -1 0 13
    0 0 -13
    0 0 13
    1 0 13
    -3 0 -13
    3 0 13
    -4 0 -13
    -4 0 -13
    4 0 13
    -5 0 -13
    5 0 13
    8 -1 -13
    8 -1 -13
    -8 1 13
    7 -1 -13
    -7 1 13
    6 -1 -13
    -6 1 13
    -6 1 13
    5 -1 -13
    -5 1 13
    -5 1 13
    4 -1 -13
    -4 1 13
    3 -1 -13
    3 -1 -13
    -3 1 13
    2 -1 -13
    -2 1 13
    -2 1 13
    1 -1 -13
    1 -1 -13
    -1 1 13
    0 -1 -13
    0 -1 -13
    0 1 13
    0 1 13
    -1 -1 -13
    -1 -1 -13
    1 1 13
    -2 -1 -13
    -2 -1 -13
    2 1 13
    -3 -1 -13
    3 1 13
    -4 -1 -13
    -4 -1 -13
    4 1 13
    -5 -1 -13
    5 1 13
    5 1 13
    8 -2 -13
    -8 2 13
    7 -2 -13
    7 -2 -13
    -7 2 13
    6 -2 -13
    -6 2 13
    5 -2 -13
    -5 2 13
    4 -2 -13
    4 -2 -13
    -4 2 13
    -4 2 13
    3 -2 -13
    -3 2 13
    -3 2 13
    2 -2 -13
    2 -2 -13
    -2 2 13
    -2 2 13
    -2 2 13
    1 -2 -13
    1 -2 -13
    -1 2 13
    -1 2 13
    0 -2 -13
    0 2 13
    -1 -2 -13
    -2 -2 -13
    2 2 13
    -3 -2 -13
    -3 -2 -13
    3 2 13
    -4 -2 -13
    -4 -2 -13
    4 2 13
    4 2 13
    8 -3 -13
    -8 3 13
    7 -3 -13
    -7 3 13
    -6 3 13
    -5 3 13
    4 -3 -13
    -4 3 13
    -4 3 13
    3 -3 -13
    3 -3 -13
    -3 3 13
    -3 3 13
    -3 3 13
    2 -3 -13
    2 -3 -13
    -2 3 13
    -2 3 13
    -2 3 13
    1 -3 -13
    1 -3 -13
    -1 3 13
    0 -3 -13
    0 3 13
    -1 -3 -13
    1 3 13
    -2 -3 -13
    -2 -3 -13
    2 3 13
    -3 -3 -13
    3 3 13
    3 3 13
    7 -4 -13
    -7 4 13
    -7 4 13
    6 -4 -13
    -6 4 13
    5 -4 -13
    5 -4 -13
    -5 4 13
    4 -4 -13
    -4 4 13
    -4 4 13
    3 -4 -13
    -3 4 13
    -3 4 13
    2 -4 -13
    2 -4 -13
    -2 4 13
    -2 4 13
    -2 4 13
    1 -4 -13
    1 -4 -13
    -1 4 13
    0 -4 -13
    0 4 13
    -1 -4 -13
    -1 -4 -13
    1 4 13
    -2 -4 -13
    -2 -4 -13
    2 4 13
    2 4 13
    7 -5 -13
    -7 5 13
    -7 5 13
    -6 5 13
    -6 5 13
    5 -5 -13
    -5 5 13
    -5 5 13
    4 -5 -13
    -4 5 13
    -4 5 13
    3 -5 -13
    3 -5 -13
    -3 5 13
    2 -5 -13
    -2 5 13
    1 -5 -13
    -1 5 13
    0 -5 -13
    0 -5 -13
    0 5 13
    0 5 13
    -1 -5 -13
    1 5 13
    5 -6 -13
    -5 6 13
    -5 6 13
    4 -6 -13
    -4 6 13
    3 -6 -13
    -3 6 13
    2 -6 -13
    0 8 -14
    2 -8 14
    2 7 -14
    -2 -7 14
    -2 -7 14
    1 7 -14
    -1 -7 14
    -1 -7 14
    0 7 -14
    0 7 -14
    0 -7 14
    -1 7 -14
    -1 7 -14
    1 -7 14
    1 -7 14
    -2 7 -14
    2 -7 14
    -3 7 -14
    3 -7 14
    3 -7 14
    4 -7 14
    4 6 -14
    -4 -6 14
    -4 -6 14
    3 6 -14
    -3 -6 14
    2 6 -14
    -2 -6 14
    1 6 -14
    1 6 -14
    -1 -6 14
    -1 -6 14
    0 6 -14
    0 6 -14
    0 -6 14
    0 -6 14
    -1 6 -14
    1 -6 14
    1 -6 14
    2 -6 14
    2 -6 14
    2 -6 14
    3 -6 14
    3 -6 14
    -4 6 -14
    4 -6 14
    4 -6 14
    5 5 -14
    -5 -5 14
    -5 -5 14
    4 5 -14
    -4 -5 14
    -4 -5 14
    3 5 -14
    -3 -5 14
    -3 -5 14
    2 5 -14
    -2 -5 14
    -2 -5 14
    -1 -5 14
    0 5 -14
    0 5 -14
    0 -5 14
    0 -5 14
    -1 5 -14
    1 -5 14
    -2 5 -14
    2 -5 14
    2 -5 14
    2 -5 14
    -3 5 -14
    3 -5 14
    3 -5 14
    3 -5 14
    -4 5 -14
    4 -5 14
    -5 5 -14
    6 4 -14
    -6 -4 14
    -6 -4 14
    5 4 -14
    -5 -4 14
    -4 -4 14
    3 4 -14
    -3 -4 14
    2 4 -14
    2 4 -14
    -2 -4 14
    1 4 -14
    1 4 -14
    -1 -4 14
    0 -4 14
    0 -4 14
    0 -4 14
    1 -4 14
    1 -4 14
    2 -4 14
    2 -4 14
    -3 4 -14
    3 -4 14
    -4 4 -14
    4 -4 14
    4 -4 14
    5 -4 14
    6 3 -14
    -6 -3 14
    -5 -3 14
    -5 -3 14
    4 3 -14
    -4 -3 14
    -4 -3 14
    3 3 -14
    2 3 -14
    2 3 -14
    -2 -3 14
    -2 -3 14
    1 3 -14
    1 3 -14
    -1 -3 14
    0 3 -14
    0 -3 14
    0 -3 14
    -1 3 -14
    1 -3 14
    -2 3 -14
    2 -3 14
    -3 3 -14
    3 -3 14
    3 -3 14
    -4 3 -14
    4 -3 14
    4 -3 14
    -5 3 -14
    7 2 -14
    7 2 -14
    -7 -2 14
    6 2 -14
    -6 -2 14
    -5 -2 14
    -5 -2 14
    4 2 -14
    -4 -2 14
    3 2 -14
    -3 -2 14
    -3 -2 14
    2 2 -14
    2 2 -14
    -2 -2 14
    -2 -2 14
    1 2 -14
    -1 -2 14
    -1 -2 14
    0 2 -14
    0 -2 14
    1 -2 14
    -3 2 -14
    -4 2 -14
    4 -2 14
    4 -2 14
    5 -2 14
    7 1 -14
    -7 -1 14
    6 1 -14
    -6 -1 14
    -5 -1 14
    -5 -1 14
    4 1 -14
    -4 -1 14
    3 1 -14
    3 1 -14
    -3 -1 14
    -3 -1 14
    2 1 -14
    -2 -1 14
    -2 -1 14
    -1 -1 14
    -1 -1 14
    0 1 -14
    0 1 -14
    0 -1 14
    0 -1 14
    -1 1 -14
    1 -1 14
    -2 1 -14
    2 -1 14
    -3 1 -14
    3 -1 14
    -4 1 -14
    -4 1 -14
    4 -1 14
    4 -1 14
    5 -1 14
    7 0 -14
    7 0 -14
    -7 0 14
    6 0 -14
    -6 0 14
    -6 0 14
    5 0 -14
    -5 0 14
    -5 0 14
    4 0 -14
    -4 0 14
    3 0 -14
    -3 0 14
    2 0 -14
    -2 0 14
    -2 0 14
    1 0 -14
    -1 0 14
    -1 0 14
    0 0 -14
    0 0 -14
    0 0 14
    -1 0 -14
    -1 0 -14
    1 0 14
    -2 0 -14
    -2 0 -14
    2 0 14
    -3 0 -14
    -3 0 -14
    3 0 14
    -4 0 -14
    4 0 14
    4 0 14
    7 -1 -14
    7 -1 -14
    -7 1 14
    6 -1 -14
    -6 1 14
    5 -1 -14
    -5 1 14
    -5 1 14
    4 -1 -14
    -4 1 14
    -4 1 14
    3 -1 -14
    -3 1 14
    2 -1 -14
    2 -1 -14
    -2 1 14
    -2 1 14
    1 -1 -14
    1 -1 -14
    -1 1 14
    0 -1 -14
    0 -1 -14
    0 1 14
    -1 -1 -14
    -1 -1 -14
    1 1 14
    -2 -1 -14
    -2 -1 -14
    2 1 14
    -3 -1 -14
    -3 -1 -14
    3 1 14
    7 -2 -14
    -7 2 14
    -6 2 14
    -5 2 14
    -4 2 14
    -4 2 14
    3 -2 -14
    3 -2 -14
    -3 2 14
    -3 2 14
    -3 2 14
    2 -2 -14
    2 -2 -14
    -2 2 14
    1 -2 -14
    1 -2 -14
    -1 2 14
    -1 2 14
    0 -2 -14
    0 -2 -14
    1 2 14
    -2 -2 -14
    2 2 14
    -3 -2 -14
    3 2 14
    -7 3 14
    -7 3 14
    6 -3 -14
    -6 3 14
    -5 3 14
    -5 3 14
    -4 3 14
    -4 3 14
    3 -3 -14
    3 -3 -14
    -3 3 14
    -3 3 14
    -3 3 14
    2 -3 -14
    2 -3 -14
    -2 3 14
    -2 3 14
    1 -3 -14
    1 -3 -14
    -1 3 14
    0 -3 -14
    0 3 14
    -1 -3 -14
    -1 -3 -14
    -2 -3 -14
    -2 -3 -14
    2 3 14
    -6 4 14
    -6 4 14
    -5 4 14
    4 -4 -14
    -4 4 14
    -4 4 14
    3 -4 -14
    -3 4 14
    2 -4 -14
    2 -4 -14
    -2 4 14
    1 -4 -14
    1 -4 -14
    -1 4 14
    0 -4 -14
    0 4 14
    -5 5 14
    4 -5 -14
    -4 5 14
    3 -5 -14
    2 -5 -14
    2 6 -15
    -2 -6 15
    -1 -6 15
    0 6 -15
    0 -6 15
    -1 6 -15
    1 -6 15
    -2 6 -15
    4 5 -15
    -4 -5 15
    3 5 -15
    -3 -5 15
    -3 -5 15
    2 5 -15
    -2 -5 15
    -2 -5 15
    1 5 -15
    1 5 -15
    -1 -5 15
    0 5 -15
    0 -5 15
    -1 5 -15
    1 -5 15
    -2 5 -15
    2 -5 15
    -3 5 -15
    4 4 -15
    -4 -4 15
    -4 -4 15
    3 4 -15
    -3 -4 15
    2 4 -15
    2 4 -15
    -2 -4 15
    -2 -4 15
    1 4 -15
    -1 -4 15
    -1 -4 15
    0 -4 15
    -1 4 -15
    1 -4 15
    -2 4 -15
    2 -4 15
    3 -4 15
    -4 4 -15
    5 3 -15
    -5 -3 15
    4 3 -15
    -4 -3 15
    -4 -3 15
    3 3 -15
    -3 -3 15
    -3 -3 15
    2 3 -15
    -2 -3 15
    1 3 -15
    -1 -3 15
    -1 -3 15
    0 3 -15
    0 -3 15
    -1 3 -15
    -1 3 -15
    1 -3 15
    -2 3 -15
    2 -3 15
    -3 3 -15
    3 -3 15
    -4 3 -15
    6 2 -15
    6 2 -15
    -6 -2 15
    -6 -2 15
    5 2 -15
    -5 -2 15
    -5 -2 15
    4 2 -15
    -4 -2 15
    -4 -2 15
    3 2 -15
    -3 -2 15
    2 2 -15
    -2 -2 15
    -2 -2 15
    1 2 -15
    -1 -2 15
    0 2 -15
    0 -2 15
    -1 2 -15
    -1 2 -15
    1 -2 15
    -2 2 -15
    2 -2 15
    -3 2 -15
    -3 2 -15
    3 -2 15
    -4 2 -15
    4 -2 15
    6 1 -15
    5 1 -15
    -5 -1 15
    -5 -1 15
    4 1 -15
    -4 -1 15
    -4 -1 15
    -3 -1 15
    2 1 -15
    -2 -1 15
    -2 -1 15
    1 1 -15
    1 1 -15
    -1 -1 15
    -1 -1 15
    0 1 -15
    0 1 -15
    0 -1 15
    -1 1 -15
    -1 1 -15
    1 -1 15
    -2 1 -15
    2 -1 15
    -3 1 -15
    -3 1 -15
    3 -1 15
    3 -1 15
    6 0 -15
    -6 0 15
    5 0 -15
    -5 0 15
    -5 0 15
    -4 0 15
    -4 0 15
    -3 0 15
    -3 0 15
    2 0 -15
    -2 0 15
    1 0 -15
    1 0 -15
    -1 0 15
    -1 0 15
    0 0 -15
    0 0 -15
    -1 0 -15
    1 0 15
    -2 0 -15
    -2 0 -15
    2 0 15
    -3 0 -15
    -3 0 -15
    3 0 15
    6 -1 -15
    -6 1 15
    -6 1 15
    -5 1 15
    -5 1 15
    -4 1 15
    -4 1 15
    -3 1 15
    -3 1 15
    2 -1 -15
    2 -1 -15
    -2 1 15
    -2 1 15
    1 -1 -15
    1 -1 -15
    -1 1 15
    0 -1 -15
    0 -1 -15
    0 1 15
    -1 -1 -15
    -1 -1 -15
    -2 -1 -15
    -2 -1 -15
    2 1 15
    6 -2 -15
    -6 2 15
    -5 2 15
    -4 2 15
    -4 2 15
    3 -2 -15
    -3 2 15
    -3 2 15
    2 -2 -15
    2 -2 -15
    -2 2 15
    -2 2 15
    1 -2 -15
    1 -2 -15
    0 -2 -15
    0 2 15
    -1 -2 -15
    -1 -2 -15
    1 2 15
    -5 3 15
    -4 3 15
    3 -3 -15
    -3 3 15
    2 -3 -15
    2 -3 -15
    -2 3 15
    1 -3 -15
    1 -3 -15
    -1 3 15
    0 -3 -15
    0 -3 -15
    0 3 15
    -1 -5 16
    0 5 -16
    0 -5 16
    1 -5 16
    -3 -4 16
    -2 -4 16
    1 4 -16
    -1 -4 16
    0 4 -16
    -1 4 -16
    2 -4 16
    -4 -3 16
    -3 -3 16
    -3 -3 16
    -2 -3 16
    -2 -3 16
    1 3 -16
    -1 -3 16
    0 3 -16
    0 -3 16
    -1 3 -16
    1 -3 16
    -2 3 -16
    -2 3 -16
    2 -3 16
    -4 -2 16
    -4 -2 16
    -3 -2 16
    -3 -2 16
    2 2 -16
    -2 -2 16
    1 2 -16
    -1 -2 16
    0 2 -16
    0 -2 16
    -1 2 -16
    -1 2 -16
    1 -2 16
    -2 2 -16
    -2 2 -16
    2 -2 16
    -4 -1 16
    -4 -1 16
    -3 -1 16
    -3 -1 16
    2 1 -16
    -2 -1 16
    1 1 -16
    -1 -1 16
    0 1 -16
    0 1 -16
    0 -1 16
    -1 1 -16
    -1 1 -16
    1 -1 16
    -4 0 16
    -4 0 16
    -3 0 16
    2 0 -16
    -2 0 16
    -2 0 16
    1 0 -16
    1 0 -16
    -1 0 16
    0 0 -16
    0 0 -16
    0 0 16
    -1 0 -16
    -1 0 -16
    1 0 16
    -4 1 16
    -3 1 16
    -3 1 16
    -2 1 16
    1 -1 -16
    1 -1 -16
    -1 1 16
    0 -1 -16
    0 -1 -16
    0 1 16
_diffrn_reflns_number     16259
_diffrn_reflns_av_R_equivalents     0.0577
_diffrn_reflns_av_unetI/netI     0.0599
_diffrn_reflns_theta_min     5.569
_diffrn_reflns_theta_max     73.008
_diffrn_reflns_theta_full     67.679
_diffrn_measured_fraction_theta_max     0.984
_diffrn_measured_fraction_theta_full     0.993
_diffrn_reflns_limit_h_min     -10
_diffrn_reflns_limit_h_max     12
_diffrn_reflns_limit_k_min     -12
_diffrn_reflns_limit_k_max     12
_diffrn_reflns_limit_l_min     -16
_diffrn_reflns_limit_l_max     16
_refine_special_details     ?
_reflns_number_total     4801
_reflns_number_gt     3940
_reflns_threshold_expression     'I > 2\s(I)'
_refine_ls_structure_factor_coef     Fsqd
_refine_ls_matrix_type     full
_refine_ls_R_factor_all     0.0753
_refine_ls_R_factor_gt     0.0662
_refine_ls_wR_factor_gt     0.1787
_refine_ls_wR_factor_ref     0.1849
_refine_ls_goodness_of_fit_ref     1.039
_refine_ls_restrained_S_all     1.033
_refine_ls_number_reflns     4801
_refine_ls_number_parameters     411
_refine_ls_number_restraints     77
_refine_ls_hydrogen_treatment     constr
_refine_ls_weighting_scheme     calc
_refine_ls_weighting_details
              'w=1/[\s^2^(Fo^2^)+(0.0753P)^2^+2.3210P] where P=(Fo^2^+2Fc^2^)/3'
_atom_sites_solution_hydrogens     geom
_atom_sites_solution_primary     ?
_atom_sites_solution_secondary     ?
_refine_ls_shift/su_max     0.000
_refine_ls_shift/su_mean     0.000
_refine_diff_density_max     0.433
_refine_diff_density_min     -0.596
_refine_ls_extinction_method
;
SHELXL-2016/4 (Sheldrick, 2015b)
;
_refine_ls_extinction_coef     0.0106(15)
_refine_ls_extinction_expression
                                  'Fc^*^=kFc[1+0.001xFc^2^\l^3^/sin(2\q)]^-1/4^'
loop_
    _atom_type_symbol
    _atom_type_description
    _atom_type_scat_dispersion_real
    _atom_type_scat_dispersion_imag
    _atom_type_scat_source
    'C' 'C' 0.0181 0.0091
                         'International Tables Vol C Tables 4.2.6.8 and 6.1.1.4'
    'H' 'H' 0.0000 0.0000
                         'International Tables Vol C Tables 4.2.6.8 and 6.1.1.4'
    'N' 'N' 0.0311 0.0180
                         'International Tables Vol C Tables 4.2.6.8 and 6.1.1.4'
    'Ni' 'Ni' -3.0029 0.5091
                         'International Tables Vol C Tables 4.2.6.8 and 6.1.1.4'
    'O' 'O' 0.0492 0.0322
                         'International Tables Vol C Tables 4.2.6.8 and 6.1.1.4'
    'S' 'S' 0.3331 0.5567
                         'International Tables Vol C Tables 4.2.6.8 and 6.1.1.4'
_computing_data_collection     'Bruker D8 Venture diffractometer'
_computing_cell_refinement
;
SAINT v8.37A (Bruker, 2015)
;
_computing_data_reduction
;
SAINT v8.37A (Bruker, 2015)
;
_computing_structure_solution
;
<i>SHELXT2018/2</i> (Sheldrick, 2015a)
;
_computing_structure_refinement
;
<i>SHELXL2016/4</i> (Sheldrick, 2015b)
;
_computing_molecular_graphics
;
Olex2 1.3 (Dolomanov <i>et al.</i>,  2009)
;
_computing_publication_material
;
Olex2 1.3 (Dolomanov <i>et al.</i>,  2009)
;
loop_
    _atom_site_type_symbol
    _atom_site_label
    _atom_site_fract_x
    _atom_site_fract_y
    _atom_site_fract_z
    _atom_site_U_iso_or_equiv
    _atom_site_adp_type
    _atom_site_calc_flag
    _atom_site_occupancy
    _atom_site_disorder_assembly
    _atom_site_disorder_group
    Ni Ni1 0.69283(7) 0.86205(6) 0.22629(4) 0.0380(3) Uani d 1 . .
    S S1 0.75169(11) 0.38941(11) 0.23040(9) 0.0504(3) Uani d 1 . .
    O O1 0.7559(3) 0.6858(3) 0.2229(2) 0.0504(7) Uani d 1 . .
    O O2 0.9965(4) 0.7930(3) 0.2616(3) 0.0727(10) Uani d 1 . .
    O O3 0.6566(3) 0.0670(3) 0.2320(2) 0.0470(6) Uani d 1 . .
    O O4 0.8783(3) 0.0550(3) 0.2622(2) 0.0459(6) Uani d 1 . .
    N N1 0.4762(4) 0.7301(4) 0.1770(2) 0.0458(8) Uani d 1 . .
    N N3 0.7129(4) 0.8640(3) 1.0730(2) 0.0423(7) Uani d 1 . .
    C C1 0.8847(5) 0.6871(4) 0.2486(3) 0.0485(9) Uani d 1 . .
    C C2 0.8999(5) 0.5449(4) 0.2600(4) 0.0516(10) Uani d 1 . .
    C C3 1.0229(5) 0.5158(5) 0.2889(5) 0.0751(16) Uani d 1 . .
    H H3 1.114325 0.585919 0.307182 0.090 Uiso calc 1 . .
    C C4 0.9981(5) 0.3673(5) 0.2886(5) 0.0744(16) Uani d 1 . .
    H H4 1.071606 0.329647 0.306474 0.089 Uiso calc 1 . .
    C C5 0.8571(5) 0.2859(4) 0.2596(4) 0.0518(10) Uani d 1 . .
    C C6 0.7934(4) 0.1281(4) 0.2508(3) 0.0434(8) Uani d 1 . .
    C C7 0.3659(5) 0.7815(5) 0.1773(3) 0.0537(10) Uani d 1 . .
    H H7 0.382073 0.872090 0.215811 0.064 Uiso calc 1 . .
    C C8 0.2282(5) 0.7078(6) 0.1236(4) 0.0649(12) Uani d 1 . .
    H H8 0.154093 0.748213 0.126837 0.078 Uiso calc 1 . .
    C C9 0.2014(5) 0.5726(5) 0.0647(4) 0.0607(12) Uani d 1 . .
    C C10 0.3152(6) 0.5201(6) 0.0651(5) 0.0744(15) Uani d 1 . .
    H H10 0.302092 0.430102 0.026884 0.089 Uiso calc 1 . .
    C C11 0.4482(5) 0.5981(5) 0.1210(4) 0.0604(12) Uani d 1 . .
    H H11 0.522886 0.558289 0.120386 0.072 Uiso calc 1 . .
    C C12 0.0596(5) 0.4845(6) 0.0014(4) 0.0686(13) Uani d 1 . .
    H H12 0.056538 0.399799 -0.039758 0.082 Uiso calc 1 . .
    N N2a 0.6832(11) 0.8719(19) 0.3816(7) 0.049(6) Uani d 0.544(17) A 1
    C C13a 0.5639(11) 0.877(2) 0.4220(7) 0.074(4) Uani d 0.544(17) A 1
    H H13a 0.484307 0.881302 0.379870 0.089 Uiso calc 0.544(17) A 1
    C C14a 0.5542(11) 0.876(2) 0.5208(6) 0.080(5) Uani d 0.544(17) A 1
    H H14a 0.465101 0.865300 0.542590 0.096 Uiso calc 0.544(17) A 1
    C C15a 0.6735(16) 0.889(2) 0.5887(9) 0.051(4) Uani d 0.544(17) A 1
    C C16a 0.8002(12) 0.8912(16) 0.5493(8) 0.050(3) Uani d 0.544(17) A 1
    H H16a 0.883435 0.894223 0.591251 0.060 Uiso calc 0.544(17) A 1
    C C17a 0.8004(13) 0.8888(16) 0.4472(9) 0.053(3) Uani d 0.544(17) A 1
    H H17a 0.888120 0.899723 0.423208 0.064 Uiso calc 0.544(17) A 1
    C C18a 0.660(2) 0.879(2) 0.6943(10) 0.051(5) Uani d 0.544(17) A 1
    H H18a 0.568903 0.867991 0.712312 0.062 Uiso calc 0.544(17) A 1
    N N12b 0.6761(16) 0.867(2) 0.3781(12) 0.059(9) Uani d 0.456(17) A 2
    C C113b 0.5687(17) 0.762(2) 0.4074(8) 0.094(7) Uani d 0.456(17) A 2
    H H113b 0.498886 0.693813 0.357604 0.113 Uiso calc 0.456(17) A 2
    C C114b 0.5589(17) 0.752(2) 0.5057(8) 0.092(7) Uani d 0.456(17) A 2
    H H114b 0.479659 0.682122 0.521112 0.111 Uiso calc 0.456(17) A 2
    C C115b 0.6630(16) 0.841(2) 0.5816(9) 0.043(4) Uani d 0.456(17) A 2
    C C116b 0.779(2) 0.9444(17) 0.5532(10) 0.064(4) Uani d 0.456(17) A 2
    H H116b 0.851599 1.011918 0.601356 0.076 Uiso calc 0.456(17) A 2
    C C117b 0.7812(19) 0.9422(19) 0.4510(10) 0.063(5) Uani d 0.456(17) A 2
    H H117b 0.865749 1.000082 0.432854 0.076 Uiso calc 0.456(17) A 2
    C C118b 0.653(3) 0.832(3) 0.6879(11) 0.054(6) Uani d 0.456(17) A 2
    H H118b 0.561079 0.786706 0.702699 0.065 Uiso calc 0.456(17) A 2
    C C19 0.7642(5) 0.8832(5) 0.7661(3) 0.0506(10) Uani d 1 . .
    H H19a 0.856178 0.892861 0.749447 0.061 Uiso calc 0.544(17) A 1
    H H19Ab 0.857626 0.926208 0.752932 0.061 Uiso calc 0.456(17) A 2
    C C20 0.7444(4) 0.8739(5) 0.8704(3) 0.0468(9) Uani d 1 . .
    C C21 0.6174(5) 0.8778(5) 0.9068(3) 0.0517(10) Uani d 1 . .
    H H21 0.539662 0.883691 0.863557 0.062 Uiso calc 1 . .
    C C22 0.6070(5) 0.8729(5) 1.0051(3) 0.0512(10) Uani d 1 . .
    H H22 0.520791 0.875931 1.026875 0.061 Uiso calc 1 . .
    C C23 0.8363(4) 0.8605(4) 1.0386(3) 0.0462(9) Uani d 1 . .
    H H23 0.912659 0.855557 1.083746 0.055 Uiso calc 1 . .
    C C24 0.8546(5) 0.8638(5) 0.9401(3) 0.0486(9) Uani d 1 . .
    H H24 0.941229 0.859288 0.919813 0.058 Uiso calc 1 . .
    C C25 0.532(4) 0.489(3) 0.613(3) 0.115(10) Uani d 0.205(7) B -1
    H H25 0.469078 0.488621 0.659763 0.138 Uiso calc 0.205(7) B -1
    O O5 0.653(4) 0.486(4) 0.638(3) 0.158(12) Uani d 0.205(7) B -1
    N N4 0.488(4) 0.494(4) 0.517(3) 0.120(9) Uani d 0.205(7) B -1
    C C26 0.339(4) 0.500(5) 0.496(4) 0.124(11) Uani d 0.205(7) B -1
    H H26A 0.285901 0.468594 0.548200 0.186 Uiso calc 0.205(7) B -1
    H H26B 0.290252 0.438990 0.432179 0.186 Uiso calc 0.205(7) B -1
    H H26C 0.343390 0.597964 0.492258 0.186 Uiso calc 0.205(7) B -1
    C C27 0.571(6) 0.498(6) 0.434(4) 0.147(15) Uani d 0.205(7) B -1
    H H27A 0.519568 0.419088 0.380124 0.221 Uiso calc 0.205(7) B -1
    H H27B 0.664506 0.490555 0.457324 0.221 Uiso calc 0.205(7) B -1
    H H27C 0.584640 0.587607 0.410528 0.221 Uiso calc 0.205(7) B -1
loop_
    _atom_site_aniso_label
    _atom_site_aniso_U_11
    _atom_site_aniso_U_22
    _atom_site_aniso_U_33
    _atom_site_aniso_U_12
    _atom_site_aniso_U_13
    _atom_site_aniso_U_23
    Ni1 0.0410(4) 0.0368(4) 0.0366(4) 0.0120(3) 0.0031(2) 0.0118(2)
    S1 0.0459(6) 0.0397(5) 0.0669(7) 0.0161(4) 0.0007(4) 0.0156(4)
    O1 0.0501(16) 0.0438(15) 0.0586(17) 0.0175(12) 0.0002(13) 0.0154(12)
    O2 0.0541(19) 0.0419(17) 0.122(3) 0.0139(15) 0.0082(19) 0.0239(18)
    O3 0.0405(15) 0.0428(14) 0.0574(16) 0.0143(12) 0.0012(12) 0.0118(12)
    O4 0.0429(14) 0.0370(13) 0.0607(17) 0.0163(11) 0.0027(12) 0.0152(12)
    N1 0.0434(17) 0.0473(18) 0.0438(17) 0.0093(14) 0.0025(14) 0.0148(14)
    N3 0.0473(18) 0.0440(17) 0.0391(16) 0.0176(14) 0.0055(13) 0.0139(13)
    C1 0.053(2) 0.041(2) 0.053(2) 0.0175(18) 0.0045(18) 0.0138(17)
    C2 0.051(2) 0.041(2) 0.066(3) 0.0169(18) 0.0047(19) 0.0168(18)
    C3 0.049(3) 0.043(2) 0.129(5) 0.011(2) -0.005(3) 0.027(3)
    C4 0.052(3) 0.044(2) 0.127(5) 0.019(2) -0.005(3) 0.024(3)
    C5 0.049(2) 0.036(2) 0.072(3) 0.0162(17) 0.004(2) 0.0154(18)
    C6 0.045(2) 0.0387(19) 0.047(2) 0.0141(16) 0.0049(16) 0.0112(16)
    C7 0.048(2) 0.060(3) 0.049(2) 0.015(2) 0.0038(18) 0.0068(19)
    C8 0.048(2) 0.077(3) 0.070(3) 0.021(2) 0.004(2) 0.018(3)
    C9 0.055(3) 0.059(3) 0.055(3) 0.006(2) -0.007(2) 0.008(2)
    C10 0.062(3) 0.057(3) 0.089(4) 0.012(2) -0.010(3) -0.001(3)
    C11 0.049(2) 0.045(2) 0.076(3) 0.0095(19) -0.006(2) 0.002(2)
    C12 0.055(3) 0.066(3) 0.075(3) 0.014(2) -0.003(2) 0.004(2)
    N2a 0.038(9) 0.088(12) 0.020(6) 0.021(7) 0.006(5) 0.004(6)
    C13a 0.059(6) 0.134(13) 0.042(5) 0.047(7) 0.005(4) 0.022(6)
    C14a 0.051(5) 0.158(15) 0.042(5) 0.047(7) 0.013(4) 0.023(6)
    C15a 0.055(7) 0.056(11) 0.038(5) 0.017(6) 0.002(4) 0.007(5)
    C16a 0.044(5) 0.072(8) 0.039(5) 0.024(5) 0.005(3) 0.016(5)
    C17a 0.044(5) 0.075(9) 0.044(5) 0.022(5) 0.008(4) 0.019(5)
    C18a 0.048(7) 0.062(12) 0.047(6) 0.022(7) 0.011(4) 0.010(5)
    N12b 0.060(15) 0.046(10) 0.068(14) 0.009(8) 0.001(10) 0.028(8)
    C113b 0.082(9) 0.111(14) 0.041(6) -0.032(9) -0.007(6) 0.016(7)
    C114b 0.082(9) 0.108(14) 0.047(6) -0.027(9) -0.006(6) 0.027(7)
    C115b 0.048(7) 0.050(11) 0.030(6) 0.012(5) 0.006(4) 0.011(5)
    C116b 0.071(10) 0.063(9) 0.044(6) 0.008(7) -0.002(6) 0.009(6)
    C117b 0.058(8) 0.075(11) 0.046(7) 0.001(7) 0.011(6) 0.021(7)
    C118b 0.062(8) 0.064(15) 0.031(6) 0.007(9) 0.009(5) 0.017(6)
    C19 0.052(2) 0.064(3) 0.038(2) 0.020(2) 0.0086(17) 0.0131(18)
    C20 0.048(2) 0.052(2) 0.040(2) 0.0163(18) 0.0068(16) 0.0120(17)
    C21 0.049(2) 0.070(3) 0.042(2) 0.025(2) 0.0068(17) 0.0194(19)
    C22 0.049(2) 0.069(3) 0.045(2) 0.027(2) 0.0090(17) 0.0205(19)
    C23 0.044(2) 0.051(2) 0.043(2) 0.0150(17) 0.0024(16) 0.0128(17)
    C24 0.047(2) 0.058(2) 0.042(2) 0.0177(19) 0.0074(17) 0.0123(18)
    C25 0.121(12) 0.103(14) 0.120(12) 0.033(9) 0.022(8) 0.019(9)
    O5 0.135(14) 0.16(2) 0.167(19) 0.046(14) 0.010(12) 0.026(15)
    N4 0.125(12) 0.109(13) 0.118(11) 0.028(9) 0.024(7) 0.013(9)
    C26 0.134(14) 0.103(19) 0.124(19) 0.027(15) 0.008(12) 0.020(16)
    C27 0.16(2) 0.14(2) 0.139(18) 0.033(16) 0.046(16) 0.030(16)
_geom_special_details
;
 All esds (except the esd in the dihedral angle between two l.s. planes)
 are estimated using the full covariance matrix.  The cell esds are taken
 into account individually in the estimation of esds in distances, angles
 and torsion angles; correlations between esds in cell parameters are only
 used when they are defined by crystal symmetry.  An approximate (isotropic)
 treatment of cell esds is used for estimating esds involving l.s. planes.
;
loop_
    _geom_bond_atom_site_label_1
    _geom_bond_atom_site_label_2
    _geom_bond_site_symmetry_2
    _geom_bond_distance
    _geom_bond_publ_flag
    Ni1 O1 . 2.017(3) yes
    Ni1 O3 1_565 2.156(3) yes
    Ni1 O4 1_565 2.144(3) yes
    Ni1 N1 . 2.094(3) yes
    Ni1 N3 1_554 2.112(3) yes
    Ni1 C6 1_565 2.472(4) ?
    Ni1 N2 . 2.109(9) yes
    Ni1 N12b . 2.079(15) ?
    S1 C2 . 1.721(4) ?
    S1 C5 . 1.714(4) ?
    O1 C1 . 1.264(5) ?
    O2 C1 . 1.236(5) ?
    O3 Ni1 1_545 2.156(3) ?
    O3 C6 . 1.266(5) ?
    O4 Ni1 1_545 2.144(3) ?
    O4 C6 . 1.268(5) ?
    N1 C7 . 1.325(6) ?
    N1 C11 . 1.347(6) ?
    N3 Ni1 1_556 2.112(3) ?
    N3 C22 . 1.341(5) ?
    N3 C23 . 1.347(5) ?
    C1 C2 . 1.488(5) ?
    C2 C3 . 1.349(6) ?
    C3 H3 . 0.9300 ?
    C3 C4 . 1.414(6) ?
    C4 H4 . 0.9300 ?
    C4 C5 . 1.347(6) ?
    C5 C6 . 1.476(5) ?
    C6 Ni1 1_545 2.472(4) ?
    C7 H7 . 0.9300 ?
    C7 C8 . 1.381(6) ?
    C8 H8 . 0.9300 ?
    C8 C9 . 1.393(7) ?
    C9 C10 . 1.363(7) ?
    C9 C12 . 1.486(6) ?
    C10 H10 . 0.9300 ?
    C10 C11 . 1.366(7) ?
    C11 H11 . 0.9300 ?
    C12 C12 2_565 1.290(10) ?
    C12 H12 . 0.9300 ?
    N2a C13a . 1.352(8) ?
    N2a C17a . 1.323(8) ?
    C13a H13a . 0.9300 ?
    C13a C14a . 1.355(11) ?
    C14a H14a . 0.9300 ?
    C14a C15a . 1.364(13) ?
    C15a C16a . 1.396(14) ?
    C15a C18a . 1.467(11) ?
    C16a H16a . 0.9300 ?
    C16a C17a . 1.383(11) ?
    C17a H17a . 0.9300 ?
    C18a H18a . 0.9300 ?
    C18a C19 . 1.31(2) ?
    N12b C113b . 1.371(14) ?
    N12b C117b . 1.300(14) ?
    C113b H113b . 0.9300 ?
    C113b C114b . 1.363(12) ?
    C114b H114b . 0.9300 ?
    C114b C115b . 1.359(14) ?
    C115b C116b . 1.401(14) ?
    C115b C118b . 1.470(11) ?
    C116b H116b . 0.9300 ?
    C116b C117b . 1.387(13) ?
    C117b H117b . 0.9300 ?
    C118b H118b . 0.9300 ?
    C118b C19 . 1.35(2) ?
    C19 H19a . 0.9300 ?
    C19 H19Ab . 0.9300 ?
    C19 C20 . 1.461(5) ?
    C20 C21 . 1.393(6) ?
    C20 C24 . 1.391(6) ?
    C21 H21 . 0.9300 ?
    C21 C22 . 1.355(6) ?
    C22 H22 . 0.9300 ?
    C23 H23 . 0.9300 ?
    C23 C24 . 1.370(5) ?
    C24 H24 . 0.9300 ?
    C25 H25 . 0.9300 ?
    C25 O5 . 1.213(19) ?
    C25 N4 . 1.34(2) ?
    N4 C26 . 1.47(2) ?
    N4 C27 . 1.46(2) ?
    C26 H26A . 0.9600 ?
    C26 H26B . 0.9600 ?
    C26 H26C . 0.9600 ?
    C27 H27A . 0.9600 ?
    C27 H27B . 0.9600 ?
    C27 H27C . 0.9600 ?
loop_
    _geom_angle_atom_site_label_1
    _geom_angle_atom_site_label_2
    _geom_angle_atom_site_label_3
    _geom_angle_site_symmetry_1
    _geom_angle_site_symmetry_3
    _geom_angle
    _geom_angle_publ_flag
    O1 Ni1 O3 . 1_565 172.16(11) ?
    O1 Ni1 O4 . 1_565 110.62(11) ?
    O1 Ni1 N1 . . 90.21(13) ?
    O1 Ni1 N3 . 1_554 91.18(12) ?
    O1 Ni1 C6 . 1_565 141.40(13) ?
    O1 Ni1 N2a . . 90.2(5) ?
    O1 Ni1 N12b . . 90.1(5) ?
    O3 Ni1 C6 1_565 1_565 30.80(12) ?
    O4 Ni1 O3 1_565 1_565 61.62(10) ?
    O4 Ni1 C6 1_565 1_565 30.85(11) ?
    N1 Ni1 O3 . 1_565 97.44(12) ?
    N1 Ni1 O4 . 1_565 158.61(12) ?
    N1 Ni1 N3 . 1_554 87.44(13) ?
    N1 Ni1 C6 . 1_565 127.99(13) ?
    N1 Ni1 N2a . . 95.7(3) ?
    N3 Ni1 O3 1_554 1_565 87.47(12) ?
    N3 Ni1 O4 1_554 1_565 87.32(12) ?
    N3 Ni1 C6 1_554 1_565 85.91(13) ?
    N2a Ni1 O3 . 1_565 90.7(5) ?
    N2a Ni1 O4 . 1_565 89.2(4) ?
    N2a Ni1 N3 . 1_554 176.6(4) ?
    N2a Ni1 C6 . 1_565 91.0(5) ?
    N12b Ni1 O3 . 1_565 91.1(5) ?
    N12b Ni1 O4 . 1_565 91.1(4) ?
    N12b Ni1 N1 . . 93.8(4) ?
    N12b Ni1 N3 . 1_554 178.3(5) ?
    N12b Ni1 C6 . 1_565 92.4(5) ?
    C5 S1 C2 . . 91.8(2) ?
    C1 O1 Ni1 . . 125.3(3) ?
    C6 O3 Ni1 . 1_545 88.5(2) ?
    C6 O4 Ni1 . 1_545 89.0(2) ?
    C7 N1 Ni1 . . 122.3(3) ?
    C7 N1 C11 . . 116.5(4) ?
    C11 N1 Ni1 . . 119.3(3) ?
    C22 N3 Ni1 . 1_556 122.7(3) ?
    C22 N3 C23 . . 116.0(3) ?
    C23 N3 Ni1 . 1_556 121.2(3) ?
    O1 C1 C2 . . 115.4(4) ?
    O2 C1 O1 . . 126.2(4) ?
    O2 C1 C2 . . 118.3(4) ?
    C1 C2 S1 . . 121.0(3) ?
    C3 C2 S1 . . 111.0(3) ?
    C3 C2 C1 . . 127.9(4) ?
    C2 C3 H3 . . 123.6 ?
    C2 C3 C4 . . 112.9(4) ?
    C4 C3 H3 . . 123.6 ?
    C3 C4 H4 . . 123.4 ?
    C5 C4 C3 . . 113.1(4) ?
    C5 C4 H4 . . 123.4 ?
    C4 C5 S1 . . 111.2(3) ?
    C4 C5 C6 . . 127.3(4) ?
    C6 C5 S1 . . 121.4(3) ?
    O3 C6 Ni1 . 1_545 60.67(19) ?
    O3 C6 O4 . . 120.7(3) ?
    O3 C6 C5 . . 120.6(3) ?
    O4 C6 Ni1 . 1_545 60.12(19) ?
    O4 C6 C5 . . 118.7(4) ?
    C5 C6 Ni1 . 1_545 176.5(3) ?
    N1 C7 H7 . . 118.2 ?
    N1 C7 C8 . . 123.5(4) ?
    C8 C7 H7 . . 118.2 ?
    C7 C8 H8 . . 120.3 ?
    C7 C8 C9 . . 119.4(5) ?
    C9 C8 H8 . . 120.3 ?
    C8 C9 C12 . . 124.6(5) ?
    C10 C9 C8 . . 116.7(4) ?
    C10 C9 C12 . . 118.7(5) ?
    C9 C10 H10 . . 119.6 ?
    C9 C10 C11 . . 120.8(5) ?
    C11 C10 H10 . . 119.6 ?
    N1 C11 C10 . . 123.1(5) ?
    N1 C11 H11 . . 118.4 ?
    C10 C11 H11 . . 118.4 ?
    C9 C12 H12 . . 117.2 ?
    C12 C12 C9 2_565 . 125.6(7) ?
    C12 C12 H12 2_565 . 117.2 ?
    C13a N2a Ni1 . . 123.1(8) ?
    C17a N2a Ni1 . . 121.1(7) ?
    C17a N2a C13a . . 115.5(9) ?
    N2a C13a H13a . . 118.3 ?
    N2a C13a C14a . . 123.4(8) ?
    C14a C13a H13a . . 118.3 ?
    C13a C14a H14a . . 119.6 ?
    C13a C14a C15a . . 120.8(9) ?
    C15a C14a H14a . . 119.6 ?
    C14a C15a C16a . . 116.4(10) ?
    C14a C15a C18a . . 120.5(13) ?
    C16a C15a C18a . . 122.4(13) ?
    C15a C16a H16a . . 120.4 ?
    C17a C16a C15a . . 119.1(9) ?
    C17a C16a H16a . . 120.4 ?
    N2a C17a C16a . . 123.9(10) ?
    N2a C17a H17a . . 118.1 ?
    C16a C17a H17a . . 118.1 ?
    C15a C18a H18a . . 116.6 ?
    C19 C18a C15a . . 126.8(16) ?
    C19 C18a H18a . . 116.6 ?
    C113b N12b Ni1 . . 120.4(11) ?
    C117b N12b Ni1 . . 123.5(10) ?
    C117b N12b C113b . . 113.9(12) ?
    N12b C113b H113b . . 118.3 ?
    C114b C113b N12b . . 123.4(11) ?
    C114b C113b H113b . . 118.3 ?
    C113b C114b H114b . . 119.5 ?
    C115b C114b C113b . . 121.0(11) ?
    C115b C114b H114b . . 119.5 ?
    C114b C115b C116b . . 116.6(11) ?
    C114b C115b C118b . . 121.4(14) ?
    C116b C115b C118b . . 122.0(13) ?
    C115b C116b H116b . . 121.1 ?
    C117b C116b C115b . . 117.9(12) ?
    C117b C116b H116b . . 121.1 ?
    N12b C117b C116b . . 126.0(13) ?
    N12b C117b H117b . . 117.0 ?
    C116b C117b H117b . . 117.0 ?
    C115b C118b H118b . . 116.9 ?
    C19 C118b C115b . . 126.3(19) ?
    C19 C118b H118b . . 116.9 ?
    C18a C19 H19a . . 117.9 ?
    C18a C19 C20 . . 124.2(8) ?
    C118b C19 H19Ab . . 118.5 ?
    C118b C19 C20 . . 123.0(9) ?
    C20 C19 H19a . . 117.9 ?
    C20 C19 H19Ab . . 118.5 ?
    C21 C20 C19 . . 122.8(4) ?
    C24 C20 C19 . . 121.2(4) ?
    C24 C20 C21 . . 116.0(4) ?
    C20 C21 H21 . . 119.9 ?
    C22 C21 C20 . . 120.1(4) ?
    C22 C21 H21 . . 119.9 ?
    N3 C22 C21 . . 124.3(4) ?
    N3 C22 H22 . . 117.8 ?
    C21 C22 H22 . . 117.8 ?
    N3 C23 H23 . . 118.5 ?
    N3 C23 C24 . . 123.1(4) ?
    C24 C23 H23 . . 118.5 ?
    C20 C24 H24 . . 119.8 ?
    C23 C24 C20 . . 120.5(4) ?
    C23 C24 H24 . . 119.8 ?
    O5 C25 H25 . . 120.0 ?
    O5 C25 N4 . . 120(4) ?
    N4 C25 H25 . . 120.0 ?
    C25 N4 C26 . . 115(3) ?
    C25 N4 C27 . . 127(4) ?
    C27 N4 C26 . . 118(4) ?
    N4 C26 H26A . . 109.5 ?
    N4 C26 H26B . . 109.5 ?
    N4 C26 H26C . . 109.5 ?
    H26A C26 H26B . . 109.5 ?
    H26A C26 H26C . . 109.5 ?
    H26B C26 H26C . . 109.5 ?
    N4 C27 H27A . . 109.5 ?
    N4 C27 H27B . . 109.5 ?
    N4 C27 H27C . . 109.5 ?
    H27A C27 H27B . . 109.5 ?
    H27A C27 H27C . . 109.5 ?
    H27B C27 H27C . . 109.5 ?
loop_
    _geom_torsion_atom_site_label_1
    _geom_torsion_atom_site_label_2
    _geom_torsion_atom_site_label_3
    _geom_torsion_atom_site_label_4
    _geom_torsion_site_symmetry_1
    _geom_torsion_site_symmetry_2
    _geom_torsion_site_symmetry_3
    _geom_torsion_site_symmetry_4
    _geom_torsion
    _geom_torsion_publ_flag
    Ni1 O1 C1 O2 . . . . -14.6(7) ?
    Ni1 O1 C1 C2 . . . . 167.8(3) ?
    Ni1 O3 C6 O4 1_545 . . . -3.5(4) ?
    Ni1 O3 C6 C5 1_545 . . . 176.2(4) ?
    Ni1 O4 C6 O3 1_545 . . . 3.6(4) ?
    Ni1 O4 C6 C5 1_545 . . . -176.2(4) ?
    Ni1 N1 C7 C8 . . . . 163.5(4) ?
    Ni1 N1 C11 C10 . . . . -163.1(4) ?
    Ni1 N3 C22 C21 1_556 . . . 178.4(4) ?
    Ni1 N3 C23 C24 1_556 . . . -179.0(3) ?
    Ni1 N2a C13a C14a . . . . 176.4(12) ?
    Ni1 N2a C17a C16a . . . . -177.7(11) ?
    Ni1 N12b C113b C114b . . . . 174.4(16) ?
    Ni1 N12b C117b C116b . . . . -176.8(14) ?
    S1 C2 C3 C4 . . . . -0.7(7) ?
    S1 C5 C6 O3 . . . . -7.8(6) ?
    S1 C5 C6 O4 . . . . 172.0(3) ?
    O1 C1 C2 S1 . . . . 4.6(6) ?
    O1 C1 C2 C3 . . . . -178.1(5) ?
    O2 C1 C2 S1 . . . . -173.2(4) ?
    O2 C1 C2 C3 . . . . 4.1(8) ?
    N1 C7 C8 C9 . . . . -0.6(8) ?
    N3 C23 C24 C20 . . . . 1.2(7) ?
    C1 C2 C3 C4 . . . . -178.2(5) ?
    C2 S1 C5 C4 . . . . -1.1(5) ?
    C2 S1 C5 C6 . . . . 179.7(4) ?
    C2 C3 C4 C5 . . . . -0.1(8) ?
    C3 C4 C5 S1 . . . . 0.9(7) ?
    C3 C4 C5 C6 . . . . 180.0(5) ?
    C4 C5 C6 O3 . . . . 173.2(5) ?
    C4 C5 C6 O4 . . . . -7.1(8) ?
    C5 S1 C2 C1 . . . . 178.7(4) ?
    C5 S1 C2 C3 . . . . 1.0(5) ?
    C7 N1 C11 C10 . . . . 1.3(7) ?
    C7 C8 C9 C10 . . . . 0.9(8) ?
    C7 C8 C9 C12 . . . . -178.2(5) ?
    C8 C9 C10 C11 . . . . -0.1(8) ?
    C8 C9 C12 C12 . . . 2_565 -5.8(11) ?
    C9 C10 C11 N1 . . . . -1.1(9) ?
    C10 C9 C12 C12 . . . 2_565 175.1(8) ?
    C11 N1 C7 C8 . . . . -0.5(7) ?
    C12 C9 C10 C11 . . . . 179.0(5) ?
    N2a C13a C14a C15a . . . . 9(3) ?
    C13a N2a C17a C16a . . . . 9(2) ?
    C13a C14a C15a C16a . . . . -5(3) ?
    C13a C14a C15a C18a . . . . -176.3(15) ?
    C14a C15a C16a C17a . . . . 4(2) ?
    C14a C15a C18a C19 . . . . 176.7(16) ?
    C15a C16a C17a N2a . . . . -6(2) ?
    C15a C18a C19 C20 . . . . 179.3(13) ?
    C16a C15a C18a C19 . . . . 6(3) ?
    C17a N2a C13a C14a . . . . -10(2) ?
    C18a C15a C16a C17a . . . . 174.6(14) ?
    C18a C19 C20 C21 . . . . -8.4(13) ?
    C18a C19 C20 C24 . . . . 173.0(11) ?
    N12b C113b C114b C115b . . . . -5(3) ?
    C113b N12b C117b C116b . . . . -13(3) ?
    C113b C114b C115b C116b . . . . 1(3) ?
    C113b C114b C115b C118b . . . . 180(2) ?
    C114b C115b C116b C117b . . . . -3(3) ?
    C114b C115b C118b C19 . . . . 160(2) ?
    C115b C116b C117b N12b . . . . 10(3) ?
    C115b C118b C19 C20 . . . . 177.9(16) ?
    C116b C115b C118b C19 . . . . -21(3) ?
    C117b N12b C113b C114b . . . . 10(3) ?
    C118b C115b C116b C117b . . . . 178.2(19) ?
    C118b C19 C20 C21 . . . . -31.1(15) ?
    C118b C19 C20 C24 . . . . 150.4(14) ?
    C19 C20 C21 C22 . . . . -178.1(4) ?
    C19 C20 C24 C23 . . . . 177.6(4) ?
    C20 C21 C22 N3 . . . . -0.2(7) ?
    C21 C20 C24 C23 . . . . -1.0(6) ?
    C22 N3 C23 C24 . . . . -0.8(6) ?
    C23 N3 C22 C21 . . . . 0.3(7) ?
    C24 C20 C21 C22 . . . . 0.5(7) ?
    O5 C25 N4 C26 . . . . -179(3) ?
    O5 C25 N4 C27 . . . . -1(3) ?
loop_
    _geom_hbond_atom_site_label_d
    _geom_hbond_atom_site_label_h
    _geom_hbond_atom_site_label_a
    _geom_hbond_site_symmetry_d
    _geom_hbond_site_symmetry_h
    _geom_hbond_site_symmetry_a
    _geom_hbond_distance_dh
    _geom_hbond_distance_ha
    _geom_hbond_distance_da
    _geom_hbond_angle_dha
    _geom_hbond_publ_flag
    C8 H8 O2 1_555 1_555 1_455 0.93 2.59 3.314(7) 135 yes
    C19 H19A O4 1_555 1_555 2_766 0.93 2.51 3.430(6) 169 yes
    C21 H21 O3 1_555 1_555 2_666 0.93 2.41 3.331(6) 171 yes
    C27 H27C Cg1 1_555 1_555 1_555 0.96 2.78 3.57(6) 140 yes
    C10 H10 Cg2 1_555 1_555 2_666 0.93 2.88 3.696(6) 147 yes
    C22 H22 Cg3 1_555 1_555 1_556 0.93 2.93 3.534(5) 124 yes
_shelx_space_group_comment
;
The symmetry employed for this shelxl refinement is uniquely defined
by the following loop, which should always be used as a source of
symmetry information in preference to the above space-group names.
They are only intended as comments.
;
_shelx_estimated_absorpt_T_min     0.728
_shelx_estimated_absorpt_T_max     0.773
_iucr_refine_instructions_details
;
TITL jx-7_a.res in P-1
 jx-7.res created by SHELXL-2016/4 at 11:58:31 on 05-Jan-2026
REM Old TITL JX-7 in P-1
REM SHELXT solution in P-1: R1 0.156, Rweak 0.010, Alpha 0.049
REM <I/s> 0.000 for 0 systematic absences, Orientation as input
REM Formula found by SHELXT: C24 N O6 S Ni
CELL 1.54178 9.7666 9.8999 13.5669 98.092 96.235 107.823
ZERR 2 0.0004 0.0004 0.0006 0.002 0.002 0.002
LATT 1
SFAC C H N Ni O S
UNIT 49.22 36.84 6.41 2 8.41 2
FLAT C25 O5 N4 C26 C27
DFIX 1.46 N4 C26
DFIX 1.46 N4 C27
DFIX 1.34 N4 C25
DFIX 1.23 O5 C25
RIGU C25 O5 N4 C26 C27
ISOR 0.01 0.02 C27 C25 O5 N4 C26
DFIX 1.345 0.01 N2 C13 N2 C113 N2 C17 N2 C117
L.S. 10
PLAN  5
SIZE 0.12 0.13 0.15
TEMP 0.0(10)
CONF
list 4
MORE -1
BOND $H
fmap 2
acta TABS
OMIT -3 5 0
OMIT 0 1 1
REM <olex2.extras>
REM <HklSrc "%">
REM </olex2.extras>
WGHT    0.075300    2.321000
EXTI    0.010576
FVAR       0.94226   0.54353   0.20491
NI1   4    0.692825    0.862050    0.226295    11.00000    0.04098    0.03675 =
         0.03659    0.01178    0.00306    0.01203
S1    6    0.751690    0.389408    0.230404    11.00000    0.04593    0.03970 =
         0.06686    0.01564    0.00070    0.01615
O1    5    0.755897    0.685829    0.222945    11.00000    0.05013    0.04380 =
         0.05862    0.01543    0.00022    0.01751
O2    5    0.996480    0.793017    0.261607    11.00000    0.05411    0.04187 =
         0.12231    0.02385    0.00823    0.01389
O3    5    0.656619    0.066954    0.231988    11.00000    0.04050    0.04284 =
         0.05737    0.01177    0.00121    0.01428
O4    5    0.878347    0.054960    0.262166    11.00000    0.04294    0.03702 =
         0.06070    0.01521    0.00270    0.01629
N1    3    0.476227    0.730090    0.176967    11.00000    0.04342    0.04728 =
         0.04376    0.01482    0.00251    0.00930
N3    3    0.712943    0.864000    1.073021    11.00000    0.04726    0.04395 =
         0.03913    0.01394    0.00554    0.01759
C1    1    0.884704    0.687129    0.248632    11.00000    0.05350    0.04120 =
         0.05290    0.01384    0.00450    0.01753
C2    1    0.899948    0.544894    0.260008    11.00000    0.05092    0.04057 =
         0.06582    0.01678    0.00472    0.01687
C3    1    1.022908    0.515750    0.288934    11.00000    0.04938    0.04334 =
         0.12857    0.02662   -0.00504    0.01104
AFIX  43
H3    2    1.114325    0.585919    0.307182    11.00000   -1.20000
AFIX   0
C4    1    0.998080    0.367285    0.288569    11.00000    0.05184    0.04404 =
         0.12750    0.02419   -0.00533    0.01887
AFIX  43
H4    2    1.071606    0.329647    0.306474    11.00000   -1.20000
AFIX   0
C5    1    0.857100    0.285937    0.259648    11.00000    0.04896    0.03636 =
         0.07196    0.01543    0.00376    0.01621
C6    1    0.793385    0.128081    0.250835    11.00000    0.04532    0.03867 =
         0.04682    0.01120    0.00488    0.01411
C7    1    0.365918    0.781528    0.177339    11.00000    0.04798    0.06017 =
         0.04899    0.00675    0.00380    0.01467
AFIX  43
H7    2    0.382073    0.872090    0.215811    11.00000   -1.20000
AFIX   0
C8    1    0.228225    0.707840    0.123645    11.00000    0.04796    0.07653 =
         0.07037    0.01803    0.00377    0.02056
AFIX  43
H8    2    0.154093    0.748213    0.126837    11.00000   -1.20000
AFIX   0
C9    1    0.201372    0.572572    0.064692    11.00000    0.05491    0.05892 =
         0.05496    0.00774   -0.00699    0.00591
C10   1    0.315156    0.520096    0.065104    11.00000    0.06219    0.05717 =
         0.08906   -0.00099   -0.00971    0.01198
AFIX  43
H10   2    0.302092    0.430102    0.026884    11.00000   -1.20000
AFIX   0
C11   1    0.448170    0.598145    0.121002    11.00000    0.04886    0.04532 =
         0.07619    0.00172   -0.00558    0.00950
AFIX  43
H11   2    0.522886    0.558289    0.120386    11.00000   -1.20000
AFIX   0
C12   1    0.059596    0.484503    0.001384    11.00000    0.05505    0.06609 =
         0.07465    0.00416   -0.00273    0.01386
AFIX  43
H12   2    0.056538    0.399799   -0.039758    11.00000   -1.20000
AFIX   0
PART 1
N2    3    0.683212    0.871928    0.381570    21.00000    0.03843    0.08761 =
         0.01960    0.00433    0.00591    0.02050
C13   1    0.563889    0.876815    0.422024    21.00000    0.05860    0.13376 =
         0.04166    0.02186    0.00470    0.04707
AFIX  43
H13   2    0.484307    0.881302    0.379870    21.00000   -1.20000
AFIX   0
C14   1    0.554190    0.875516    0.520819    21.00000    0.05073    0.15838 =
         0.04238    0.02251    0.01342    0.04744
AFIX  43
H14   2    0.465101    0.865300    0.542590    21.00000   -1.20000
AFIX   0
C15   1    0.673452    0.889006    0.588671    21.00000    0.05541    0.05562 =
         0.03771    0.00685    0.00177    0.01681
C16   1    0.800217    0.891199    0.549325    21.00000    0.04377    0.07214 =
         0.03901    0.01646    0.00454    0.02386
AFIX  43
H16   2    0.883435    0.894223    0.591251    21.00000   -1.20000
AFIX   0
C17   1    0.800424    0.888815    0.447190    21.00000    0.04420    0.07483 =
         0.04432    0.01927    0.00774    0.02160
AFIX  43
H17   2    0.888120    0.899723    0.423208    21.00000   -1.20000
AFIX   0
C18   1    0.660336    0.878760    0.694306    21.00000    0.04817    0.06246 =
         0.04728    0.01050    0.01109    0.02197
AFIX  43
H18   2    0.568903    0.867991    0.712312    21.00000   -1.20000
AFIX   0
SAME 0.02 0.04 N2 > C18
PART 2
N12   3    0.676141    0.866855    0.378112   -21.00000    0.05999    0.04554 =
         0.06804    0.02752    0.00061    0.00851
C113  1    0.568688    0.761729    0.407413   -21.00000    0.08234    0.11065 =
         0.04107    0.01644   -0.00724   -0.03172
AFIX  43
H113  2    0.498886    0.693813    0.357604   -21.00000   -1.20000
AFIX   0
C114  1    0.558863    0.751597    0.505718   -21.00000    0.08235    0.10771 =
         0.04686    0.02651   -0.00577   -0.02708
AFIX  43
H114  2    0.479659    0.682122    0.521112   -21.00000   -1.20000
AFIX   0
C115  1    0.663046    0.841474    0.581589   -21.00000    0.04844    0.04963 =
         0.03020    0.01140    0.00554    0.01174
C116  1    0.778759    0.944369    0.553203   -21.00000    0.07132    0.06325 =
         0.04361    0.00907   -0.00246    0.00814
AFIX  43
H116  2    0.851599    1.011918    0.601356   -21.00000   -1.20000
AFIX   0
C117  1    0.781159    0.942227    0.450955   -21.00000    0.05829    0.07478 =
         0.04593    0.02140    0.01115    0.00078
AFIX  43
H117  2    0.865749    1.000082    0.432854   -21.00000   -1.20000
AFIX   0
C118  1    0.652916    0.832136    0.687877   -21.00000    0.06176    0.06352 =
         0.03062    0.01683    0.00937    0.00744
AFIX  43
H118  2    0.561079    0.786706    0.702699   -21.00000   -1.20000
AFIX   0
PART 0
C19   1    0.764189    0.883204    0.766096    11.00000    0.05220    0.06445 =
         0.03766    0.01306    0.00857    0.02039
PART 1
AFIX  43
H19   2    0.856178    0.892861    0.749447    21.00000   -1.20000
AFIX  43
PART 2
H19A  2    0.857626    0.926208    0.752932   -21.00000   -1.20000
AFIX   0
PART 0
C20   1    0.744410    0.873943    0.870428    11.00000    0.04833    0.05248 =
         0.04049    0.01204    0.00676    0.01633
C21   1    0.617444    0.877776    0.906808    11.00000    0.04914    0.07024 =
         0.04191    0.01943    0.00679    0.02469
AFIX  43
H21   2    0.539662    0.883691    0.863557    11.00000   -1.20000
AFIX   0
C22   1    0.607037    0.872903    1.005082    11.00000    0.04922    0.06884 =
         0.04462    0.02050    0.00897    0.02738
AFIX  43
H22   2    0.520791    0.875931    1.026875    11.00000   -1.20000
AFIX   0
C23   1    0.836324    0.860482    1.038593    11.00000    0.04400    0.05116 =
         0.04327    0.01277    0.00242    0.01499
AFIX  43
H23   2    0.912659    0.855557    1.083746    11.00000   -1.20000
AFIX   0
C24   1    0.854574    0.863821    0.940150    11.00000    0.04722    0.05796 =
         0.04197    0.01229    0.00741    0.01770
AFIX  43
H24   2    0.941229    0.859288    0.919813    11.00000   -1.20000
AFIX   0
PART -1
C25   1    0.531699    0.489452    0.612706    31.00000    0.12086    0.10257 =
         0.12023    0.01877    0.02177    0.03293
AFIX  43
H25   2    0.469078    0.488621    0.659763    31.00000   -1.20000
AFIX   0
O5    5    0.653434    0.486257    0.638308    31.00000    0.13519    0.16367 =
         0.16727    0.02558    0.00971    0.04646
N4    3    0.487602    0.494165    0.516893    31.00000    0.12521    0.10856 =
         0.11754    0.01256    0.02415    0.02755
C26   1    0.338845    0.500477    0.495523    31.00000    0.13368    0.10277 =
         0.12364    0.01962    0.00796    0.02664
AFIX 137
H26A  2    0.285901    0.468594    0.548200    31.00000   -1.50000
H26B  2    0.290252    0.438990    0.432179    31.00000   -1.50000
H26C  2    0.343390    0.597964    0.492258    31.00000   -1.50000
AFIX   0
C27   1    0.571196    0.498197    0.434174    31.00000    0.15942    0.13883 =
         0.13876    0.02996    0.04624    0.03290
AFIX 137
H27A  2    0.519568    0.419088    0.380124    31.00000   -1.50000
H27B  2    0.664506    0.490555    0.457324    31.00000   -1.50000
H27C  2    0.584640    0.587607    0.410528    31.00000   -1.50000
AFIX   0
HKLF 4
REM  jx-7_a.res in P-1
REM R1 =  0.0662 for    3940 Fo > 4sig(Fo)  and  0.0753 for all    4801 data
REM    411 parameters refined using     77 restraints
END
WGHT      0.0760      2.3023
REM Highest difference peak  0.433,  deepest hole -0.596,  1-sigma level  0.078
Q1    1   1.0401  0.8661  0.9749  11.00000  0.05    0.43
Q2    1   0.3625  0.8596  0.4831  11.00000  0.05    0.40
Q3    1  -0.0409  0.4261 -0.0375  11.00000  0.05    0.35
Q4    1   0.5906  0.7342  0.2153  11.00000  0.05    0.34
Q5    1   0.3447  0.4007  0.1119  11.00000  0.05    0.34
  REM The information below was added by Olex2.
  REM
  REM R1 = 0.0662 for 3940 Fo > 4sig(Fo) and 0.0753 for all 16267 data
  REM 411 parameters refined using n/a restraints
  REM Highest difference peak 0.43, deepest hole -0.60
  REM Mean Shift 0, Max Shift 0.000.
  REM +++ Tabular Listing of Refinement Information +++
  REM R1_all = 0.0753
  REM R1_gt = 0.0662
  REM wR_ref = 0.1849
  REM GOOF = 1.039
  REM Shift_max = 0.000
  REM Shift_mean = 0
  REM Reflections_all = 16267
  REM Reflections_gt = 3940
  REM Parameters = 411
  REM Hole = -0.60
  REM Peak = 0.43
  REM Flack = n/a
;
