# Supplementary material for: An unusual two-dimensional MOF formed from NiII, thio­phene-2,5-di­carboxyl­ate and trans-1,2-bis­(pyridin-4-yl)ethyl­ene
Source: Acta Crystallogr E Crystallogr Commun. 2026 Mar 5;82(Pt 4):331–5. doi: 10.1107/S2056989026002276 (PMC13055973; doi:10.1107/S2056989026002276)
Supplement: Supplementary file 2 [file e-82-00331-Isup2.hkl]

#
# h,k,l, Fc-squared, Fo-squared, sigma(Fo-squared), status flag
#
data_I
_shelx_title ' jx-7_a.res in P-1'
_shelx_refln_list_code          4
_shelx_F_calc_maximum      110.50
_exptl_crystal_F_000       532.31
_reflns_d_resolution_high  0.8061

loop_
 _space_group_symop_operation_xyz
 'x, y, z'
 '-x, -y, -z'

_cell_length_a     9.7666
_cell_length_b     9.8999
_cell_length_c    13.5669
_cell_angle_alpha  98.092
_cell_angle_beta   96.235
_cell_angle_gamma 107.823

_shelx_F_squared_multiplier     1.000

loop_
 _refln_index_h
 _refln_index_k
 _refln_index_l
 _refln_F_squared_calc
 _refln_F_squared_meas
 _refln_F_squared_sigma
 _refln_observed_status
   3   0   0       1261.33       1266.12        59.20 o
   4   0   0        600.28        569.14        26.79 o
   5   0   0        340.29        277.72        11.58 o
   6   0   0        138.27        179.59        10.99 o
   7   0   0         66.14         53.91         5.62 o
   8   0   0         12.93          8.75         4.70 o
   9   0   0        219.31        256.30        16.66 o
  10   0   0          0.02         -0.15         2.77 o
  11   0   0         21.84         27.95         5.30 o
 -11   1   0          0.78          0.45         2.71 o
 -10   1   0        100.07        105.52         7.85 o
  -9   1   0        173.55        170.85         8.54 o
  -8   1   0          5.70          3.11         2.69 o
  -7   1   0        311.74        242.68        22.22 o
  -6   1   0         35.25        144.36         9.37 o
  -5   1   0        385.49        359.77        21.28 o
  -4   1   0          1.60          3.15         1.80 o
  -3   1   0        328.23        295.66        24.43 o
  -1   1   0        939.61        695.79        28.18 o
   2   1   0        543.72        430.05        15.70 o
   3   1   0        500.31        722.03        29.31 o
   4   1   0       4135.95       4248.52       157.82 o
   5   1   0         20.43         27.51         2.26 o
   6   1   0       1397.70       1260.13       102.60 o
   7   1   0         30.77         18.29         2.60 o
   8   1   0        303.31        311.13        16.40 o
   9   1   0        172.72        181.56        13.78 o
  10   1   0          5.63          2.00         3.19 o
  11   1   0         26.00         27.28         5.86 o
 -11   2   0          1.80          2.59         2.87 o
 -10   2   0         10.34          4.69         2.19 o
  -9   2   0          5.49          3.33         2.45 o
  -8   2   0          9.34         13.84         2.80 o
  -7   2   0         69.17         63.94         9.25 o
  -6   2   0        631.56        594.77        21.94 o
  -5   2   0         58.62         60.97         3.28 o
  -4   2   0          5.80          7.92         1.31 o
  -3   2   0       1550.35       1537.37        88.14 o
  -2   2   0       4054.26       3997.11       228.35 o
   0   2   0          5.24         35.24         1.92 o
   2   2   0       1987.80       1786.11       125.68 o
   3   2   0       1891.78       2087.74        97.56 o
   4   2   0        417.41        364.32        21.53 o
   5   2   0        215.53        208.03        12.96 o
   6   2   0        121.81        168.12         8.38 o
   7   2   0        291.59        291.61        12.16 o
   8   2   0        103.08        103.55         9.21 o
   9   2   0         14.13         32.57         4.86 o
  10   2   0          4.90          7.41         2.65 o
 -11   3   0         62.16         55.17         4.44 o
 -10   3   0        205.27        165.33        14.41 o
  -9   3   0         38.15         39.12         4.89 o
  -8   3   0        941.70        899.31        33.47 o
  -7   3   0         27.15         18.05         2.24 o
  -6   3   0       1423.28       1203.10        98.10 o
  -5   3   0          9.71          6.57         1.64 o
  -4   3   0        569.80        444.46        25.95 o
  -3   3   0       3441.91       3789.46       306.94 o
  -2   3   0          2.28          6.33         1.02 o
  -1   3   0       3981.51       4136.20       149.57 o
   0   3   0       9025.45      11380.24       530.50 o
   1   3   0         33.57         30.96         1.71 o
   2   3   0        727.86        662.28        38.44 o
   3   3   0       2222.96       2183.08       125.49 o
   4   3   0         26.04         25.73         3.30 o
   5   3   0        550.34        504.19        42.27 o
   6   3   0        197.37        186.69         7.64 o
   7   3   0        204.77        217.45        10.57 o
   8   3   0        158.90        161.61         8.25 o
  10   3   0         14.35          9.05         4.68 o
 -11   4   0          3.61          5.34         2.55 o
 -10   4   0         13.52         15.07         3.85 o
  -9   4   0          0.07          0.76         3.66 o
  -8   4   0         51.58         45.30         4.45 o
  -7   4   0        545.83        560.18        23.81 o
  -6   4   0        378.62        407.35        33.96 o
  -5   4   0       1166.33       1186.30        68.65 o
  -4   4   0       1627.39       1580.16        91.00 o
  -3   4   0       2553.43       2899.54       235.28 o
  -2   4   0       7108.78       7639.97       308.11 o
  -1   4   0        393.47        336.19        12.59 o
   0   4   0       7609.19       8780.73       354.96 o
   1   4   0        618.02        519.48        24.78 o
   2   4   0       3610.60       3795.19       217.74 o
   3   4   0         14.04         63.51         5.34 o
   4   4   0         14.81         12.14         2.76 o
   5   4   0         37.60         41.90         3.47 o
   6   4   0         95.34         96.35         5.93 o
   7   4   0          0.15         -1.65         2.42 o
   8   4   0         20.18         19.33         3.55 o
   9   4   0          4.60          8.79         2.47 o
 -11   5   0         12.33         18.34         3.69 o
 -10   5   0         96.03        114.17         7.85 o
  -9   5   0          4.74          9.43         3.19 o
  -8   5   0         40.56         24.01         3.09 o
  -7   5   0        228.55        228.26         9.87 o
  -6   5   0        236.71        406.34        34.41 o
  -5   5   0       1859.12       1943.31       112.63 o
  -4   5   0        192.97        195.21        12.48 o
  -2   5   0       2699.12       2655.78       107.80 o
  -1   5   0       3375.25       3500.70       163.84 o
   0   5   0       2314.09       2551.77       103.65 o
   1   5   0       3778.44       3995.65       187.03 o
   2   5   0         33.96         22.09         3.20 o
   3   5   0         19.53         23.00         3.54 o
   4   5   0        807.99        865.74        29.85 o
   5   5   0         19.68         12.95         2.98 o
   6   5   0        317.45        273.49        16.14 o
   7   5   0        113.58         99.97         9.22 o
   8   5   0         44.61         52.17         4.03 o
 -11   6   0          0.21         -0.88         2.41 o
 -10   6   0         10.64         13.56         3.78 o
  -9   6   0         11.94         25.40         3.62 o
  -8   6   0         93.70         86.33         6.25 o
  -7   6   0        283.24        289.18        11.92 o
  -6   6   0        770.26        704.59        30.63 o
  -5   6   0        103.45        100.00        10.95 o
  -4   6   0        814.83        829.60        68.90 o
  -3   6   0        960.02        905.39        52.93 o
  -2   6   0        310.63        291.76        12.89 o
  -1   6   0       2852.18       2932.04       106.44 o
   0   6   0         14.65         14.20         2.04 o
   1   6   0       3436.19       3661.12       324.19 o
   2   6   0        283.28        278.38        14.13 o
   3   6   0         50.26         61.14         4.63 o
   4   6   0        263.62        246.50         9.82 o
   5   6   0         55.30         58.03         4.25 o
   6   6   0         15.58         24.66         4.23 o
   7   6   0          0.52         -0.30         1.57 o
 -11   7   0        136.07        152.90         8.32 o
 -10   7   0         10.40          8.74         3.24 o
  -9   7   0         16.18         23.02         3.55 o
  -8   7   0        420.58        439.36        19.37 o
  -7   7   0         24.63         20.60         3.94 o
  -6   7   0         11.53         24.92         2.87 o
  -5   7   0          1.46         -1.04         2.27 o
  -4   7   0         55.06         42.33         3.62 o
  -3   7   0        162.85        146.40        10.46 o
  -2   7   0        434.33        447.74        27.24 o
  -1   7   0        166.75        146.92         7.56 o
   0   7   0        701.67        763.75        31.97 o
   1   7   0        229.09        229.63         9.24 o
   2   7   0        875.82        981.98        33.40 o
   3   7   0          3.62          3.90         2.94 o
   4   7   0         12.31         10.52         3.13 o
   5   7   0        345.99        413.71        16.13 o
   6   7   0          0.90         -0.47         1.71 o
 -11   8   0          0.32          1.43         1.73 o
 -10   8   0          3.95          2.55         2.06 o
  -9   8   0        198.15        224.40        12.37 o
  -8   8   0          1.62         -0.57         2.95 o
  -7   8   0        396.37        408.40        18.12 o
  -6   8   0          0.47          6.11         2.59 o
  -5   8   0        328.74        371.32        17.31 o
  -4   8   0       1062.00       1118.31        37.80 o
  -3   8   0        176.12        187.11         8.60 o
  -2   8   0        915.14       1015.52        34.60 o
  -1   8   0        112.27        107.68         7.77 o
   0   8   0        622.88        736.83        28.02 o
   1   8   0         95.58        109.44         6.42 o
   2   8   0          0.30          1.17         3.50 o
   3   8   0        103.26        103.05         9.38 o
   4   8   0          0.86          0.81         2.52 o
   5   8   0         22.00         14.92         3.22 o
 -10   9   0         60.76         52.47         5.66 o
  -9   9   0         61.38         57.22         4.69 o
  -8   9   0          2.70          2.03         2.33 o
  -7   9   0         30.19         30.60         3.25 o
  -6   9   0         63.86         85.26         6.29 o
  -5   9   0          2.57          2.63         4.53 o
  -4   9   0         42.37         57.64         8.56 o
  -3   9   0          0.16          2.12         2.43 o
  -2   9   0         77.20         87.30         7.32 o
  -1   9   0        304.00        339.04        12.56 o
   0   9   0         40.36         42.69         4.83 o
   1   9   0        209.28        221.42        21.49 o
   2   9   0         73.44         89.49         9.76 o
   3   9   0         13.35          6.42         2.82 o
   4   9   0         67.67         76.61         6.22 o
  -9  10   0         27.82         21.19         4.40 o
  -8  10   0        132.17        116.14         7.08 o
  -7  10   0         16.77         10.48         3.25 o
  -6  10   0        335.51        294.83        27.67 o
  -5  10   0        165.45        185.99        13.66 o
  -4  10   0        337.13        420.59        21.71 o
  -3  10   0        127.15        176.40        12.85 o
  -2  10   0         16.31         20.08         3.32 o
  -1  10   0        425.42        441.62        17.15 o
   0  10   0          1.16          1.11         2.45 o
   1  10   0        165.72        164.48        18.99 o
   2  10   0         30.05         24.01         3.27 o
   3  10   0          2.39          3.42         1.72 o
  -8  11   0          1.02         -0.02         1.59 o
  -7  11   0          6.43          0.39         2.23 o
  -6  11   0          0.44         -1.04         2.49 o
  -5  11   0          0.38          0.31         2.44 o
  -4  11   0          0.04          0.55         2.43 o
  -3  11   0          0.09          0.77         1.62 o
  -2  11   0        129.63        137.61         6.03 o
  -1  11   0          0.88          2.24         1.73 o
   0  11   0        207.44        202.53        11.87 o
   1  11   0         20.82         16.79         2.47 o
  -5  12   0         19.24         11.99         2.05 o
  -4  12   0         25.06         23.78         5.19 o
  -3  12   0          4.53          1.13         1.24 o
   3 -12   1         38.22         43.53         5.75 o
   4 -12   1         10.58          8.76         2.52 o
   5 -12   1          6.30          4.43         1.85 o
  -1 -11   1         44.10         36.26         3.97 o
   0 -11   1          7.05          6.16         2.06 o
   1 -11   1        132.40        132.62         7.60 o
   2 -11   1          5.85          4.64         1.81 o
   3 -11   1         12.08         12.13         2.14 o
   4 -11   1          0.20          0.68         2.49 o
   5 -11   1          0.01         -1.54         2.75 o
   6 -11   1          2.50          1.71         2.56 o
   7 -11   1         56.16         50.05         4.26 o
   8 -11   1         13.20         10.82         2.28 o
  -3 -10   1          0.87          0.97         1.64 o
  -2 -10   1         31.17         35.90         4.38 o
  -1 -10   1          1.73          0.14         2.62 o
   0 -10   1        162.49        151.54        12.30 o
   1 -10   1          0.07         20.59         3.85 o
   2 -10   1        173.22        195.68         8.75 o
   3 -10   1        238.58        255.56        10.89 o
   4 -10   1         59.73         89.70        13.64 o
   5 -10   1        229.51        265.74        36.94 o
   6 -10   1          6.63          1.94         3.86 o
   7 -10   1        399.14        387.77        34.76 o
   8 -10   1         10.06          4.64         2.45 o
   9 -10   1         86.14         52.88         4.90 o
  -4  -9   1          4.16          2.81         1.74 o
  -3  -9   1        119.23        128.41         9.62 o
  -2  -9   1          9.32          6.23         4.76 o
  -1  -9   1         97.88         92.38        10.44 o
   0  -9   1         45.66         44.57         4.04 o
   1  -9   1         21.43         20.20         2.94 o
   2  -9   1         75.21         85.66         5.32 o
   3  -9   1         16.06         23.39         3.07 o
   4  -9   1          0.48         -1.38         3.11 o
   5  -9   1        460.45        523.31        53.97 o
   6  -9   1         90.73         89.10         6.33 o
   7  -9   1         26.21         43.29         5.27 o
   8  -9   1        388.95        275.49        18.61 o
   9  -9   1         62.68         68.69         4.55 o
  10  -9   1         37.40         21.04         4.96 o
  -6  -8   1          2.51          3.01         2.00 o
  -5  -8   1         12.54          8.39         1.91 o
  -4  -8   1         32.88         51.85         6.14 o
  -3  -8   1        119.85        116.72        13.70 o
  -2  -8   1         49.25         59.48         6.34 o
  -1  -8   1          2.22          3.11         3.14 o
   0  -8   1         99.97         93.32         7.61 o
   1  -8   1        530.82        611.89        23.52 o
   2  -8   1        126.92        143.46         9.45 o
   3  -8   1        633.26        663.42        23.05 o
   4  -8   1         47.40         46.75         3.98 o
   5  -8   1         31.76         26.93         3.26 o
   6  -8   1        255.80        243.79        10.60 o
   7  -8   1        151.04        157.83        10.63 o
   8  -8   1        672.01        710.15        35.21 o
   9  -8   1        333.57        329.05        16.93 o
  10  -8   1         54.46         66.17         5.02 o
  11  -8   1          8.45          2.94         1.92 o
  -7  -7   1          6.73          6.08         2.37 o
  -6  -7   1        159.93        149.58        14.03 o
  -5  -7   1          6.34         10.54         5.01 o
  -4  -7   1        239.71        237.70        13.11 o
  -3  -7   1          1.69          5.97         2.76 o
  -2  -7   1        120.16        136.24         6.89 o
  -1  -7   1        511.78        498.66        19.38 o
   0  -7   1          6.11          2.78         2.19 o
   1  -7   1          7.14         10.85         2.92 o
   2  -7   1         20.21         25.35         6.48 o
   3  -7   1        178.97        195.71        13.11 o
   4  -7   1          0.19          4.75         2.32 o
   5  -7   1         37.46         38.22         2.97 o
   6  -7   1         14.40         12.95         2.55 o
   7  -7   1        626.43        666.70        28.84 o
   8  -7   1         60.69         87.29         9.52 o
   9  -7   1        405.42        460.78        22.32 o
  10  -7   1        111.15        131.25         9.70 o
  11  -7   1         14.40         11.59         2.33 o
  -7  -6   1          1.00          2.34         1.68 o
  -6  -6   1          3.62         -1.57         1.77 o
  -5  -6   1        303.23        332.59        15.45 o
  -4  -6   1         22.13         21.20         3.74 o
  -3  -6   1        249.08        257.18         9.94 o
  -2  -6   1        435.22        456.68        16.41 o
  -1  -6   1         45.47         53.84         4.88 o
   0  -6   1       1774.82       1737.86        70.91 o
   1  -6   1         12.63         18.26         2.48 o
   2  -6   1       1317.50       1265.51        51.90 o
   3  -6   1        112.27        102.92         7.75 o
   4  -6   1         73.88        103.10        10.94 o
   5  -6   1       1142.46       1137.79        93.77 o
   6  -6   1        190.52        168.57        10.04 o
   7  -6   1        587.37        768.31        28.86 o
   8  -6   1        200.70        209.01        10.92 o
   9  -6   1         84.54         81.71         8.30 o
  10  -6   1         83.31         77.14         7.36 o
  11  -6   1          0.99         -0.76         2.22 o
  -8  -5   1         56.36         61.28         4.48 o
  -7  -5   1        128.55        133.93         6.68 o
  -6  -5   1          0.06          2.59         2.11 o
  -5  -5   1        892.54        927.69        42.31 o
  -4  -5   1        114.61        106.20         7.14 o
  -3  -5   1        282.93        257.10        16.30 o
  -2  -5   1        498.64        506.35        30.16 o
  -1  -5   1        209.45        225.99        10.96 o
   0  -5   1         35.90         32.10         2.52 o
   1  -5   1       2105.37       2283.84        92.87 o
   2  -5   1        499.19        493.43        23.70 o
   3  -5   1          9.13         15.48         4.39 o
   4  -5   1        293.89        361.79        30.00 o
   5  -5   1         17.97          9.69         3.27 o
   6  -5   1        919.10        867.54        71.52 o
   7  -5   1         13.54         17.51         2.64 o
   8  -5   1        634.73        699.02        54.35 o
   9  -5   1        295.45        313.87        16.73 o
  10  -5   1         44.70         59.07         7.27 o
  11  -5   1        127.80        146.37         8.19 o
  -9  -4   1          8.01          3.80         2.76 o
  -8  -4   1         18.88         18.65         2.71 o
  -7  -4   1         27.86         23.32         3.08 o
  -6  -4   1        126.25         95.59        11.95 o
  -5  -4   1          1.98         43.81         4.83 o
  -4  -4   1         64.15         57.96         7.44 o
  -3  -4   1         55.05         58.54         5.05 o
  -2  -4   1          0.73         38.85         7.66 o
  -1  -4   1       3736.01       3584.97       149.17 o
   0  -4   1        241.46        202.85         8.76 o
   1  -4   1       1115.50        888.14        36.33 o
   2  -4   1       1620.31       1666.16        77.94 o
   4  -4   1       2531.16       2557.30       207.91 o
   5  -4   1        660.64        736.79        61.09 o
   6  -4   1       1583.88       1562.01       127.21 o
   7  -4   1        259.34        273.98        14.79 o
   8  -4   1        289.38        271.38        12.83 o
   9  -4   1        406.89        448.61        19.51 o
  10  -4   1          6.72         13.34         3.99 o
  11  -4   1         11.90          6.76         2.37 o
 -10  -3   1         22.13         11.05         3.04 o
  -9  -3   1         51.25         33.92         4.71 o
  -8  -3   1        164.98        221.69        12.95 o
  -7  -3   1         55.69         57.62         5.13 o
  -6  -3   1        269.20        266.96        11.09 o
  -5  -3   1        185.98        232.05        14.96 o
  -4  -3   1        968.68       1042.46        60.49 o
  -3  -3   1        653.32        547.22        32.08 o
  -2  -3   1        164.52        229.59        18.45 o
  -1  -3   1        328.70        326.16        13.56 o
   0  -3   1        850.69        899.13        42.29 o
   1  -3   1          1.93         23.71         2.62 o
   2  -3   1        181.50        142.62         8.70 o
   3  -3   1        227.56        218.47        13.08 o
   4  -3   1        381.13        468.26        31.57 o
   5  -3   1        788.13        721.74        46.46 o
   6  -3   1         16.72         17.04         4.34 o
   7  -3   1       2673.77       2410.98       195.15 o
   8  -3   1       1040.02        995.57        37.06 o
   9  -3   1       1937.53       2176.75        79.59 o
  10  -3   1        243.73        264.19        15.16 o
  11  -3   1         16.30         15.27         2.66 o
 -10  -2   1          0.58         -1.95         2.32 o
  -9  -2   1          0.36         -2.76         2.76 o
  -8  -2   1          2.49          3.25         2.85 o
  -7  -2   1         31.16         24.48         2.66 o
  -6  -2   1         25.46         19.99         2.78 o
  -5  -2   1        288.01        279.39        17.03 o
  -4  -2   1        414.65        428.95        25.31 o
  -3  -2   1       2150.51       2054.14       117.86 o
  -2  -2   1        795.36        669.03        38.66 o
  -1  -2   1        421.18        432.23        25.64 o
   0  -2   1         46.49         72.66         3.80 o
   1  -2   1        968.18        958.88        44.87 o
   2  -2   1        591.45        514.00        29.66 o
   3  -2   1        917.94        816.61        33.05 o
   4  -2   1       2027.62       1850.21        85.22 o
   5  -2   1        121.48         89.63         4.01 o
   6  -2   1        293.33        245.19        12.02 o
   8  -2   1         10.01          8.24         2.69 o
   9  -2   1        132.48        143.40         6.84 o
  10  -2   1        209.38        191.95         8.09 o
  11  -2   1         10.21          7.36         2.42 o
 -11  -1   1         27.34         26.49         4.17 o
 -10  -1   1         86.08         83.99        16.48 o
  -9  -1   1          5.36          6.77         3.56 o
  -8  -1   1         45.38         56.71         5.43 o
  -7  -1   1        367.34        354.10        15.58 o
  -6  -1   1         25.79         29.61         3.46 o
  -5  -1   1       2016.83       2052.82        96.35 o
  -4  -1   1       3073.64       3041.75       142.17 o
  -3  -1   1        696.86        621.44        29.29 o
  -2  -1   1         43.04         46.58         2.61 o
  -1  -1   1         89.87         70.26         5.13 o
   1  -1   1        621.78        738.34        34.49 o
   2  -1   1         73.91         50.62         2.54 o
   3  -1   1         44.62         31.82         2.19 o
   4  -1   1        185.26        202.78        11.93 o
   5  -1   1         78.27         81.25         3.35 o
   6  -1   1        817.57        728.46        42.61 o
   7  -1   1        488.30        442.13        21.96 o
   8  -1   1       1409.94       1503.96        55.28 o
   9  -1   1        447.58        483.97        18.68 o
  10  -1   1         73.44         72.26         6.77 o
  11  -1   1        101.77         95.89        14.17 o
 -11   0   1          1.35          7.26         2.87 o
 -10   0   1         86.15         79.63         6.18 o
  -9   0   1          9.58          0.26         3.25 o
  -8   0   1          3.33          4.90         3.32 o
  -7   0   1         34.07         22.81         2.41 o
  -6   0   1        580.46        568.36        36.51 o
  -5   0   1          1.13         44.38         2.81 o
  -4   0   1       1739.07       1604.36        74.98 o
  -3   0   1       1273.67       1159.48        47.01 o
  -2   0   1       2418.53       2518.45        90.93 o
   2   0   1         25.55         27.84         1.54 o
   3   0   1       1070.88        961.08        44.92 o
   4   0   1       1552.16       1559.12        63.04 o
   5   0   1         95.43         87.42         4.58 o
   6   0   1       1167.03       1065.40        50.14 o
   7   0   1          4.66          6.57         2.71 o
   8   0   1         45.15         37.60         5.33 o
   9   0   1        274.14        341.42        23.32 o
  10   0   1         35.56         47.78         5.82 o
  11   0   1          0.07          0.38         1.87 o
 -11   1   1         47.33         56.29         9.30 o
 -10   1   1          8.32          8.28         2.68 o
  -9   1   1         42.38         32.48         3.60 o
  -8   1   1         62.13         54.75         4.43 o
  -7   1   1        335.46        359.04        31.42 o
  -6   1   1        632.18        532.81        21.87 o
  -5   1   1         97.30        106.56         4.70 o
  -4   1   1        178.97        171.00         9.64 o
  -3   1   1        401.23        290.77        13.75 o
  -2   1   1       4204.49       4650.69       376.02 o
  -1   1   1       2387.09       2062.17       117.80 o
   1   1   1         75.35         72.91         4.39 o
   2   1   1        309.18        297.96        10.97 o
   3   1   1       1641.79       1498.13        60.72 o
   4   1   1        114.00        196.89        11.67 o
   5   1   1       1084.54        972.05        79.54 o
   6   1   1         16.13         12.59         2.56 o
   7   1   1       2060.42       2146.04        87.59 o
   8   1   1        131.77        116.04         7.71 o
   9   1   1        282.50        278.46        20.50 o
  10   1   1        254.44        277.36        17.22 o
 -11   2   1          0.18          6.93         2.43 o
 -10   2   1         14.49         17.48         2.91 o
  -9   2   1         43.29         31.85         3.37 o
  -8   2   1         32.76         45.91         3.93 o
  -7   2   1        519.16        534.38        45.54 o
  -6   2   1          9.38         15.52         2.41 o
  -5   2   1        215.05        161.33         7.95 o
  -4   2   1        478.80        392.47        22.92 o
  -3   2   1       2853.81       2709.82       126.08 o
  -2   2   1         79.22         87.39         4.69 o
  -1   2   1        676.97        578.08        20.94 o
   0   2   1          9.66         40.64         1.86 o
   1   2   1        584.95        466.67        16.99 o
   2   2   1        329.29        272.35        22.78 o
   3   2   1       4160.57       4298.59       200.62 o
   4   2   1        576.76        527.91        30.81 o
   5   2   1        546.67        542.02        32.38 o
   6   2   1        162.77        152.10         9.26 o
   7   2   1        309.17        341.54        14.74 o
   8   2   1        644.88        796.64        66.93 o
   9   2   1          8.74          7.64         3.78 o
  10   2   1         16.52          7.88         2.55 o
 -11   3   1         64.68         61.66         5.95 o
 -10   3   1          8.15          7.93         2.94 o
  -9   3   1        211.48        245.12        12.10 o
  -8   3   1        294.17        303.83        14.06 o
  -7   3   1        653.51        567.77        33.52 o
  -6   3   1         78.03         90.14         6.44 o
  -5   3   1        590.32        548.58        27.25 o
  -4   3   1        199.38        143.24         8.45 o
  -3   3   1         36.01         39.30         4.17 o
  -2   3   1          0.18         39.36         2.56 o
  -1   3   1       1150.91       1110.22        40.37 o
   0   3   1       4951.12       5033.29       166.33 o
   1   3   1        119.41        143.57         6.25 o
   2   3   1       1368.80       1293.17        60.58 o
   3   3   1         10.71         19.61         4.73 o
   4   3   1        592.83        578.02        33.97 o
   5   3   1         59.87         55.13         3.79 o
   6   3   1        481.95        526.61        17.01 o
   7   3   1         45.08         45.86         5.90 o
   8   3   1        500.41        582.34        35.03 o
   9   3   1        140.84        144.57        13.45 o
 -12   4   1          0.11          1.24         2.07 o
 -11   4   1          3.13          6.27         2.73 o
 -10   4   1          5.55          2.87         3.40 o
  -9   4   1          2.37          3.01         3.75 o
  -8   4   1          5.64          5.13         1.64 o
  -7   4   1         55.58         41.40         3.58 o
  -6   4   1        811.71        746.93        61.44 o
  -5   4   1        181.13        305.22        18.60 o
  -4   4   1       2909.33       3093.22       177.57 o
  -3   4   1       2445.40       2315.81       133.08 o
  -2   4   1       1840.36       1889.16        76.66 o
  -1   4   1       1101.70        951.14        38.87 o
   0   4   1       2416.14       2545.87        92.39 o
   1   4   1       1556.12       1639.34        66.60 o
   2   4   1        416.68        402.70        23.98 o
   3   4   1        177.34        165.53        12.87 o
   4   4   1         16.85         12.99         2.66 o
   5   4   1          8.64          6.44         2.09 o
   6   4   1          0.89          3.62         3.65 o
   7   4   1        333.50        352.30        21.49 o
   8   4   1          0.03          0.64         2.25 o
   9   4   1          9.64          3.02         2.26 o
 -12   5   1         30.06         15.33         4.74 o
 -11   5   1        112.96        128.19         7.69 o
 -10   5   1          1.35          2.65         3.52 o
  -9   5   1         31.23         31.24         4.55 o
  -8   5   1         11.44          9.60         2.24 o
  -7   5   1          9.39          9.52         2.43 o
  -6   5   1        375.87        428.98        36.33 o
  -5   5   1        180.97        209.31        18.66 o
  -4   5   1       1048.85        940.28        79.65 o
  -3   5   1         76.64         64.37         5.49 o
  -2   5   1        645.41        654.05        26.91 o
  -1   5   1         95.25         87.62         6.12 o
   0   5   1        191.58        143.18         6.69 o
   1   5   1        310.30        308.17        15.32 o
   2   5   1        457.54        512.16        30.77 o
   3   5   1        937.81        988.60        36.77 o
   4   5   1          2.12          3.58         2.27 o
   5   5   1       1112.40       1194.82        51.27 o
   6   5   1          2.36          1.76         2.91 o
   7   5   1        163.59        139.68        10.96 o
   8   5   1         57.16         56.56         4.81 o
 -11   6   1          3.80         12.23         2.76 o
 -10   6   1          8.32          6.96         3.46 o
  -9   6   1         18.18          6.52         3.21 o
  -8   6   1        106.92        103.00         6.65 o
  -7   6   1         23.19         19.57         3.07 o
  -6   6   1        134.56        136.32         8.30 o
  -5   6   1        625.25        735.19        61.38 o
  -4   6   1        170.85        182.56        17.18 o
  -3   6   1        142.37        151.01        10.58 o
  -2   6   1        584.83        528.75        25.98 o
  -1   6   1         32.02         33.79         3.05 o
   0   6   1       1085.00       1147.66        42.21 o
   1   6   1        474.36        494.47        29.92 o
   2   6   1         98.80         89.69         8.37 o
   3   6   1        108.90        119.69         5.57 o
   4   6   1         54.31         61.63         5.85 o
   5   6   1        245.15        231.51        11.44 o
   6   6   1         20.23         14.14         2.34 o
   7   6   1          0.31          0.43         1.56 o
 -11   7   1         44.67         29.31         6.09 o
 -10   7   1          8.21          6.37         2.47 o
  -9   7   1        132.17        130.17         8.50 o
  -8   7   1         41.20         49.45         4.87 o
  -7   7   1         32.77         27.63         3.13 o
  -6   7   1         32.67         36.11         3.16 o
  -5   7   1        453.34        511.79        17.07 o
  -4   7   1          4.86          6.47         2.76 o
  -3   7   1          9.45          6.28         2.50 o
  -2   7   1        122.61        157.74        17.55 o
  -1   7   1         11.13         12.41         2.54 o
   0   7   1        892.38        996.39        37.17 o
   1   7   1        486.15        531.73        23.40 o
   2   7   1        439.33        427.35        21.95 o
   3   7   1        151.80        156.04         8.43 o
   4   7   1        578.84        613.52        26.71 o
   5   7   1          0.07          1.37         1.92 o
   6   7   1        107.06         64.49         5.67 o
 -11   8   1          6.35          7.32         1.78 o
 -10   8   1         26.80         27.19         2.74 o
  -9   8   1          0.10         -0.56         2.49 o
  -8   8   1        135.25        177.95         9.65 o
  -7   8   1          4.05          1.79         2.63 o
  -6   8   1         17.80         17.77         2.98 o
  -5   8   1        548.35        627.62        24.23 o
  -4   8   1         19.11         50.86         5.89 o
  -3   8   1        508.34        531.15        18.82 o
  -2   8   1         26.26         33.26         4.64 o
  -1   8   1        237.65        252.76        10.95 o
   0   8   1         21.93         24.34         4.18 o
   1   8   1         32.17         25.28         3.60 o
   2   8   1        111.55        130.33         9.40 o
   3   8   1         51.52         21.81         5.23 o
   4   8   1          2.18          0.14         2.49 o
   5   8   1          0.10          1.34         1.69 o
 -10   9   1         13.94          7.92         1.69 o
  -9   9   1         11.32          5.67         2.12 o
  -8   9   1          9.69         10.40         2.50 o
  -7   9   1         18.42         14.82         2.72 o
  -6   9   1         67.96         68.20         5.75 o
  -5   9   1        215.32        177.13        12.85 o
  -4   9   1         52.35         38.38         5.94 o
  -3   9   1         39.56         31.58         3.88 o
  -2   9   1         41.24         43.17         3.81 o
  -1   9   1         70.96         55.12         4.68 o
   0   9   1         27.56         47.14         6.54 o
   1   9   1        347.47        457.40        23.39 o
   2   9   1         63.66         30.85         4.98 o
   3   9   1        141.38        118.41        15.42 o
   4   9   1          5.70          4.77         2.07 o
  -9  10   1          3.91          2.91         2.29 o
  -8  10   1         21.29         28.82         4.22 o
  -7  10   1         84.99         86.80         8.26 o
  -6  10   1         83.60        102.84         9.17 o
  -5  10   1        142.49        148.53         9.35 o
  -4  10   1        105.65        117.89        10.08 o
  -3  10   1        122.80         91.48         8.15 o
  -2  10   1        181.62        235.73        10.03 o
  -1  10   1         39.44         39.65         8.57 o
   0  10   1        112.65        135.48        10.29 o
   1  10   1         48.58         44.86         6.77 o
   2  10   1          0.11          1.17         1.74 o
  -8  11   1          2.19          1.67         1.79 o
  -7  11   1          0.11          0.11         2.07 o
  -6  11   1          3.14          6.25         3.32 o
  -5  11   1          0.31          1.31         2.37 o
  -4  11   1          0.48         -0.55         1.78 o
  -3  11   1          4.06          0.98         1.67 o
  -2  11   1         51.29         61.47         5.44 o
  -1  11   1         79.86         72.80         5.83 o
   0  11   1         40.45         33.71         5.86 o
  -4  12   1         10.38          0.79         2.82 o
   3 -12   2         18.71         11.33         2.47 o
   4 -12   2         20.83         14.09         3.83 o
   5 -12   2         57.22         78.78         6.73 o
  -1 -11   2          9.70          4.58         1.74 o
   0 -11   2         63.08         72.25         5.28 o
   1 -11   2          5.72          3.28         1.87 o
   2 -11   2         73.49         79.45         6.12 o
   3 -11   2          9.92          5.15         2.12 o
   4 -11   2          0.24          1.04         1.96 o
   5 -11   2          0.00          2.07         2.78 o
   6 -11   2          8.99          7.56         2.66 o
   7 -11   2         12.52          6.12         2.29 o
   8 -11   2          1.61         -0.18         1.68 o
  -3 -10   2          1.64          1.84         1.75 o
  -2 -10   2          0.03          3.15         3.94 o
  -1 -10   2         51.60         69.06         5.43 o
   0 -10   2          2.49          1.04         2.16 o
   1 -10   2        290.81        329.73        27.00 o
   2 -10   2         96.08        113.28         6.51 o
   3 -10   2         95.61         96.13         7.74 o
   4 -10   2        361.32        514.89        32.32 o
   5 -10   2        170.08        179.98        13.02 o
   6 -10   2        207.86        277.06        18.31 o
   7 -10   2         10.96         11.26         4.09 o
   8 -10   2         48.24         42.03         4.03 o
   9 -10   2          0.06         -1.52         1.72 o
  -5  -9   2          1.93          3.77         2.21 o
  -4  -9   2        102.92         94.12        10.22 o
  -3  -9   2        102.18        109.68         8.76 o
  -2  -9   2        164.81        199.81        13.68 o
  -1  -9   2         39.00         38.15         5.35 o
   0  -9   2         63.38         54.74         4.43 o
   1  -9   2         76.03         73.24         4.99 o
   2  -9   2         76.05         85.50         4.84 o
   3  -9   2          2.26          2.18         2.52 o
   4  -9   2        263.89        274.83        14.94 o
   5  -9   2        155.60        170.97        10.26 o
   6  -9   2          4.58          0.72         2.98 o
   7  -9   2         17.37         15.54         2.76 o
   8  -9   2        119.82        117.44         6.60 o
   9  -9   2         34.13         26.46         3.29 o
  10  -9   2        103.77        104.32         8.53 o
  -6  -8   2          0.16         -1.87         1.87 o
  -5  -8   2          2.13          3.59         1.97 o
  -4  -8   2        109.66        155.40        10.59 o
  -3  -8   2          0.50          0.06         3.46 o
  -2  -8   2          1.92          1.21         3.42 o
  -1  -8   2          4.96          5.01         3.13 o
   0  -8   2         95.30        108.78         6.22 o
   1  -8   2        202.28        192.66         8.23 o
   2  -8   2        780.89        826.10        28.51 o
   3  -8   2        187.01        207.34        10.12 o
   4  -8   2       1096.23       1258.45        46.77 o
   5  -8   2         61.33         59.59         3.80 o
   6  -8   2         42.00         42.78         3.42 o
   7  -8   2        146.50        137.96         8.27 o
   8  -8   2         90.37         90.59        12.07 o
   9  -8   2         19.97         24.65         3.60 o
  10  -8   2          9.50          8.13         2.52 o
  -7  -7   2         25.80         25.14         4.62 o
  -6  -7   2         35.38         20.96         5.23 o
  -5  -7   2        399.44        501.51        21.64 o
  -4  -7   2        172.49        184.21         9.40 o
  -3  -7   2         51.90         61.60         4.44 o
  -2  -7   2        765.38        862.82        29.64 o
  -1  -7   2        485.36        576.34        22.31 o
   0  -7   2         45.69         47.67         3.84 o
   1  -7   2         30.20         39.27         5.58 o
   2  -7   2        495.06        519.01        44.04 o
   3  -7   2         23.58         22.20         5.18 o
   4  -7   2        211.15        228.54         9.85 o
   5  -7   2          4.98          5.48         2.17 o
   6  -7   2          1.99          5.89         2.35 o
   7  -7   2        356.17        399.29        15.85 o
   8  -7   2        277.47        278.69        13.14 o
   9  -7   2         75.23        106.06         6.61 o
  10  -7   2          4.13          7.80         3.06 o
  11  -7   2        141.27         95.41        10.35 o
  -7  -6   2          0.32          0.23         1.69 o
  -6  -6   2         59.46         52.09         4.39 o
  -5  -6   2        123.43        119.63         6.11 o
  -4  -6   2        154.29        180.29        10.92 o
  -3  -6   2         89.82         94.33         5.34 o
  -2  -6   2         19.41         14.78         2.43 o
  -1  -6   2       1602.77       1718.19        81.13 o
   0  -6   2         45.56         50.77         3.71 o
   1  -6   2       1336.59       1339.22        55.08 o
   2  -6   2        664.65        646.93        31.08 o
   3  -6   2        770.85        736.49        35.30 o
   4  -6   2        871.79        942.45        54.90 o
   5  -6   2          4.38          6.91         5.07 o
   6  -6   2        367.76        338.98        17.08 o
   7  -6   2        109.81        107.92         5.86 o
   8  -6   2         45.94         45.34         4.67 o
   9  -6   2          1.33          1.50         3.63 o
  10  -6   2          0.34         10.41         3.22 o
  11  -6   2          3.77          2.61         1.98 o
  -8  -5   2         24.50         29.42         3.24 o
  -7  -5   2          0.26          0.60         2.14 o
  -6  -5   2        260.68        282.90        16.96 o
  -5  -5   2         97.71         72.24         5.16 o
  -4  -5   2        675.43        664.77        25.17 o
  -3  -5   2        148.37        157.13         9.15 o
  -2  -5   2         15.39         24.59         3.46 o
  -1  -5   2        468.70        378.10        14.36 o
   0  -5   2          7.02          6.94         1.37 o
   1  -5   2        793.61        783.94        32.31 o
   2  -5   2        749.07        685.30        32.80 o
   3  -5   2          0.06          1.01         2.70 o
   4  -5   2        199.61        257.89        25.35 o
   6  -5   2          3.21         10.81         3.72 o
   7  -5   2         78.83         68.93         4.46 o
   8  -5   2        275.78        292.93        14.24 o
   9  -5   2         30.47         24.38         3.84 o
  10  -5   2        179.75        173.41        17.91 o
  11  -5   2          2.48          1.37         2.58 o
  -9  -4   2         32.45         42.15         5.35 o
  -8  -4   2         45.95         42.29         6.09 o
  -7  -4   2         23.96         35.19         3.93 o
  -6  -4   2          0.96          2.12         2.62 o
  -5  -4   2         11.34         18.85         2.72 o
  -4  -4   2        282.28        273.44        17.06 o
  -3  -4   2        211.47        211.82        13.32 o
  -2  -4   2       2015.83       2025.21       116.62 o
  -1  -4   2        404.21        429.57        17.87 o
   0  -4   2        840.33        754.29        36.04 o
   1  -4   2        690.64        678.72        32.18 o
   2  -4   2       2407.96       2427.21        98.38 o
   3  -4   2       4521.17       5099.36       291.78 o
   4  -4   2        290.40        291.16        23.37 o
   7  -4   2         31.93         34.88         2.76 o
   8  -4   2        238.75        223.22         9.79 o
   9  -4   2          1.12         -2.50         2.68 o
  10  -4   2         24.87         29.74         3.23 o
  11  -4   2          0.09          1.52         2.61 o
 -10  -3   2         15.83         13.39         3.55 o
  -9  -3   2         52.29         66.42         6.56 o
  -8  -3   2          1.94         -0.15         3.24 o
  -7  -3   2        177.81        209.73        10.47 o
  -6  -3   2         48.38         48.55         4.31 o
  -5  -3   2        117.87        112.25         8.11 o
  -4  -3   2        501.65        481.31        28.52 o
  -3  -3   2       1089.33       1086.48        62.89 o
  -2  -3   2        532.23        477.75        28.04 o
  -1  -3   2       1466.07       1358.95        63.78 o
   0  -3   2        238.71        244.13        10.24 o
   1  -3   2        426.63        437.38        17.98 o
   2  -3   2         39.22         50.56         3.10 o
   3  -3   2        994.12        882.92        50.95 o
   4  -3   2         42.18         35.05         2.41 o
   5  -3   2         43.15         35.32         2.60 o
   6  -3   2        943.09        960.68        79.31 o
   7  -3   2        960.72        878.83        36.48 o
   8  -3   2         37.39         35.37         5.30 o
   9  -3   2        247.46        261.54        13.87 o
  10  -3   2         62.25         52.06         4.26 o
  11  -3   2         81.97         70.48         6.60 o
 -10  -2   2          8.84          7.15         2.17 o
  -9  -2   2         12.70         11.25         3.31 o
  -8  -2   2         52.96         45.29         4.51 o
  -7  -2   2          4.13         14.90         3.46 o
  -6  -2   2        236.20        230.55         9.61 o
  -5  -2   2        776.28        756.24        44.19 o
  -4  -2   2       3516.79       4024.24       230.72 o
  -3  -2   2       3082.96       3011.03       172.56 o
  -2  -2   2        244.16        215.42        12.85 o
  -1  -2   2        120.31        134.99         6.78 o
   1  -2   2         83.86        102.96         4.49 o
   2  -2   2       1573.52       1357.81        77.78 o
   3  -2   2       1485.61       1379.77        64.36 o
   4  -2   2        553.73        439.40        26.58 o
   5  -2   2          6.84         10.88         1.06 o
   6  -2   2        475.94        414.19        17.14 o
   7  -2   2         69.44        136.23         8.22 o
   8  -2   2         40.08         34.12         3.67 o
   9  -2   2         43.31         36.91         3.33 o
  10  -2   2         15.49         26.62         3.43 o
  11  -2   2          5.58          4.39         3.15 o
 -11  -1   2         25.06         27.05         5.18 o
 -10  -1   2          4.50          4.91         2.63 o
  -9  -1   2         79.98         75.60         8.40 o
  -8  -1   2        385.28        438.95        19.34 o
  -7  -1   2          0.94          4.18         2.09 o
  -6  -1   2        967.63        962.13        78.62 o
  -5  -1   2       1125.18       1181.10        68.28 o
  -4  -1   2       1673.73       1515.08        86.95 o
  -3  -1   2       2578.44       2258.09       134.11 o
  -2  -1   2        446.25        367.56        17.40 o
  -1  -1   2         53.16         47.49         2.21 o
   0  -1   2       1696.28        797.39        65.48 o
   2  -1   2        389.93        302.84        12.46 o
   3  -1   2        267.27        265.22        10.96 o
   4  -1   2        509.62        463.09        21.80 o
   5  -1   2        677.36        594.11        21.90 o
   6  -1   2        592.03        536.95        25.72 o
   7  -1   2         89.50         79.45         5.50 o
   8  -1   2        283.55        270.99        13.46 o
   9  -1   2          0.41         -0.18         3.23 o
  10  -1   2        107.72        138.10        10.31 o
  11  -1   2          1.03          0.69         1.89 o
 -11   0   2         17.58         15.80         3.07 o
 -10   0   2          2.06         -1.17         2.79 o
  -9   0   2        122.44        130.72         8.53 o
  -8   0   2        423.24        412.56        23.80 o
  -7   0   2        132.62        134.12         6.88 o
  -6   0   2          9.64          6.79         2.37 o
  -5   0   2       1173.57       1122.91        45.59 o
  -4   0   2       3110.04       2867.78       116.02 o
  -3   0   2        750.70        704.52        25.61 o
  -2   0   2       1594.03       1463.23        48.27 o
  -1   0   2        500.68        369.19        12.28 o
   1   0   2       3454.08       3407.56       275.68 o
   2   0   2       1870.60       1577.74        73.83 o
   3   0   2       3903.37       3568.71       143.73 o
   4   0   2         21.93         27.61         1.67 o
   5   0   2        413.68        392.43        16.34 o
   6   0   2         62.86         61.60         5.02 o
   7   0   2         27.19         28.78         4.90 o
   8   0   2        123.04        131.61        10.09 o
   9   0   2        258.32        290.81        18.85 o
  10   0   2          0.02         -0.50         3.06 o
  11   0   2          1.95          1.02         1.70 o
 -11   1   2          0.25          2.25         2.70 o
 -10   1   2         73.37         64.94         6.66 o
  -9   1   2        262.58        302.83        13.73 o
  -8   1   2        254.74        247.20        10.47 o
  -7   1   2        359.78        353.64        17.58 o
  -6   1   2         24.71         20.00         1.73 o
  -5   1   2        530.08        468.95        19.29 o
  -4   1   2        465.80        459.57        18.77 o
  -3   1   2         27.89         24.54         2.02 o
  -2   1   2        719.42        521.86        24.64 o
  -1   1   2        346.83        213.42         7.92 o
   0   1   2       1233.01        911.53        36.90 o
   1   1   2          2.76          2.54         0.76 o
   2   1   2        202.28        170.36         7.84 o
   3   1   2       2617.96       2573.42       120.75 o
   4   1   2       3122.48       3240.50       129.43 o
   5   1   2         90.95        101.73        11.00 o
   6   1   2        645.19        604.09        35.43 o
   7   1   2        238.91        237.92        11.32 o
   8   1   2         66.78         78.82         9.47 o
   9   1   2        238.26        229.57        15.21 o
  10   1   2          1.16          3.49         2.55 o
 -11   2   2          1.22          2.26         2.28 o
 -10   2   2          2.84          1.62         2.63 o
  -9   2   2         79.77         77.00         5.57 o
  -8   2   2         92.43         83.10         5.76 o
  -7   2   2         21.07         22.67         3.13 o
  -6   2   2        590.69        551.63        32.73 o
  -5   2   2       1199.30       1215.62        57.20 o
  -4   2   2        704.49        620.66        29.20 o
  -3   2   2       3747.01       3652.47       147.89 o
  -2   2   2        224.65        235.66         9.85 o
  -1   2   2         77.73         84.41         3.58 o
   0   2   2        225.98        196.02         7.41 o
   1   2   2          2.84          7.82         0.86 o
   2   2   2       2114.43       2083.05        75.20 o
   3   2   2        110.80        109.51         5.76 o
   4   2   2       1092.78       1052.99        62.25 o
   5   2   2         45.50         45.82         5.26 o
   6   2   2          1.41         -1.70         1.86 o
   7   2   2          9.27         10.62         3.37 o
   8   2   2          0.94          3.12         4.58 o
   9   2   2          0.04         -2.02         2.94 o
  10   2   2         15.49         14.85         2.66 o
 -12   3   2          0.76          2.59         2.59 o
 -11   3   2          4.12          4.96         2.54 o
 -10   3   2        319.55        356.21        15.82 o
  -9   3   2        156.25        164.62         8.76 o
  -8   3   2        782.80        860.53        36.00 o
  -7   3   2         15.91         31.74         2.88 o
  -6   3   2        935.66        935.82        54.98 o
  -5   3   2          5.26          3.78         1.72 o
  -3   3   2       1284.61       1231.07        57.70 o
  -2   3   2        277.15        256.03        10.78 o
  -1   3   2        528.12        566.33        20.82 o
   0   3   2       1111.55       1063.25        43.23 o
   1   3   2        595.23        519.30        19.09 o
   2   3   2         66.84         27.61         2.61 o
   4   3   2         65.31         99.83        11.22 o
   5   3   2        135.64        134.10         6.10 o
   6   3   2         60.42         58.43         4.20 o
   7   3   2        111.40        125.27         8.56 o
   8   3   2        223.61        259.10        16.84 o
   9   3   2          0.49          0.91         2.42 o
 -12   4   2          8.94          4.63         2.07 o
 -11   4   2          6.07          3.96         2.73 o
 -10   4   2          6.55          8.42         3.63 o
  -9   4   2          2.87          2.02         3.66 o
  -8   4   2         53.49         37.30         6.09 o
  -7   4   2        222.70        240.70        11.65 o
  -6   4   2        763.42        853.79        70.18 o
  -5   4   2       1849.75       1956.95       113.19 o
  -4   4   2       3646.90       3985.50       228.16 o
  -3   4   2        607.29        574.61        27.47 o
  -2   4   2       2890.91       2817.97       114.00 o
  -1   4   2        693.28        619.85        25.57 o
   0   4   2        512.43        449.87        18.72 o
   1   4   2        492.82        499.80        22.40 o
   2   4   2        532.05        437.79        38.43 o
   3   4   2        264.60        258.47        16.57 o
   4   4   2        112.43        101.85         5.32 o
   5   4   2          3.17          0.65         1.99 o
   6   4   2          0.02          1.14         2.44 o
   7   4   2         64.65         63.95         5.56 o
   8   4   2          7.81          6.19         2.87 o
   9   4   2         58.16         57.66         4.48 o
 -12   5   2         16.59         14.99         3.15 o
 -11   5   2          0.80          0.17         2.64 o
 -10   5   2         40.31         43.80         4.92 o
  -9   5   2          2.65          1.19         3.83 o
  -8   5   2         11.82         16.56         4.41 o
  -7   5   2        166.53        161.25         7.60 o
  -6   5   2        186.68        197.52        17.98 o
  -5   5   2        492.36        522.24        43.84 o
  -4   5   2        339.03        338.17        20.71 o
  -3   5   2        342.75        325.42        19.84 o
  -2   5   2        733.89        722.04        29.83 o
  -1   5   2        128.21        115.12         5.70 o
   0   5   2          0.64          0.45         1.56 o
   1   5   2        297.45        296.45        15.21 o
   2   5   2        167.70        159.54        11.34 o
   3   5   2        289.59        263.81        10.30 o
   4   5   2        522.64        538.83        17.44 o
   5   5   2          0.11          7.52         2.68 o
   6   5   2        111.54        104.29         7.21 o
   7   5   2        120.01        139.69        12.64 o
   8   5   2          0.11         -0.62         2.31 o
 -11   6   2          0.80          0.98         2.42 o
 -10   6   2          2.83          1.82         3.11 o
  -9   6   2          4.72          2.87         3.17 o
  -8   6   2         15.84         14.20         3.64 o
  -7   6   2        252.93        248.41        10.67 o
  -6   6   2        299.45        315.56        13.36 o
  -5   6   2         73.76         88.32        10.49 o
  -4   6   2        235.07        255.14        22.98 o
  -3   6   2        988.16       1089.32        89.98 o
  -2   6   2         49.67         41.53         3.19 o
  -1   6   2        540.56        532.37        20.21 o
   0   6   2         27.11         31.74         4.42 o
   1   6   2        340.67        370.55        16.51 o
   2   6   2        264.75        275.58        11.50 o
   3   6   2        114.38        104.62         5.42 o
   4   6   2        561.91        642.80        27.36 o
   5   6   2          2.83          3.03         2.30 o
   6   6   2          5.73          3.81         1.92 o
   7   6   2         14.01         11.72         4.30 o
 -11   7   2         27.30         27.37         4.72 o
 -10   7   2         18.86         16.78         2.84 o
  -9   7   2          0.61          2.31         2.91 o
  -8   7   2        309.43        352.90        16.08 o
  -7   7   2         59.63         60.95         4.19 o
  -6   7   2          6.90          4.77         2.21 o
  -5   7   2        246.36        266.36        11.04 o
  -4   7   2         31.31         30.86         5.19 o
  -3   7   2         65.40         62.64         4.23 o
  -2   7   2         76.57         53.81         5.60 o
  -1   7   2         29.03         22.36         4.62 o
   0   7   2          3.04          5.04         2.80 o
   1   7   2        458.66        503.58        16.36 o
   2   7   2          1.06         -0.06         2.58 o
   3   7   2         48.84         40.72         5.11 o
   4   7   2          0.01          7.70         2.90 o
   5   7   2        149.42        152.04         7.68 o
   6   7   2         10.43          8.38         1.87 o
 -11   8   2          8.08          3.65         1.72 o
 -10   8   2          3.72          1.90         2.00 o
  -9   8   2        137.37        114.94         7.48 o
  -8   8   2          1.45          1.40         2.43 o
  -7   8   2        125.53        125.40         6.58 o
  -6   8   2          0.60         -0.98         2.24 o
  -5   8   2         11.78          9.18         3.18 o
  -4   8   2        853.17        853.15        32.22 o
  -3   8   2         54.60         63.24         4.86 o
  -2   8   2        562.88        611.57        23.43 o
  -1   8   2         17.54         11.83         4.75 o
   0   8   2         10.79          9.62         2.90 o
   1   8   2          1.00          2.95         3.54 o
   2   8   2         25.13         32.29         5.94 o
   3   8   2         59.22         89.61         8.40 o
   4   8   2          6.21          3.96         2.50 o
   5   8   2          7.38          5.56         1.77 o
 -10   9   2         17.25         11.16         1.87 o
  -9   9   2         37.89         29.77         2.79 o
  -8   9   2         24.92         17.95         2.65 o
  -7   9   2         23.78         22.19         3.30 o
  -6   9   2        224.48        225.66        17.57 o
  -5   9   2          0.64          1.27         2.78 o
  -4   9   2        103.50        107.69         7.89 o
  -3   9   2         25.22         22.23         3.06 o
  -2   9   2         11.17          5.97         2.66 o
  -1   9   2         10.50         12.87         3.97 o
   0   9   2         51.95         39.83         5.01 o
   1   9   2          0.73          1.04         3.14 o
   2   9   2        122.54        124.58        11.68 o
   3   9   2          0.04          0.98         2.06 o
   4   9   2         47.28         31.32         4.01 o
  -9  10   2         16.27          4.99         2.76 o
  -8  10   2         80.01         73.15         6.22 o
  -7  10   2          4.96          3.60         2.68 o
  -6  10   2         80.99         83.25         9.03 o
  -5  10   2        184.45        218.41        21.03 o
  -4  10   2        168.61        152.41        18.37 o
  -3  10   2        143.63        166.88         7.62 o
  -2  10   2          8.45          9.16         2.44 o
  -1  10   2         98.94        102.90         5.46 o
   0  10   2          0.05          0.14         2.71 o
   1  10   2         15.42         10.55         2.50 o
   2  10   2          0.27          1.16         1.69 o
  -7  11   2          0.61         -0.49         2.03 o
  -6  11   2          2.85          3.07         2.65 o
  -5  11   2          0.32          1.22         1.88 o
  -4  11   2          1.14         -0.27         1.67 o
  -3  11   2          1.27          0.69         1.75 o
  -2  11   2         26.10         10.83         2.99 o
  -1  11   2          5.60          3.90         4.22 o
   0  11   2         12.84          6.65         2.93 o
   3 -12   3          9.72          4.54         4.11 o
   4 -12   3         50.00         29.89         5.41 o
   5 -12   3          0.62          2.65         2.29 o
  -1 -11   3         52.61         67.14         5.25 o
   0 -11   3          0.03          0.39         1.87 o
   1 -11   3        146.41        172.80        11.24 o
   2 -11   3          1.70          3.82         2.46 o
   3 -11   3          5.07          8.84         2.63 o
   4 -11   3          0.37         -1.30         1.80 o
   5 -11   3          4.46          4.99         2.80 o
   6 -11   3          0.99          1.02         2.35 o
   7 -11   3          0.02         -0.63         1.95 o
   8 -11   3          7.65          3.37         2.59 o
  -3 -10   3          1.37          0.63         1.80 o
  -2 -10   3          9.82          9.17         2.70 o
  -1 -10   3          5.82          8.61         2.62 o
   0 -10   3        114.73        117.87         6.66 o
   1 -10   3         31.66         44.34         4.24 o
   2 -10   3         40.46         66.25         5.45 o
   3 -10   3        556.67        671.65        40.02 o
   4 -10   3         45.99         38.63         4.37 o
   5 -10   3        611.15        679.30        70.16 o
   6 -10   3         10.51         15.67         4.34 o
   7 -10   3        162.10        100.81        12.21 o
   8 -10   3         13.79          9.43         1.96 o
   9 -10   3         30.35         20.64         2.75 o
  -5  -9   3         30.72         23.23         3.83 o
  -4  -9   3         10.50          6.62         2.76 o
  -3  -9   3         12.52         14.42         4.43 o
  -2  -9   3         67.42         74.28         7.91 o
  -1  -9   3        229.80        263.75        14.46 o
   0  -9   3         66.07         81.83         5.25 o
   1  -9   3         10.58         10.97         2.84 o
   2  -9   3          5.00          3.49         2.32 o
   3  -9   3          2.33          3.20         2.89 o
   4  -9   3         65.18         63.04         5.89 o
   5  -9   3        100.89        122.59        15.46 o
   6  -9   3          3.05         -0.70         3.00 o
   7  -9   3         70.59         68.82         5.04 o
   8  -9   3         47.50         53.44         5.76 o
   9  -9   3         83.89         77.33         6.18 o
  10  -9   3          0.07          0.07         1.84 o
  -6  -8   3         17.22         12.83         3.05 o
  -5  -8   3          2.25          4.02         2.30 o
  -4  -8   3          2.91          5.21         3.61 o
  -3  -8   3          0.50         -0.55         3.37 o
  -2  -8   3         63.16         78.66         5.78 o
  -1  -8   3          0.85          9.87         3.46 o
   0  -8   3        114.49        105.32         6.08 o
   1  -8   3         97.50        108.63         6.27 o
   2  -8   3        299.16        311.18        12.86 o
   3  -8   3        583.29        579.85        22.38 o
   4  -8   3        505.21        607.83        26.14 o
   5  -8   3          0.21          1.80         2.38 o
   6  -8   3        188.45        202.21         8.18 o
   7  -8   3         39.54         41.47         3.72 o
   8  -8   3        224.90        154.89        13.18 o
   9  -8   3         30.72         27.64         3.37 o
  10  -8   3         35.70         37.23         4.54 o
  -7  -7   3          0.41          0.19         1.73 o
  -6  -7   3         96.43         88.85         6.04 o
  -5  -7   3         88.05         73.42         7.28 o
  -4  -7   3          9.04          9.34         2.99 o
  -3  -7   3        162.22        176.70         8.46 o
  -2  -7   3        138.65        159.55         7.56 o
  -1  -7   3        506.27        493.07        21.64 o
   0  -7   3        102.62         98.26         4.85 o
   1  -7   3        218.78        242.24        14.31 o
   2  -7   3         75.30         72.00         7.17 o
   3  -7   3          9.59          6.71         2.69 o
   4  -7   3          8.99          7.79         2.66 o
   5  -7   3        107.91        109.29         5.41 o
   6  -7   3         83.74         84.70         4.33 o
   7  -7   3         81.91         73.38         5.06 o
   8  -7   3         91.05         99.85         6.46 o
   9  -7   3          9.32         11.61         2.96 o
  10  -7   3        126.93        138.36        13.44 o
  11  -7   3          0.84          7.71         2.58 o
  -8  -6   3          1.43          1.80         1.67 o
  -7  -6   3          2.81          2.67         2.00 o
  -6  -6   3          4.22          1.59         1.91 o
  -5  -6   3        110.27        119.80         6.29 o
  -4  -6   3          7.12          6.34         2.66 o
  -3  -6   3         13.21         11.43         2.64 o
  -2  -6   3        468.05        451.83        16.04 o
  -1  -6   3         42.56         48.24         4.59 o
   0  -6   3        312.76        287.69        12.76 o
   1  -6   3        231.26        223.94         9.05 o
   2  -6   3        374.55        358.50        22.27 o
   3  -6   3        699.91        699.13        58.45 o
   4  -6   3         14.68         24.00         4.84 o
   5  -6   3       1333.06       1444.52        84.07 o
   6  -6   3        191.46        211.20         8.39 o
   7  -6   3        149.64        155.26         6.66 o
   8  -6   3         35.78         26.12         3.15 o
   9  -6   3         12.85         15.25         3.29 o
  10  -6   3          3.30          4.21         2.80 o
  11  -6   3          0.58          2.21         2.24 o
  -8  -5   3         34.51         40.09         3.93 o
  -7  -5   3         75.40         94.63         5.91 o
  -6  -5   3          5.25          4.43         2.35 o
  -5  -5   3        522.10        554.46        21.49 o
  -4  -5   3         16.55         18.65         2.57 o
  -3  -5   3        267.07        289.64        14.91 o
  -2  -5   3        380.47        355.10        17.64 o
  -1  -5   3          7.44          6.43         1.89 o
   0  -5   3        605.65        515.91        21.57 o
   1  -5   3        738.95        713.01        41.71 o
   2  -5   3          8.38         20.28         5.50 o
   3  -5   3        222.20        222.29        13.85 o
   4  -5   3       2780.41       2835.94       230.52 o
   5  -5   3         32.60         88.69         9.69 o
   6  -5   3        493.00        512.43        21.88 o
   7  -5   3          6.59          3.89         1.88 o
   8  -5   3          0.16          2.52         2.58 o
   9  -5   3         39.28         46.43         4.75 o
  10  -5   3          9.58         10.60         2.43 o
  11  -5   3        152.60        169.22        11.10 o
  -9  -4   3          0.01          0.63         1.99 o
  -8  -4   3         13.62          7.60         2.51 o
  -7  -4   3         45.48         55.79         5.18 o
  -6  -4   3        143.54         99.75        11.50 o
  -5  -4   3         48.69         46.85         3.70 o
  -4  -4   3        137.66        145.49         8.23 o
  -3  -4   3        111.75         90.95         5.63 o
  -2  -4   3          1.13          1.26         1.58 o
  -1  -4   3        787.10        704.10        33.39 o
   0  -4   3        132.41        148.31         6.59 o
   1  -4   3        320.84        280.41        13.68 o
   2  -4   3       3384.00       3326.70       155.25 o
   3  -4   3        898.47        793.65        46.01 o
   4  -4   3       2525.99       2598.41       149.14 o
   5  -4   3         73.77         89.17         6.57 o
   6  -4   3       1089.11       1035.67        59.99 o
   7  -4   3         59.40         60.09         4.19 o
   8  -4   3         40.21         38.10         6.66 o
   9  -4   3         20.84         14.67         3.25 o
  10  -4   3          2.59          3.41         2.63 o
  11  -4   3          9.67         12.54         2.65 o
 -10  -3   3         38.05         30.34         5.19 o
  -9  -3   3         19.31         17.76         6.12 o
  -8  -3   3        173.85        238.74        14.00 o
  -7  -3   3          1.29          4.54         3.20 o
  -6  -3   3        148.50        149.50         7.38 o
  -5  -3   3         15.83         10.58         2.92 o
  -4  -3   3       1376.95       1446.39        83.53 o
  -3  -3   3         23.35         11.01         2.08 o
  -2  -3   3        927.76        910.62        42.93 o
  -1  -3   3         19.23         14.30         2.39 o
   0  -3   3       4331.20       4300.22       201.07 o
   1  -3   3        664.46        636.76        30.15 o
   2  -3   3        323.27        352.65        20.89 o
   3  -3   3        399.84        323.23        34.03 o
   4  -3   3          3.74          0.81         0.95 o
   5  -3   3       1535.63       1634.30        94.18 o
   6  -3   3         15.41          9.58         2.25 o
   7  -3   3        611.02        603.12        32.50 o
   8  -3   3        105.62         86.74         7.30 o
   9  -3   3        398.54        420.10        21.18 o
  10  -3   3         97.59        113.06         7.16 o
  11  -3   3          0.22          8.47         2.53 o
 -10  -2   3          0.01          2.53         2.02 o
  -9  -2   3         26.45         28.16         3.93 o
  -8  -2   3         61.91         79.45         5.81 o
  -7  -2   3         40.24         38.60         3.42 o
  -6  -2   3         50.35         48.19         3.98 o
  -5  -2   3         32.45         65.94         9.75 o
  -4  -2   3        800.36        780.23        45.40 o
  -3  -2   3        506.72        469.54        27.48 o
  -2  -2   3        178.57        137.79         6.90 o
  -1  -2   3          8.85         14.95         1.28 o
   1  -2   3       1092.39        917.18        37.33 o
   2  -2   3         17.69         64.71         5.49 o
   3  -2   3       1852.60       1418.10       140.52 o
   4  -2   3        610.40        526.93        24.86 o
   5  -2   3        637.99        586.07        27.77 o
   6  -2   3        288.26        291.18        14.51 o
   7  -2   3         52.13         51.28         5.61 o
   8  -2   3         63.98         59.11        11.89 o
   9  -2   3          2.62          1.28         3.76 o
  10  -2   3          0.22         -0.16         2.24 o
  11  -2   3         12.29         13.75         3.04 o
 -11  -1   3         21.99         24.12         4.73 o
 -10  -1   3         72.62         73.89         5.79 o
  -9  -1   3        145.08        154.13        14.36 o
  -8  -1   3         67.26         67.66         5.58 o
  -7  -1   3        480.84        494.56        17.39 o
  -6  -1   3          3.40          5.35         1.93 o
  -5  -1   3       1008.75       1111.39        91.55 o
  -4  -1   3        161.32        133.73         6.87 o
  -3  -1   3        289.73        268.71        12.88 o
  -2  -1   3        105.98         89.28         4.68 o
  -1  -1   3       1681.07       1534.91        55.64 o
   0  -1   3        736.71        539.52        17.94 o
   1  -1   3          0.15         18.03         1.68 o
   2  -1   3        271.75        262.48        10.84 o
   3  -1   3        202.87        193.53         8.10 o
   4  -1   3       1493.59       1436.06        67.43 o
   5  -1   3         12.94        132.88        11.27 o
   6  -1   3        262.23        244.03        15.54 o
   7  -1   3         39.63         41.43         4.69 o
   8  -1   3         17.05         17.62         3.16 o
   9  -1   3         65.17         85.50         6.78 o
  10  -1   3          2.29          1.17         2.90 o
  11  -1   3         49.53         43.88         5.30 o
 -11   0   3          0.10          1.84         2.67 o
 -10   0   3        103.04         84.32        13.26 o
  -9   0   3          4.71          8.56         3.68 o
  -8   0   3         57.23         43.17         3.88 o
  -7   0   3          0.14          3.32         1.49 o
  -6   0   3         24.33         14.62         2.17 o
  -5   0   3          1.18          0.71         1.12 o
  -4   0   3         62.52         72.47         4.04 o
  -3   0   3         63.31         30.01         1.87 o
  -2   0   3       1930.29       1982.25        71.85 o
   0   0   3        717.34       1075.62        45.71 o
   1   0   3       4234.65       4885.40       227.95 o
   2   0   3        708.15        602.23        24.59 o
   3   0   3       1444.83       1383.52        57.71 o
   4   0   3       2171.73       1995.82        93.64 o
   5   0   3        143.93        150.71        10.02 o
   6   0   3        584.08        566.84        27.51 o
   7   0   3         84.30         62.05         3.41 o
   8   0   3         34.32         29.09         3.90 o
   9   0   3         28.11         21.44        10.76 o
  10   0   3         23.79         25.96         3.68 o
 -11   1   3         19.88         22.50         4.62 o
 -10   1   3        130.69        141.05        13.81 o
  -9   1   3          4.56          3.97         3.50 o
  -8   1   3        129.53        108.57         7.73 o
  -7   1   3         59.82         79.82         6.24 o
  -6   1   3        150.06        120.75         9.21 o
  -5   1   3        233.31        262.61        11.15 o
  -4   1   3        168.12        138.99         7.16 o
  -3   1   3        176.58        181.05         7.74 o
  -2   1   3       1808.61       1755.14        63.49 o
  -1   1   3        489.75        460.81        18.93 o
   0   1   3        143.25         81.45         4.41 o
   1   1   3        303.62        227.05         8.47 o
   2   1   3        128.18        107.12         5.73 o
   3   1   3       5662.04       5829.55       271.96 o
   4   1   3        185.18        206.01        20.54 o
   5   1   3       1656.52       1716.52        99.14 o
   6   1   3        204.37        174.90         9.37 o
   7   1   3        185.33        153.78        11.10 o
   8   1   3         74.94         89.01         8.10 o
   9   1   3          3.17          2.54         3.08 o
  10   1   3         59.94         57.81         9.36 o
 -11   2   3          0.39          0.57         2.30 o
 -10   2   3         17.10         13.59         2.93 o
  -9   2   3          4.30         20.13         5.49 o
  -8   2   3          0.33         -0.51         1.38 o
  -7   2   3        288.93        259.08        14.54 o
  -6   2   3          0.65          0.56         1.37 o
  -5   2   3       1110.36       1197.05        68.96 o
  -4   2   3        232.26        173.77        15.08 o
  -3   2   3          1.07          3.86         1.25 o
  -2   2   3         10.58          7.33         0.96 o
  -1   2   3         70.55         60.70         2.90 o
   0   2   3         19.43         26.17         1.90 o
   1   2   3        177.25        145.51         7.36 o
   2   2   3        987.39       1058.27        49.82 o
   3   2   3       2047.79       2140.25       142.23 o
   4   2   3        198.27        227.80        17.14 o
   5   2   3        427.24        471.69        20.26 o
   6   2   3         75.43         72.58         4.43 o
   7   2   3        129.10        131.01         7.94 o
   8   2   3         14.00         29.86         8.62 o
   9   2   3          0.07          0.68         3.54 o
 -12   3   3         15.70          8.45         2.59 o
 -11   3   3         46.28         37.07         4.91 o
 -10   3   3          0.68          2.52         2.85 o
  -9   3   3        653.17        684.09        29.03 o
  -8   3   3         90.26         68.39         5.25 o
  -7   3   3        527.41        552.76        19.43 o
  -6   3   3         12.86          6.75         3.55 o
  -5   3   3        316.50        284.39        23.38 o
  -4   3   3          6.97         21.63         4.06 o
  -3   3   3         19.47         18.46         1.98 o
  -2   3   3         63.74         45.39         2.88 o
  -1   3   3          6.76          8.64         1.62 o
   0   3   3        321.99        332.45        14.02 o
   1   3   3          7.78          8.85         1.50 o
   2   3   3        732.37        752.10        44.04 o
   3   3   3         40.01         49.37         5.52 o
   4   3   3        683.88        733.28        53.52 o
   5   3   3         28.66         22.09         2.66 o
   6   3   3         40.95         43.71         5.00 o
   7   3   3        149.96        181.55        12.86 o
   8   3   3         10.34         15.13         7.04 o
   9   3   3         22.76         28.28         3.42 o
 -12   4   3          0.17          1.47         1.99 o
 -11   4   3          2.35         -0.21         2.57 o
 -10   4   3          0.84          1.06         3.36 o
  -9   4   3         18.74         21.52         4.27 o
  -8   4   3         51.98         49.23         4.01 o
  -7   4   3        159.96        143.98         7.17 o
  -6   4   3         31.21         21.98         4.17 o
  -5   4   3        640.39        592.34        42.68 o
  -4   4   3         45.03         66.25         5.58 o
  -3   4   3       1621.91       1561.62        63.55 o
  -2   4   3        111.29        119.22         5.66 o
  -1   4   3        253.97        232.90        10.30 o
   0   4   3        363.18        297.88        14.75 o
   1   4   3       2417.80       2513.27       118.06 o
   2   4   3        196.18        218.74        15.22 o
   3   4   3         55.75         51.61         6.37 o
   4   4   3          5.13          4.08         1.98 o
   5   4   3          1.73          1.16         2.43 o
   6   4   3          4.90          2.71         2.60 o
   7   4   3          5.96          0.76         3.16 o
   8   4   3          2.23          3.54         2.02 o
 -11   5   3         79.31         81.10         5.92 o
 -10   5   3          6.23         13.58         3.71 o
  -9   5   3         78.50         73.25         6.90 o
  -8   5   3         79.62         75.24         5.29 o
  -7   5   3         35.66         56.77         4.63 o
  -6   5   3        206.38        212.47        12.17 o
  -5   5   3         39.75         39.79         6.76 o
  -4   5   3         55.13         94.27        10.26 o
  -3   5   3         29.37         27.88         3.38 o
  -2   5   3        857.18        827.91        34.19 o
  -1   5   3        338.37        333.90        14.36 o
   0   5   3        446.91        473.85        20.05 o
   1   5   3         27.89         25.30         3.31 o
   2   5   3        119.43        121.04        13.38 o
   3   5   3        185.46        226.63        10.46 o
   4   5   3         15.03         19.80         3.68 o
   5   5   3        586.85        629.01        26.51 o
   6   5   3         37.81         28.65         3.41 o
   7   5   3          9.00          3.25         2.20 o
   8   5   3          8.04          3.88         1.62 o
 -11   6   3          1.65          3.15         2.47 o
 -10   6   3          2.20          5.03         3.37 o
  -9   6   3          8.58          7.01         3.61 o
  -8   6   3         51.67         40.65         4.30 o
  -7   6   3         26.95         18.04         3.09 o
  -6   6   3        171.45        170.43         8.93 o
  -5   6   3        172.53        195.18        11.42 o
  -4   6   3        154.46        152.65        15.25 o
  -3   6   3         17.23         17.13         5.30 o
  -2   6   3        300.20        306.75        15.84 o
  -1   6   3         14.22         19.39         3.42 o
   0   6   3       1129.59       1210.00        51.25 o
   1   6   3        160.00        160.40        10.16 o
   2   6   3         32.52         32.13         2.79 o
   3   6   3        212.92        206.81         8.52 o
   4   6   3         47.82         42.61         3.90 o
   5   6   3         69.98        111.58         7.01 o
   6   6   3          0.79         -1.05         1.44 o
   7   6   3          0.43          1.25         1.26 o
 -11   7   3         20.04         15.09         2.46 o
 -10   7   3         13.96         10.21         4.05 o
  -9   7   3        284.17        284.45        15.62 o
  -8   7   3          5.36          5.14         2.78 o
  -7   7   3         24.86         15.87         2.73 o
  -6   7   3        115.23        118.33         5.51 o
  -5   7   3          5.83          1.69         2.61 o
  -4   7   3        459.76        454.98        17.96 o
  -3   7   3         15.24         20.30         3.78 o
  -2   7   3         32.47         26.88         3.39 o
  -1   7   3          1.25         10.17         3.00 o
   0   7   3        337.37        350.75        11.48 o
   1   7   3        154.54        150.88        11.94 o
   2   7   3          3.21          5.66         2.61 o
   3   7   3          5.75          3.45         2.83 o
   4   7   3        297.61        334.16        15.01 o
   5   7   3          3.80          2.61         1.58 o
   6   7   3         43.30         21.88         5.53 o
 -10   8   3         38.69         39.50         4.78 o
  -9   8   3          0.04          3.36         2.47 o
  -8   8   3        167.45        181.41        10.81 o
  -7   8   3          3.57          3.90         2.51 o
  -6   8   3         40.53         49.92         4.93 o
  -5   8   3        476.83        462.54        18.28 o
  -4   8   3         11.11         14.91         6.91 o
  -3   8   3        363.03        325.42        16.30 o
  -2   8   3          3.76          5.96         3.65 o
  -1   8   3        228.70        232.33        10.51 o
   0   8   3         16.19          6.35         2.64 o
   1   8   3         22.29         17.04         3.72 o
   2   8   3         93.95        101.69        15.52 o
   3   8   3          9.93          8.86         4.37 o
   4   8   3          1.13          1.58         2.01 o
   5   8   3          2.27          2.67         2.20 o
 -10   9   3         29.88         26.80         6.54 o
  -9   9   3          9.22          6.22         1.70 o
  -8   9   3         54.41         55.66         3.93 o
  -7   9   3          0.08          0.48         2.18 o
  -6   9   3          1.29          2.62         2.62 o
  -5   9   3         14.25          9.71         3.11 o
  -4   9   3          3.75          3.79         3.26 o
  -3   9   3          0.17         -1.44         2.71 o
  -2   9   3         79.23         80.71         5.10 o
  -1   9   3         56.96         57.99         6.56 o
   0   9   3          8.85          4.43         2.35 o
   1   9   3         77.12         73.05         8.17 o
   2   9   3          3.57          4.48         4.19 o
   3   9   3         64.20         79.89         9.39 o
  -9  10   3         10.33          4.62         2.02 o
  -8  10   3         19.64         26.45         4.79 o
  -7  10   3         69.06         66.73         5.48 o
  -6  10   3         48.02         37.97         8.23 o
  -5  10   3         21.96         18.85         3.95 o
  -4  10   3         65.28         89.41         8.06 o
  -3  10   3          3.10          1.66         2.07 o
  -2  10   3         69.17         55.95         4.62 o
  -1  10   3          7.44          4.71         1.97 o
   0  10   3         96.30         92.85         6.39 o
   1  10   3          7.01          3.99         2.07 o
   2  10   3         11.52          9.07         2.35 o
  -7  11   3          2.09          2.87         2.03 o
  -6  11   3          1.59          1.53         1.79 o
  -5  11   3          1.34         -0.26         1.37 o
  -4  11   3         17.79          9.00         2.00 o
  -3  11   3         17.28          7.83         2.06 o
  -2  11   3         42.24         23.40         3.63 o
  -1  11   3         51.73         22.67         4.74 o
   2 -12   4         12.11         11.49         4.17 o
   3 -12   4         12.03         19.51         2.94 o
   4 -12   4          1.09          1.53         2.34 o
   5 -12   4         33.55         39.07         4.54 o
  -1 -11   4          1.09          2.20         1.70 o
   0 -11   4        107.36        101.89         5.12 o
   1 -11   4          0.11          0.97         1.85 o
   2 -11   4         33.86         53.26         5.02 o
   3 -11   4          3.71          4.67         2.62 o
   4 -11   4          9.57          4.07         2.70 o
   5 -11   4          3.73          4.40         2.14 o
   6 -11   4          0.69          2.80         2.20 o
   7 -11   4          4.45          0.73         2.03 o
  -3 -10   4         20.41         11.47         2.45 o
  -2 -10   4          0.19          0.87         2.14 o
  -1 -10   4         31.01         21.87         4.23 o
   0 -10   4         11.26         18.87         2.55 o
   1 -10   4        123.88        135.52        11.67 o
   2 -10   4        144.03        151.75         8.42 o
   3 -10   4          6.88         19.79         4.44 o
   4 -10   4        232.77        261.15        12.56 o
   5 -10   4          2.16          3.99         2.51 o
   6 -10   4        164.81        180.29        21.47 o
   7 -10   4          1.05          0.92         2.54 o
   8 -10   4         94.19        106.12         5.88 o
  -5  -9   4          4.36          2.45         2.01 o
  -4  -9   4         62.14         51.21         5.12 o
  -3  -9   4         15.12         29.89         5.41 o
  -2  -9   4        145.66        191.56        11.15 o
  -1  -9   4        100.17        109.52         7.13 o
   0  -9   4          2.75          4.40         2.58 o
   1  -9   4         29.50         37.07         3.62 o
   2  -9   4          1.07          1.44         2.47 o
   3  -9   4          1.15          0.86         2.80 o
   4  -9   4        163.57        212.93        12.17 o
   5  -9   4         10.31          8.69         2.81 o
   6  -9   4         18.36         22.31         3.02 o
   7  -9   4         17.77         15.10         2.83 o
   8  -9   4         42.01         28.62         4.67 o
   9  -9   4          0.01         -0.19         2.12 o
  -6  -8   4          6.33          3.74         1.50 o
  -5  -8   4          2.89          2.70         2.79 o
  -4  -8   4        104.48        122.52         7.90 o
  -3  -8   4         34.97         56.33         6.59 o
  -2  -8   4          0.68         -2.65         2.65 o
  -1  -8   4          2.97          1.84         2.76 o
   0  -8   4         83.44         91.93         5.74 o
   1  -8   4        150.68        152.92         7.66 o
   2  -8   4        273.85        275.52        10.79 o
   3  -8   4         69.70        103.44         6.59 o
   4  -8   4         98.29        103.54         5.98 o
   5  -8   4         23.26         30.41         3.26 o
   6  -8   4         49.51         58.04         3.92 o
   7  -8   4        222.44        237.75        13.44 o
   8  -8   4        151.52        175.23        11.40 o
   9  -8   4         59.90         71.19         8.35 o
  10  -8   4          6.51          4.50         2.52 o
  -7  -7   4         61.39         78.30        11.62 o
  -6  -7   4         40.26         24.95         3.60 o
  -5  -7   4        211.26        225.96        12.41 o
  -4  -7   4          2.01         -1.30         2.94 o
  -3  -7   4          6.65          8.28         2.77 o
  -2  -7   4        822.36        895.33        33.66 o
  -1  -7   4         83.26         84.38         5.55 o
   0  -7   4          2.18         18.17         2.71 o
   1  -7   4          0.95          4.20         2.76 o
   2  -7   4        306.10        322.88        16.97 o
   3  -7   4        385.62        436.49        22.19 o
   4  -7   4          5.56          2.53         2.31 o
   5  -7   4         64.36         68.19         3.87 o
   6  -7   4         14.66         16.60         2.35 o
   7  -7   4        107.89        116.00         5.44 o
   8  -7   4         73.42         73.50         5.21 o
   9  -7   4         23.26         27.93         3.66 o
  10  -7   4          2.42          2.19         3.09 o
  -8  -6   4         17.98         11.29         2.02 o
  -7  -6   4          0.58          0.26         1.87 o
  -6  -6   4         41.85         54.71         3.99 o
  -5  -6   4         27.99         26.20         3.01 o
  -4  -6   4        161.89        172.61         9.26 o
  -3  -6   4         18.65         19.59         2.62 o
  -2  -6   4         64.65         65.69         4.10 o
  -1  -6   4       1414.23       1304.42        62.00 o
   0  -6   4         22.76         24.87         3.51 o
   1  -6   4        674.55        620.66        25.96 o
   2  -6   4        417.64        394.35        19.53 o
   3  -6   4         67.14        105.68        11.05 o
   4  -6   4        490.85        455.18        38.47 o
   5  -6   4          4.81          5.08         2.41 o
   6  -6   4        423.30        449.94        17.53 o
   7  -6   4         63.38         60.16         5.68 o
   8  -6   4         13.96          9.45         2.66 o
   9  -6   4          3.53          0.86         2.42 o
  10  -6   4          0.83          2.60         2.26 o
  11  -6   4          1.10          0.50         2.26 o
  -9  -5   4         12.93         -0.56         2.25 o
  -8  -5   4        124.78        159.66         9.38 o
  -7  -5   4          0.16          1.99         2.25 o
  -6  -5   4        363.25        424.13        18.65 o
  -5  -5   4          6.80          7.82         2.58 o
  -4  -5   4        321.34        306.64        11.54 o
  -3  -5   4        186.99        174.87         9.76 o
  -2  -5   4         42.05         41.07         4.48 o
  -1  -5   4         98.21         81.79         4.04 o
   0  -5   4        734.67        834.43        39.68 o
   1  -5   4        209.92        228.64        10.03 o
   2  -5   4         10.21          7.40         1.90 o
   3  -5   4         43.55         65.15         4.81 o
   4  -5   4        533.23        602.07        35.54 o
   5  -5   4        285.25        264.93        16.31 o
   6  -5   4          3.71          9.54         3.18 o
   7  -5   4         49.77         55.95         3.88 o
   8  -5   4        190.87        179.60        11.09 o
   9  -5   4         13.36          7.94         3.17 o
  10  -5   4         82.62         91.03         6.30 o
  11  -5   4          8.00          4.86         2.59 o
  -9  -4   4          8.98         12.72         2.78 o
  -8  -4   4         45.85         38.47         3.68 o
  -7  -4   4         43.67         43.30         5.13 o
  -6  -4   4         20.23         35.29         4.36 o
  -5  -4   4         36.05         39.02         3.53 o
  -4  -4   4         11.06         10.25         2.84 o
  -3  -4   4         26.18         46.20         4.12 o
  -2  -4   4       1667.38       1583.89        91.43 o
  -1  -4   4        108.11        107.59         4.99 o
   0  -4   4        174.47        114.80         5.38 o
   1  -4   4       1694.30       1725.68        70.22 o
   2  -4   4       1216.77       1070.20        43.99 o
   3  -4   4       1802.77       1785.29       102.64 o
   4  -4   4        213.03        214.62        20.04 o
   5  -4   4        505.73        459.97        38.38 o
   6  -4   4          1.19         46.04         3.06 o
   7  -4   4         91.98         70.93         4.22 o
   8  -4   4          0.42         -1.58         3.19 o
   9  -4   4         26.88         37.64         7.83 o
  10  -4   4          7.57          8.94         2.69 o
  11  -4   4          4.96          3.68         2.06 o
 -10  -3   4         18.78         12.16         2.54 o
  -9  -3   4        149.73        144.95        10.71 o
  -8  -3   4          5.88          9.00         3.67 o
  -7  -3   4        214.32        228.81        11.29 o
  -6  -3   4         61.18         63.80         4.55 o
  -5  -3   4        120.15        132.13         9.09 o
  -4  -3   4        599.30        592.32        35.64 o
  -3  -3   4        522.92        506.44        29.93 o
  -2  -3   4        123.27         90.17         4.83 o
  -1  -3   4        535.54        581.12        27.78 o
   0  -3   4       1450.16       1443.30        67.86 o
   1  -3   4         32.02         42.36         2.89 o
   2  -3   4         86.42         64.45         3.73 o
   3  -3   4        651.19        786.73        45.40 o
   4  -3   4         62.70         71.69        12.13 o
   5  -3   4        320.77        336.17        16.46 o
   6  -3   4        506.54        519.82        30.58 o
   7  -3   4       1100.77       1104.38        45.73 o
   8  -3   4        437.78        479.51        23.97 o
   9  -3   4        222.73        233.48        22.43 o
  10  -3   4          4.56          3.97         2.47 o
  11  -3   4         60.90         54.31         7.38 o
 -10  -2   4          2.55          3.46         2.73 o
  -9  -2   4         41.95         34.11         4.97 o
  -8  -2   4        146.25        153.38         8.44 o
  -7  -2   4         40.32         35.34         3.08 o
  -6  -2   4         14.31         27.27         3.41 o
  -5  -2   4        289.92        321.67        19.66 o
  -4  -2   4        474.20        426.76        25.37 o
  -3  -2   4       1230.41       1134.10        65.49 o
  -2  -2   4        349.91        288.81        12.07 o
  -1  -2   4         12.15          8.62         1.17 o
   0  -2   4       1405.93       1312.57        53.36 o
   1  -2   4        109.15        111.28         4.95 o
   2  -2   4        435.39        405.00        19.29 o
   3  -2   4        558.33        485.52        28.33 o
   4  -2   4        129.35        171.30        14.69 o
   5  -2   4         10.44          6.75         1.33 o
   6  -2   4        248.89        274.40        16.52 o
   7  -2   4        181.92        155.62         8.25 o
   8  -2   4         87.33         76.34         5.17 o
   9  -2   4         11.07          9.74         2.54 o
  10  -2   4          0.17          2.69         2.13 o
  11  -2   4         30.42         32.13         4.62 o
 -11  -1   4         39.23         38.16         5.41 o
 -10  -1   4         31.65         28.05         7.10 o
  -9  -1   4         54.51         44.30         6.77 o
  -8  -1   4        125.80        132.24         7.61 o
  -7  -1   4          6.44          5.46         3.05 o
  -6  -1   4        719.76        748.99        44.00 o
  -5  -1   4        668.19        674.79        39.62 o
  -4  -1   4        311.20        298.96        17.94 o
  -3  -1   4        310.46        332.30        17.72 o
  -2  -1   4         28.54         29.23         1.74 o
  -1  -1   4       5986.73       5901.56       477.53 o
   0  -1   4       1767.76       2665.25        96.13 o
   1  -1   4        207.58        246.65         8.37 o
   2  -1   4         92.51         87.18         5.91 o
   3  -1   4         56.95        129.88         7.98 o
   4  -1   4        708.33        638.88        37.25 o
   5  -1   4         45.46         68.53         5.36 o
   6  -1   4        471.96        451.76        22.10 o
   7  -1   4         60.74         51.81         5.16 o
   8  -1   4        116.03        119.47         7.05 o
   9  -1   4          1.84          2.81         2.66 o
  10  -1   4         67.45         64.84        11.84 o
 -11   0   4         23.68         13.94         5.13 o
 -10   0   4         88.17        104.24         9.02 o
  -9   0   4          7.22          8.73         3.79 o
  -8   0   4         35.65         30.00         4.75 o
  -7   0   4        147.33        175.22         8.60 o
  -6   0   4          2.05         26.65         7.60 o
  -5   0   4         78.10         72.70         4.32 o
  -4   0   4        439.52        364.49        15.16 o
  -3   0   4         12.51         21.27         1.75 o
  -2   0   4       2326.62       2253.97        74.27 o
   1   0   4         38.59         70.69         2.99 o
   2   0   4        148.24        133.50         8.81 o
   3   0   4        863.48        756.85        36.08 o
   4   0   4         56.49         54.98         4.82 o
   5   0   4        121.74         96.81         7.24 o
   6   0   4          0.36          4.03         1.82 o
   7   0   4         12.82         10.63         1.82 o
   8   0   4         17.63         10.21         3.31 o
   9   0   4         61.07         61.25         6.22 o
  10   0   4         14.31         16.34         2.67 o
 -11   1   4         28.65         34.55         4.75 o
 -10   1   4         32.53         18.82         4.04 o
  -9   1   4         55.16         51.42         6.33 o
  -8   1   4        117.44        132.36         7.67 o
  -7   1   4        289.53        256.08         9.95 o
  -6   1   4         13.48         27.68         6.31 o
  -5   1   4          5.10          2.16         1.40 o
  -4   1   4         42.72         18.75         2.02 o
  -3   1   4         27.93         39.95         2.22 o
  -2   1   4       1259.79       1211.92        44.00 o
  -1   1   4         59.52         66.22         3.06 o
   0   1   4        261.40        411.56        16.94 o
   1   1   4         13.44         13.20         1.13 o
   2   1   4         21.72         26.91         3.33 o
   3   1   4        518.93        620.46        49.76 o
   4   1   4        243.14        215.14        13.86 o
   5   1   4        134.02        124.50         9.34 o
   6   1   4        341.47        384.10        13.77 o
   7   1   4         68.11         70.06         6.18 o
   8   1   4         57.92         48.55         7.89 o
   9   1   4        118.15        156.63        11.97 o
  10   1   4          3.81          5.04         1.94 o
 -11   2   4         15.04          8.60         2.74 o
 -10   2   4         24.57         15.67         3.07 o
  -9   2   4          0.01          2.10         2.77 o
  -8   2   4        177.70        190.95         8.79 o
  -7   2   4          2.59          1.45         1.62 o
  -6   2   4         88.07         68.33         4.64 o
  -5   2   4         44.61         35.65         3.12 o
  -4   2   4        129.92        152.98        16.11 o
  -3   2   4        841.30        802.21        37.89 o
  -2   2   4         88.51         67.79         3.52 o
  -1   2   4       1027.11        837.34        34.28 o
   0   2   4        151.44        224.93        11.07 o
   1   2   4         44.51         39.85         3.87 o
   2   2   4        898.34        751.47        43.90 o
   3   2   4        128.06        162.61        16.88 o
   4   2   4         28.31         15.66         3.39 o
   5   2   4          0.68         -1.07         2.10 o
   6   2   4          4.12          1.87         2.42 o
   7   2   4        196.43        216.54        11.74 o
   8   2   4          5.01          5.14         3.25 o
   9   2   4          1.09          0.31         2.26 o
 -11   3   4         10.29          5.22         2.61 o
 -10   3   4        369.65        419.06        21.01 o
  -9   3   4         31.98         19.99         5.00 o
  -8   3   4        659.76        708.77        26.98 o
  -7   3   4        121.29        114.47         6.70 o
  -6   3   4        269.12        269.57        16.85 o
  -5   3   4         48.65         26.20         7.89 o
  -4   3   4         55.96         55.39         3.84 o
  -3   3   4        387.29        457.24        18.95 o
  -2   3   4         69.93         82.63         4.37 o
  -1   3   4        932.31        852.66        35.14 o
   0   3   4        101.43        141.48         6.60 o
   1   3   4        133.22        104.25         6.43 o
   2   3   4        364.72        396.70        36.47 o
   3   3   4        460.56        439.24        26.82 o
   4   3   4        130.07        131.28         9.94 o
   5   3   4          4.35          5.77         2.28 o
   6   3   4         95.63        118.55         7.44 o
   7   3   4         37.39         42.43         4.30 o
   8   3   4         84.25        109.63         8.68 o
   9   3   4         17.35         16.57         3.16 o
 -11   4   4          2.20          3.65         2.49 o
 -10   4   4         20.14         21.33         4.01 o
  -9   4   4          0.14          3.53         3.85 o
  -8   4   4          0.08         -1.38         2.87 o
  -7   4   4        132.50        128.75         7.20 o
  -6   4   4        464.31        591.57        49.36 o
  -5   4   4        368.21        365.85        31.23 o
  -4   4   4       1708.64       1726.86       140.43 o
  -3   4   4        162.11        229.33        11.79 o
  -2   4   4       2399.65       2265.43        92.11 o
  -1   4   4        412.75        357.67        15.28 o
   0   4   4       1161.54       1224.93        49.97 o
   1   4   4        335.52        287.86        17.42 o
   2   4   4        312.56        316.93        20.08 o
   3   4   4        239.32        265.43        14.05 o
   4   4   4         50.41         46.58         3.21 o
   5   4   4        117.69        113.89         5.70 o
   6   4   4         27.39         22.28         5.24 o
   7   4   4         16.18         13.38         3.38 o
   8   4   4          7.58          7.01         2.18 o
 -11   5   4         23.94         19.27         3.05 o
 -10   5   4         24.00         22.65         3.94 o
  -9   5   4         80.86         80.43         7.13 o
  -8   5   4          5.78          6.11         2.77 o
  -7   5   4         87.79         90.64         5.22 o
  -6   5   4        173.48        181.97         9.37 o
  -5   5   4        734.79        791.19        65.87 o
  -4   5   4         44.23         23.22         4.62 o
  -3   5   4        237.38        247.57        15.49 o
  -2   5   4         49.70         50.75         5.73 o
  -1   5   4        121.93        106.94         7.81 o
   0   5   4          1.57          2.19         2.67 o
   1   5   4        224.75        249.36        16.52 o
   2   5   4        421.80        286.57        23.02 o
   3   5   4        345.80        396.10        13.23 o
   4   5   4        528.36        587.25        24.80 o
   5   5   4        115.72        135.66         8.48 o
   6   5   4         19.11         33.36         3.76 o
   7   5   4         39.91         48.96         6.14 o
 -11   6   4          3.76          3.52         2.34 o
 -10   6   4          0.05          2.56         3.12 o
  -9   6   4          0.09          0.78         3.25 o
  -8   6   4         20.34         17.15         3.63 o
  -7   6   4        219.69        214.53        10.91 o
  -6   6   4         52.32         52.61         4.05 o
  -5   6   4        219.03        253.78        11.21 o
  -4   6   4          0.27          1.56         2.72 o
  -3   6   4        243.42        246.93        32.66 o
  -2   6   4         24.57         17.96         3.49 o
  -1   6   4        712.36        761.97        34.01 o
   0   6   4        186.26        184.62        10.96 o
   1   6   4        125.03        121.69         7.60 o
   2   6   4          0.71          0.41         1.95 o
   3   6   4         13.46         10.71         2.61 o
   4   6   4         37.98         27.26         3.87 o
   5   6   4          6.58          6.47         2.15 o
   6   6   4          0.15          1.17         1.61 o
 -11   7   4         18.19         13.23         2.47 o
 -10   7   4        114.27        126.16        10.38 o
  -9   7   4          5.15          4.31         2.72 o
  -8   7   4        205.48        191.67        10.59 o
  -7   7   4         15.65         10.89         2.55 o
  -6   7   4        177.93        172.68         8.42 o
  -5   7   4         22.96         11.11         3.21 o
  -4   7   4         18.32         28.89         3.77 o
  -3   7   4         53.37         52.00         4.46 o
  -2   7   4          1.89          5.13         2.96 o
  -1   7   4         73.48         73.82         5.96 o
   0   7   4          5.43         16.03         2.49 o
   1   7   4        331.55        319.23        16.58 o
   2   7   4         17.91         13.15         3.27 o
   3   7   4         93.69         93.79         6.44 o
   4   7   4         70.34         56.97         4.36 o
   5   7   4         38.38         31.55         4.73 o
 -10   8   4          5.53          2.58         2.20 o
  -9   8   4        117.84        130.42         8.46 o
  -8   8   4          0.12          2.05         2.02 o
  -7   8   4         48.72         44.58         3.73 o
  -6   8   4        159.86        221.51         9.82 o
  -5   8   4         17.63          7.38         3.12 o
  -4   8   4        362.04        420.18        21.84 o
  -3   8   4          4.65          2.59         3.71 o
  -2   8   4        421.51        440.80        17.39 o
  -1   8   4          0.39          4.80         2.81 o
   0   8   4          2.47          0.62         2.46 o
   1   8   4         10.79          6.09         3.42 o
   2   8   4          0.18          1.31         2.93 o
   3   8   4          0.02          0.99         2.34 o
   4   8   4          2.57          2.25         1.77 o
  -9   9   4         40.73         38.65         3.23 o
  -8   9   4          0.00          0.99         2.11 o
  -7   9   4         31.40         31.63         2.99 o
  -6   9   4         95.40         75.50         5.38 o
  -5   9   4          5.92          1.24         2.77 o
  -4   9   4         37.15         42.22         6.93 o
  -3   9   4          1.90          3.43         3.39 o
  -2   9   4          8.96          5.23         2.88 o
  -1   9   4          2.85          1.57         2.21 o
   0   9   4         64.64         61.12         6.72 o
   1   9   4          0.22          1.90         2.53 o
   2   9   4         30.68         21.64         5.30 o
   3   9   4         15.94         15.68         2.49 o
  -8  10   4         50.47         35.01         3.89 o
  -7  10   4         28.28         32.83         4.85 o
  -6  10   4         48.27         48.34         5.48 o
  -5  10   4         88.26        113.56         9.10 o
  -4  10   4         64.35         55.14         6.16 o
  -3  10   4         97.24        132.04         8.13 o
  -2  10   4         17.69         12.67         3.90 o
  -1  10   4        126.53        101.64         5.71 o
   0  10   4         23.64         26.03         5.07 o
   1  10   4          4.45          2.59         3.38 o
  -6  11   4          0.18          0.52         1.71 o
  -5  11   4          2.69          1.86         1.57 o
  -4  11   4          1.15          0.05         1.53 o
  -3  11   4         18.33         15.35         2.40 o
  -2  11   4         20.87         26.26         4.06 o
   3 -12   5          3.15          2.59         2.07 o
   4 -12   5         24.13         36.00         4.06 o
  -1 -11   5         71.39         42.66         5.53 o
   0 -11   5          6.71          3.57         2.04 o
   1 -11   5        145.93        152.68        12.33 o
   2 -11   5          0.70          1.31         2.30 o
   3 -11   5          0.47         -0.96         3.82 o
   4 -11   5          0.04          4.24         2.32 o
   5 -11   5          2.02          0.14         2.33 o
   6 -11   5          4.05          3.78         2.90 o
   7 -11   5          0.37         -0.71         2.27 o
  -3 -10   5          0.10         -0.60         1.78 o
  -2 -10   5         28.18         33.21         3.50 o
  -1 -10   5          0.72          0.91         2.08 o
   0 -10   5        188.24        210.79        10.21 o
   1 -10   5         79.62         95.19         6.16 o
   2 -10   5         11.79         19.83         4.16 o
   3 -10   5        278.98        232.71        15.98 o
   4 -10   5         69.37         72.13         5.41 o
   5 -10   5        278.35        309.86        27.82 o
   6 -10   5         36.82         43.63         4.47 o
   7 -10   5        155.76        173.00        12.11 o
   8 -10   5          0.79          0.42         1.70 o
  -5  -9   5        106.65        122.74        12.21 o
  -4  -9   5        104.10        113.34         8.15 o
  -3  -9   5         63.70         48.12         6.09 o
  -2  -9   5        200.12        212.19        20.48 o
  -1  -9   5         84.60         88.17         5.60 o
   0  -9   5         71.76         95.78         5.91 o
   1  -9   5         23.02         27.98         4.67 o
   2  -9   5         15.43          8.66         2.67 o
   3  -9   5         25.58         30.29         3.73 o
   4  -9   5        119.41        134.69         7.82 o
   5  -9   5         27.59         33.23         3.48 o
   6  -9   5          0.09         -0.86         2.18 o
   7  -9   5        104.99        147.50         7.88 o
   8  -9   5         84.57         64.23         7.28 o
   9  -9   5         63.57         47.72         6.54 o
  -6  -8   5          0.00          1.42         1.49 o
  -5  -8   5         11.64         14.20         3.06 o
  -4  -8   5          0.44          0.62         2.54 o
  -3  -8   5         23.54         19.68         3.43 o
  -2  -8   5         69.20         81.81         5.83 o
  -1  -8   5         59.58         73.35         5.11 o
   0  -8   5        237.50        227.78        15.41 o
   1  -8   5        240.38        306.58        14.50 o
   2  -8   5        279.33        282.40        10.96 o
   3  -8   5        537.58        543.05        23.80 o
   4  -8   5         61.01         76.38         8.68 o
   5  -8   5         15.88         15.50         2.73 o
   6  -8   5        141.65        135.39         8.33 o
   7  -8   5        121.10        128.96        10.79 o
   8  -8   5         69.76         61.36         4.88 o
   9  -8   5         37.76         32.62         4.68 o
  10  -8   5         19.27         13.89         2.55 o
  -7  -7   5         24.97          9.69         3.27 o
  -6  -7   5        206.32        219.96        20.26 o
  -5  -7   5        183.28        182.20        10.34 o
  -4  -7   5         53.94         59.73         5.12 o
  -3  -7   5        504.86        582.89        25.16 o
  -2  -7   5         19.61         24.86         3.48 o
  -1  -7   5        477.79        505.57        17.95 o
   0  -7   5         38.12         44.29         4.16 o
   1  -7   5        298.79        316.80        13.49 o
   2  -7   5         51.35         55.32         6.71 o
   3  -7   5          3.30          6.10         2.91 o
   4  -7   5          0.36          3.02         2.59 o
   5  -7   5         12.76         11.45         2.48 o
   6  -7   5        133.77        130.83         6.77 o
   7  -7   5        146.57        158.92         6.62 o
   8  -7   5         61.85         77.59         5.24 o
   9  -7   5          0.47          1.78         2.37 o
  10  -7   5         91.77        109.19        12.25 o
  -8  -6   5         24.94         19.95         3.49 o
  -7  -6   5         24.29         30.89         6.25 o
  -6  -6   5          9.62          2.64         2.58 o
  -5  -6   5        201.84        221.58        12.37 o
  -4  -6   5         30.01         28.19         3.39 o
  -3  -6   5          8.69          4.76         2.47 o
  -2  -6   5       1023.89       1133.90        42.25 o
  -1  -6   5        215.77        206.19        10.00 o
   0  -6   5        924.61        917.38        43.93 o
   1  -6   5        797.97        881.26        42.33 o
   2  -6   5        287.44        264.42        13.74 o
   3  -6   5        484.55        486.82        29.21 o
   4  -6   5        206.47        223.47        11.94 o
   5  -6   5        782.35        818.74        28.04 o
   6  -6   5        125.54        103.53         5.56 o
   7  -6   5         66.97         69.86         4.27 o
   8  -6   5         15.01         12.03         3.13 o
   9  -6   5         22.88         19.11         4.24 o
  10  -6   5         10.31          5.04         2.18 o
  -8  -5   5          0.17          1.26         2.16 o
  -7  -5   5        201.87        228.53        10.94 o
  -6  -5   5         68.96         70.99         5.61 o
  -5  -5   5        446.38        447.19        18.02 o
  -4  -5   5         23.33         24.71         2.53 o
  -3  -5   5         29.42         29.05         2.72 o
  -2  -5   5        727.70        686.47        33.13 o
  -1  -5   5        137.25        126.51         7.59 o
   0  -5   5        248.30        224.42         8.93 o
   1  -5   5        890.20        888.45        32.72 o
   2  -5   5         30.28         32.23         2.83 o
   3  -5   5         67.12         66.48         4.96 o
   4  -5   5        363.93        367.79        22.24 o
   5  -5   5          0.65          2.77         1.87 o
   6  -5   5        249.38        242.78        10.05 o
   7  -5   5         86.17         78.89         8.42 o
   8  -5   5         66.01         58.75         5.57 o
   9  -5   5         62.18         71.99         5.83 o
  10  -5   5         25.70         26.33         4.31 o
  11  -5   5         47.00         47.45         4.15 o
  -8  -4   5         24.10         24.61         3.46 o
  -7  -4   5         87.13         82.41         6.10 o
  -6  -4   5          0.30          0.82         2.22 o
  -5  -4   5         91.02        100.66         4.95 o
  -4  -4   5         69.21         69.10         4.57 o
  -3  -4   5        729.95        769.92        36.95 o
  -2  -4   5         12.47         43.34         5.58 o
  -1  -4   5       1305.57       1187.09        43.37 o
   0  -4   5         25.54         36.35         3.32 o
   1  -4   5        200.37        244.96        18.00 o
   2  -4   5       3725.94       3745.60       174.68 o
   3  -4   5        147.54        158.83         9.95 o
   4  -4   5       1278.20       1266.26        73.46 o
   5  -4   5          3.80          3.73         1.99 o
   6  -4   5        484.24        563.28        24.08 o
   7  -4   5        400.89        425.03        16.33 o
   8  -4   5         16.93          9.52         3.42 o
   9  -4   5        106.18        117.76         7.66 o
  10  -4   5          2.63          0.31         2.09 o
  11  -4   5         23.57         19.84         2.93 o
 -10  -3   5        118.82        124.56         8.19 o
  -9  -3   5          0.00         -1.55         3.66 o
  -8  -3   5        419.55        518.60        26.01 o
  -7  -3   5         32.82         37.99         4.29 o
  -6  -3   5        115.74        115.88         6.27 o
  -5  -3   5        315.37        351.36        15.74 o
  -4  -3   5        386.88        374.25        22.80 o
  -3  -3   5        724.69        707.64        41.47 o
  -2  -3   5         64.52         88.05         4.35 o
  -1  -3   5        124.92        132.58         6.03 o
   0  -3   5          1.41          0.98         1.09 o
   1  -3   5        385.00        375.57        15.68 o
   2  -3   5        145.75        131.07         6.81 o
   3  -3   5         31.77         26.48         2.79 o
   4  -3   5         67.79         79.02         5.70 o
   5  -3   5        329.10        314.54        18.89 o
   6  -3   5        450.53        493.83        19.98 o
   7  -3   5         16.05         23.19         3.62 o
   8  -3   5        342.01        377.66        16.95 o
   9  -3   5        121.41        104.77         7.04 o
  10  -3   5         47.55         51.03         4.24 o
 -10  -2   5         30.55         31.33         4.68 o
  -9  -2   5        109.67         68.36         7.36 o
  -8  -2   5          4.49          6.17         2.93 o
  -7  -2   5        186.58        201.30        14.42 o
  -6  -2   5         83.50         93.05         4.49 o
  -5  -2   5        371.86        461.31        27.68 o
  -4  -2   5       2028.77       2109.03       121.44 o
  -3  -2   5        249.62        220.31        11.96 o
  -2  -2   5        362.25        348.03        14.55 o
  -1  -2   5        692.01        698.68        25.65 o
   0  -2   5        901.84        814.23        33.36 o
   1  -2   5        906.04        915.73        37.32 o
   2  -2   5         39.57         51.65         3.18 o
   3  -2   5        607.55        491.72        41.71 o
   4  -2   5        105.98        110.96         9.03 o
   5  -2   5        101.60         71.88         4.58 o
   6  -2   5        228.38        229.20        12.87 o
   7  -2   5        286.34        281.41        11.25 o
   8  -2   5          5.76          8.04         2.71 o
   9  -2   5          3.51          1.88         2.16 o
  10  -2   5          3.85          5.32         2.60 o
 -11  -1   5         65.67         57.59         6.60 o
 -10  -1   5         70.38         72.88         8.17 o
  -9  -1   5        474.76        538.10        32.96 o
  -8  -1   5         30.01         28.81         3.86 o
  -7  -1   5        744.42        769.96        26.42 o
  -6  -1   5        520.16        518.24        19.96 o
  -5  -1   5        595.20        640.70        37.64 o
  -4  -1   5       1100.08       1007.36        60.41 o
  -3  -1   5         81.14         66.03         3.89 o
  -2  -1   5        257.39        243.42        10.34 o
  -1  -1   5       3484.09       3188.94       129.18 o
   0  -1   5        574.39        612.47        22.50 o
   1  -1   5        238.49        236.40        11.92 o
   2  -1   5        130.38        105.23         6.99 o
   3  -1   5        391.72        399.70        23.74 o
   4  -1   5        203.83        176.39         9.37 o
   5  -1   5        159.72        145.73         7.99 o
   6  -1   5          3.30          7.47         2.52 o
   7  -1   5        261.03        269.83        14.33 o
   8  -1   5         13.36         17.65         3.40 o
   9  -1   5         85.72        109.45         7.04 o
  10  -1   5         22.11         32.15         3.78 o
 -11   0   5         38.36         32.81         4.47 o
 -10   0   5          3.04         -1.13         3.86 o
  -9   0   5         21.92         21.06         3.92 o
  -8   0   5         17.08         16.85         2.55 o
  -7   0   5          0.48          0.51         1.94 o
  -6   0   5        378.59        408.67        24.71 o
  -5   0   5        645.55        662.90        38.52 o
  -4   0   5        117.58        113.79         6.14 o
  -3   0   5        925.77        886.13        36.31 o
  -2   0   5       1204.16       1226.34        40.59 o
  -1   0   5      12211.00      15335.94      1240.53 o
   0   0   5        838.14        638.40        31.27 o
   1   0   5       2126.84       1875.54        75.97 o
   2   0   5       1303.53       1164.76        95.36 o
   3   0   5         81.26         69.70         9.59 o
   4   0   5        259.17        258.14        18.19 o
   5   0   5        108.17        112.71         8.60 o
   6   0   5        252.89        225.65         8.59 o
   7   0   5         88.55         85.21         5.35 o
   8   0   5         50.72         60.01         4.55 o
   9   0   5          3.36          2.65         3.05 o
  10   0   5          0.03          1.24         2.37 o
 -11   1   5         16.72         19.10         3.50 o
 -10   1   5        404.75        356.48        25.38 o
  -9   1   5          3.58          2.59         3.04 o
  -8   1   5        381.44        356.21        27.37 o
  -7   1   5         63.13         44.02         3.06 o
  -6   1   5        400.09        373.86        22.67 o
  -5   1   5         14.38         23.49         2.84 o
  -4   1   5         53.85         58.44         3.60 o
  -3   1   5       1297.81       1316.20        53.71 o
  -2   1   5         87.15        143.36         7.78 o
  -1   1   5          1.66          0.68         0.92 o
   0   1   5        423.08        447.32        16.51 o
   1   1   5         15.06         34.15         2.87 o
   2   1   5        261.42        240.73        15.07 o
   3   1   5       1714.11       1796.93       147.78 o
   4   1   5         16.19         39.71         5.01 o
   5   1   5        542.79        488.23        21.81 o
   6   1   5        393.02        381.27        13.69 o
   7   1   5        298.77        345.50        15.25 o
   8   1   5        206.37        207.97        17.47 o
   9   1   5          6.65         10.82         7.77 o
 -11   2   5          8.48          6.15         2.56 o
 -10   2   5          7.07          4.48         3.23 o
  -9   2   5        181.52        157.26         7.64 o
  -8   2   5          1.03          3.77         2.29 o
  -7   2   5        591.92        571.32        22.13 o
  -6   2   5        239.33        257.21        13.26 o
  -5   2   5         48.61        108.81         7.64 o
  -4   2   5       1669.82       1681.68        68.57 o
  -3   2   5          0.06          2.53         1.24 o
  -2   2   5        565.28        586.66        27.98 o
  -1   2   5        611.27        477.02        22.88 o
   0   2   5         48.64         20.97         2.66 o
   1   2   5        933.44        897.04        36.71 o
   2   2   5         13.66         35.28         4.62 o
   3   2   5       1266.04       1198.11        69.84 o
   4   2   5         68.34         85.97         6.10 o
   5   2   5         36.26         38.23         3.05 o
   6   2   5         14.76         18.09         3.29 o
   7   2   5          6.05          5.46         3.62 o
   8   2   5         21.01         24.00         5.07 o
   9   2   5          0.08          1.15         2.02 o
 -11   3   5        178.54        186.28        12.38 o
 -10   3   5          3.93          5.78         2.99 o
  -9   3   5        737.84        780.02        32.94 o
  -8   3   5         43.10         76.06         6.92 o
  -7   3   5        557.91        530.31        20.54 o
  -6   3   5        188.95        194.58        14.70 o
  -5   3   5         85.93        158.90        10.68 o
  -4   3   5        526.50        508.73        24.65 o
  -3   3   5         27.72         27.01         2.42 o
  -2   3   5        439.57        389.36        16.46 o
  -1   3   5          4.36         10.40         1.88 o
   0   3   5        225.89        169.93         7.84 o
   1   3   5         38.77         77.01         8.51 o
   2   3   5        443.42        489.43        29.67 o
   3   3   5        145.21        128.37        19.43 o
   4   3   5         64.64         67.77         3.86 o
   5   3   5         37.10         35.23         3.45 o
   6   3   5         47.02         50.73         4.84 o
   7   3   5        240.01        262.66        16.73 o
   8   3   5          2.66          1.80         2.24 o
 -11   4   5         38.90         23.00         3.11 o
 -10   4   5         51.62         54.95         7.19 o
  -9   4   5         60.11         54.01         6.64 o
  -8   4   5        151.94        152.88         7.42 o
  -7   4   5        274.23        277.33        12.80 o
  -6   4   5        448.20        475.49        23.95 o
  -5   4   5        961.30       1112.28        91.49 o
  -4   4   5        102.84        169.54        15.58 o
  -3   4   5       2511.22       2695.64       126.51 o
  -2   4   5        421.34        430.83        21.06 o
  -1   4   5        601.30        539.40        22.69 o
   0   4   5       1237.43       1247.76        59.18 o
   1   4   5        756.63        862.24        50.91 o
   2   4   5        599.89        565.51        34.27 o
   3   4   5         49.58         37.37         3.41 o
   4   4   5         36.90         39.41         3.41 o
   5   4   5          0.45         -0.11         2.29 o
   6   4   5         35.97         38.81         5.29 o
   7   4   5          0.36          9.18         6.70 o
   8   4   5          3.22          1.84         1.71 o
 -11   5   5         22.39         18.12         2.74 o
 -10   5   5         44.99         43.80         6.02 o
  -9   5   5          1.32          2.48         4.40 o
  -8   5   5        163.99        177.80        11.03 o
  -7   5   5        212.64        226.57         9.64 o
  -6   5   5        164.93        171.43        10.39 o
  -5   5   5        423.16        495.92        52.20 o
  -4   5   5         13.54          7.10         3.94 o
  -3   5   5         65.69         69.67        11.39 o
  -2   5   5        513.96        543.54        46.58 o
  -1   5   5         75.35         76.50         7.64 o
   0   5   5        473.14        482.31        29.56 o
   1   5   5        182.44        191.00         8.16 o
   2   5   5        168.12        158.27         6.97 o
   3   5   5        138.83        150.18         8.35 o
   4   5   5         76.99         79.26         5.70 o
   5   5   5        156.61        142.90         7.13 o
   6   5   5         69.56         79.18         7.02 o
   7   5   5          2.34          1.55         1.48 o
 -11   6   5         15.94          9.94         2.40 o
 -10   6   5         11.80          7.92         3.33 o
  -9   6   5         77.05         68.80         7.10 o
  -8   6   5         72.09         62.66         4.70 o
  -7   6   5         67.36         35.57         4.94 o
  -6   6   5         36.22         35.53         3.55 o
  -5   6   5        196.74        183.29        15.46 o
  -4   6   5        235.34        224.34         9.87 o
  -3   6   5         23.36         23.65         3.77 o
  -2   6   5        458.75        530.39        23.44 o
  -1   6   5        238.71        225.89        11.33 o
   0   6   5        351.45        387.28        14.45 o
   1   6   5        422.34        453.19        17.65 o
   2   6   5         43.41         24.64         3.55 o
   3   6   5        362.55        378.26        16.69 o
   4   6   5         26.50         28.83         2.64 o
   5   6   5         26.10         22.10         2.65 o
   6   6   5          6.59          3.15         1.62 o
 -11   7   5         62.84         56.47         3.90 o
 -10   7   5          8.63          2.52         2.60 o
  -9   7   5        304.90        305.93        18.13 o
  -8   7   5          7.69         50.04         4.07 o
  -7   7   5         56.55         50.58         3.72 o
  -6   7   5        147.08        147.14         7.21 o
  -5   7   5          1.30         34.47         3.96 o
  -4   7   5         26.78         22.13         3.17 o
  -3   7   5         39.55         35.74         4.31 o
  -2   7   5          0.77          3.57         3.07 o
  -1   7   5         19.90         13.77         3.96 o
   0   7   5        286.77        299.41        12.37 o
   1   7   5         17.58         18.89         3.89 o
   2   7   5         68.11         42.07         7.89 o
   3   7   5          5.42          5.90         5.35 o
   4   7   5         88.32         72.21         5.31 o
   5   7   5         18.88         19.49         6.31 o
 -10   8   5         95.44         88.12        13.44 o
  -9   8   5          2.67          2.31         1.75 o
  -8   8   5        197.82        209.11         8.72 o
  -7   8   5          0.39          1.95         2.09 o
  -6   8   5          6.46          1.61         2.92 o
  -5   8   5        408.76        454.76        23.29 o
  -4   8   5          0.80          4.71         3.80 o
  -3   8   5        421.32        445.87        19.76 o
  -2   8   5         30.31         27.61         7.21 o
  -1   8   5         65.87         60.31         4.55 o
   0   8   5          5.99          4.58         2.67 o
   1   8   5          1.06          4.63         2.76 o
   2   8   5         52.49         43.96         4.63 o
   3   8   5         15.22          8.23         2.27 o
   4   8   5          4.02          2.59         3.66 o
  -9   9   5          0.07          0.75         1.66 o
  -8   9   5         37.91         30.61         3.09 o
  -7   9   5         76.55         64.16         4.73 o
  -6   9   5          1.71          2.68         2.39 o
  -5   9   5         83.45         84.05         5.71 o
  -4   9   5          1.54          2.84         3.08 o
  -3   9   5         20.87         10.80         3.62 o
  -2   9   5         46.31         54.83         6.69 o
  -1   9   5         15.10          9.21         2.36 o
   0   9   5         14.22         13.79         3.62 o
   1   9   5        105.08        102.93         8.46 o
   2   9   5          0.01         -0.73         1.90 o
  -8  10   5         24.92         14.77         3.61 o
  -7  10   5         47.76         36.67         3.86 o
  -6  10   5        104.97        119.14        12.31 o
  -5  10   5         31.69         24.22         5.13 o
  -4  10   5         98.44         88.97        12.14 o
  -3  10   5          8.49          6.29         3.00 o
  -2  10   5         79.54         55.71         4.36 o
  -1  10   5         48.71         52.81         9.13 o
   0  10   5         34.84         11.27         4.62 o
  -5  11   5          0.18          3.40         1.75 o
  -4  11   5          0.01          0.32         1.29 o
  -1 -11   6         31.65         30.31         6.26 o
   0 -11   6        168.97        157.47        12.11 o
   1 -11   6         36.40         14.86         2.92 o
   2 -11   6          9.26         10.04         3.87 o
   3 -11   6          0.64          4.49         2.97 o
   4 -11   6         10.98          8.24         2.24 o
   5 -11   6          2.13          1.88         1.96 o
   6 -11   6          5.33          4.34         3.14 o
   7 -11   6          1.72          3.04         3.72 o
  -3 -10   6         15.31          8.04         5.58 o
  -2 -10   6          0.91          2.02         1.65 o
  -1 -10   6        133.04        131.64         9.82 o
   0 -10   6         97.17        117.52         6.76 o
   1 -10   6        104.23        127.23         7.11 o
   2 -10   6        346.77        397.96        33.30 o
   3 -10   6          1.96          1.78         3.22 o
   4 -10   6        692.71        819.01        34.64 o
   5 -10   6         27.60         40.14         7.33 o
   6 -10   6        213.85        242.13        27.95 o
   7 -10   6         23.80         13.83         3.47 o
  -4  -9   6          3.41          2.61         1.88 o
  -3  -9   6        137.98        140.66         8.49 o
  -2  -9   6         27.50         26.52         4.48 o
  -1  -9   6        216.98        234.29        10.04 o
   0  -9   6        122.42        122.48         6.85 o
   1  -9   6         41.86         47.25         4.67 o
   2  -9   6         51.57         68.46         6.70 o
   3  -9   6         11.29         10.79         3.02 o
   4  -9   6        132.38        140.69         8.85 o
   5  -9   6         23.82         24.44         3.03 o
   6  -9   6         42.18         41.67         3.35 o
   7  -9   6         46.18         38.84         3.17 o
   8  -9   6        146.68        108.27         8.53 o
   9  -9   6          1.48          1.73         2.11 o
  -6  -8   6         12.36          8.97         1.64 o
  -5  -8   6          9.14         10.31         2.40 o
  -4  -8   6         21.68         22.68         3.40 o
  -3  -8   6         41.81         43.47         4.20 o
  -2  -8   6        105.95        124.56         7.29 o
  -1  -8   6        109.85        131.35         7.66 o
   0  -8   6        109.11        106.71         7.22 o
   1  -8   6        483.98        584.44        26.19 o
   2  -8   6        411.36        429.34        19.36 o
   3  -8   6        393.35        477.10        25.43 o
   4  -8   6         42.64         42.62         3.74 o
   5  -8   6        124.57        128.88         6.27 o
   6  -8   6        123.76        128.58         6.17 o
   7  -8   6        200.25        171.96         7.04 o
   8  -8   6        196.99        203.10        10.98 o
   9  -8   6         39.29         22.97         3.61 o
  -7  -7   6         59.71         54.50         5.98 o
  -6  -7   6        106.85        100.61         8.13 o
  -5  -7   6        106.65        121.58         7.61 o
  -4  -7   6        159.50        209.41        12.57 o
  -3  -7   6         13.35         13.87         3.10 o
  -2  -7   6       1177.83       1231.89        59.82 o
  -1  -7   6        135.52        171.02         7.45 o
   0  -7   6        231.79        225.29        17.51 o
   1  -7   6        224.08        219.43        11.11 o
   2  -7   6         75.63         73.98         5.06 o
   3  -7   6          3.87          4.71         2.49 o
   4  -7   6        180.43        161.82         7.69 o
   5  -7   6          9.68         12.70         3.25 o
   6  -7   6          8.63          6.13         2.28 o
   7  -7   6        208.50        220.03         8.77 o
   8  -7   6         44.86         33.19         3.99 o
   9  -7   6         83.43         74.80         8.24 o
  10  -7   6         14.17          7.08         2.65 o
  -8  -6   6          1.60          0.00         2.25 o
  -7  -6   6          1.64          1.17         1.85 o
  -6  -6   6         85.83         90.99         5.77 o
  -5  -6   6         12.57         11.29         3.21 o
  -4  -6   6        100.23         91.84         5.66 o
  -3  -6   6        348.84        377.94        15.12 o
  -2  -6   6        322.78        331.82        15.05 o
  -1  -6   6       1596.82       1598.27        65.86 o
   0  -6   6        873.14        876.70        33.48 o
   1  -6   6        587.36        604.08        29.56 o
   2  -6   6        924.98        884.50        42.55 o
   3  -6   6          9.43          8.62         2.81 o
   4  -6   6        891.96        891.62        37.34 o
   5  -6   6         10.75         19.97         2.80 o
   6  -6   6        478.97        464.43        23.88 o
   7  -6   6          0.07          2.25         2.38 o
   8  -6   6          5.57          4.47         2.43 o
   9  -6   6          8.65          9.93         2.91 o
  10  -6   6          2.20          1.49         1.65 o
  -8  -5   6         80.31         96.82         7.26 o
  -7  -5   6          5.15          7.98         2.59 o
  -6  -5   6        467.62        590.06        30.09 o
  -5  -5   6        103.15        101.59         5.97 o
  -4  -5   6        285.46        305.62        11.46 o
  -3  -5   6        563.47        458.54        24.58 o
  -2  -5   6        652.28        671.31        43.00 o
  -1  -5   6        446.67        426.25        25.88 o
   0  -5   6       1743.94       1661.48        60.73 o
   1  -5   6         19.30         23.74         2.62 o
   2  -5   6        785.91        847.55        35.14 o
   3  -5   6        915.42        869.38        50.88 o
   4  -5   6         15.06         32.76         7.27 o
   5  -5   6        630.43        727.88        35.30 o
   6  -5   6          3.59          4.65         2.00 o
   7  -5   6         89.15         73.43         5.07 o
   8  -5   6         91.25         96.14         7.33 o
   9  -5   6         12.31         12.40         3.72 o
  10  -5   6        119.53        127.69         7.66 o
  -9  -4   6          1.84          0.07         2.31 o
  -8  -4   6         77.00         95.54         7.63 o
  -7  -4   6          4.82          4.24         2.51 o
  -6  -4   6          0.36         -2.23         2.46 o
  -5  -4   6          0.58          0.51         2.28 o
  -4  -4   6        192.27        207.99         7.82 o
  -3  -4   6         14.52         13.29         3.59 o
  -2  -4   6       3118.79       3066.41       144.00 o
  -1  -4   6        215.25        208.45        15.11 o
   0  -4   6       2188.53       2186.26       102.85 o
   1  -4   6       4048.86       4038.37       163.69 o
   2  -4   6        399.78        467.34        19.60 o
   3  -4   6       2461.37       2377.11       136.62 o
   4  -4   6          3.65         22.58         3.16 o
   5  -4   6        885.14        866.77        32.16 o
   6  -4   6        309.00        307.30        12.29 o
   7  -4   6         83.69         80.07         5.18 o
   8  -4   6        124.79        123.55         8.07 o
   9  -4   6          2.63          0.66         2.66 o
  10  -4   6         14.10         20.91         3.01 o
 -10  -3   6          3.17          3.51         1.87 o
  -9  -3   6         99.31         42.90         8.24 o
  -8  -3   6         36.01         37.83         4.58 o
  -7  -3   6        278.28        300.42        12.50 o
  -6  -3   6        204.77        214.91         8.04 o
  -5  -3   6        319.84        332.30        12.57 o
  -4  -3   6       1287.79       1420.73        82.51 o
  -3  -3   6          3.02          5.11         2.10 o
  -2  -3   6        271.19        237.57        12.50 o
  -1  -3   6         20.04         64.24         3.69 o
   0  -3   6         46.08         38.57         2.68 o
   1  -3   6        380.50        373.52        18.13 o
   2  -3   6        205.08        186.95         9.52 o
   3  -3   6          5.52          7.53         1.71 o
   4  -3   6        318.85        334.60        16.42 o
   5  -3   6        201.99        199.58        10.88 o
   6  -3   6        458.97        446.89        17.16 o
   7  -3   6        421.90        414.82        28.69 o
   8  -3   6        284.11        322.54        18.01 o
   9  -3   6        293.88        365.19        22.23 o
  10  -3   6          1.11          5.71         2.37 o
 -10  -2   6          3.04          9.25         2.90 o
  -9  -2   6         39.62         21.89         4.49 o
  -8  -2   6         68.35         61.47         6.24 o
  -7  -2   6          4.44          9.76         2.38 o
  -6  -2   6        103.67        105.01         5.77 o
  -5  -2   6        866.59        878.91        51.68 o
  -4  -2   6        277.64        297.97        18.34 o
  -3  -2   6       2015.67       1927.92       111.18 o
  -2  -2   6        350.19        336.63        14.31 o
  -1  -2   6       8955.99      10138.09       820.43 o
   0  -2   6       3778.31       3699.58       150.00 o
   1  -2   6        102.46        109.49         5.27 o
   2  -2   6       2137.58       1983.25        92.99 o
   3  -2   6        580.89        610.12        35.82 o
   4  -2   6        245.01        229.10        13.22 o
   5  -2   6        240.49        238.59        10.12 o
   6  -2   6         95.66         88.66         4.29 o
   7  -2   6         11.19         18.53         3.14 o
   8  -2   6          1.27          3.15         2.99 o
   9  -2   6         15.98         11.46         2.55 o
  10  -2   6          8.14          4.91         3.15 o
 -10  -1   6         42.70         41.26        10.09 o
  -9  -1   6         32.45         23.99         5.69 o
  -8  -1   6        209.71        214.50        16.52 o
  -7  -1   6        196.53        240.29         9.41 o
  -6  -1   6        655.80        747.66        36.51 o
  -5  -1   6       1454.53       1510.57        87.54 o
  -4  -1   6         46.23         42.06         5.41 o
  -3  -1   6        845.42        756.29        36.05 o
  -2  -1   6       1078.04       1014.21        41.47 o
  -1  -1   6        230.77        561.04        23.02 o
   0  -1   6       4576.32       5355.41       250.16 o
   1  -1   6        304.30        300.18        12.58 o
   2  -1   6         62.73        160.65        14.21 o
   3  -1   6       1202.74       1126.25        53.21 o
   4  -1   6        149.52        104.02         6.37 o
   5  -1   6        100.90        103.74         5.87 o
   6  -1   6        349.66        319.29        10.69 o
   7  -1   6          0.47          4.73         2.18 o
   8  -1   6        191.35        222.05        20.29 o
   9  -1   6         20.82         13.90         2.57 o
  10  -1   6         49.94         54.25         6.65 o
 -11   0   6         44.07         21.09         4.74 o
 -10   0   6         42.56         43.88         5.76 o
  -9   0   6         63.79         68.94         5.73 o
  -8   0   6          6.30          3.55         3.16 o
  -7   0   6        298.34        342.20        15.39 o
  -6   0   6         51.46         55.35         5.70 o
  -5   0   6         12.45         16.34         4.62 o
  -4   0   6        808.18        878.83        52.82 o
  -3   0   6        295.12        308.60        13.12 o
  -2   0   6       8556.45      10690.84       497.12 o
  -1   0   6       6294.19       6647.66       310.40 o
   0   0   6       8136.62       8962.44       417.95 o
   1   0   6       1195.61       1114.53        45.35 o
   2   0   6        421.68        429.30        25.72 o
   3   0   6       1305.16       1284.72        61.01 o
   4   0   6        181.51        191.98        10.32 o
   5   0   6        491.78        479.73        22.20 o
   6   0   6         60.52         55.79         3.50 o
   7   0   6         14.78         16.30         2.69 o
   8   0   6          0.09          1.40         1.97 o
   9   0   6         74.39         74.34         8.35 o
 -11   1   6         19.76         15.02         5.47 o
 -10   1   6          4.99          4.63         3.18 o
  -9   1   6        105.36         94.23        12.42 o
  -8   1   6          0.31          1.94         2.15 o
  -7   1   6        302.21        297.65        12.39 o
  -6   1   6        328.39        364.32        22.39 o
  -5   1   6        163.29        158.37         8.60 o
  -4   1   6       1136.39       1289.37        52.74 o
  -3   1   6         60.48         62.78         7.03 o
  -2   1   6       1212.96       1120.51        40.89 o
  -1   1   6       2898.45       3847.75       139.28 o
   0   1   6         64.96         60.71         3.43 o
   1   1   6        472.17        408.32        19.90 o
   2   1   6       1714.88       1721.51        99.65 o
   3   1   6          2.10         18.11         3.72 o
   4   1   6       1015.36       1024.07        60.33 o
   5   1   6        344.21        311.56        12.57 o
   6   1   6        168.11        186.56         9.33 o
   7   1   6        333.96        393.22        19.94 o
   8   1   6          0.02          2.80         2.85 o
   9   1   6        127.96        126.74         8.43 o
 -11   2   6          3.30          2.37         2.08 o
 -10   2   6          5.43         33.50         5.16 o
  -9   2   6          9.44          7.79         3.17 o
  -8   2   6        323.47        328.13        15.23 o
  -7   2   6         48.36         77.89         4.83 o
  -6   2   6         28.27         22.78         3.31 o
  -5   2   6        537.63        548.97        26.69 o
  -4   2   6         27.36         50.55         3.78 o
  -3   2   6       1653.46       1704.98        69.48 o
  -2   2   6         42.43         42.09         3.08 o
  -1   2   6        738.72        764.08        28.11 o
   0   2   6       1183.17       1188.36        43.34 o
   1   2   6        129.75        123.82        12.43 o
   2   2   6       1265.42       1350.27        78.58 o
   3   2   6         21.17         17.38         4.06 o
   4   2   6        308.42        290.43        12.23 o
   5   2   6         62.23         61.63         4.03 o
   6   2   6         24.21         21.60         2.91 o
   7   2   6        183.07        206.45        13.71 o
   8   2   6          2.00          3.94         2.90 o
   9   2   6          0.15          0.68         2.70 o
 -11   3   6          0.18         -0.61         2.70 o
 -10   3   6        225.56        242.09        15.47 o
  -9   3   6          0.96          2.97         3.18 o
  -8   3   6        413.66        449.63        17.79 o
  -7   3   6        417.88        448.80        17.49 o
  -6   3   6        290.09        312.69        14.44 o
  -5   3   6        378.24        395.66        25.32 o
  -4   3   6        210.30        239.36        12.41 o
  -3   3   6        889.91        943.39        44.96 o
  -2   3   6        862.66        872.94        36.05 o
  -1   3   6        126.85        153.71         7.43 o
   0   3   6        322.61        331.39        14.65 o
   1   3   6        309.60        339.52        21.40 o
   2   3   6         11.70         23.32         7.77 o
   3   3   6        300.93        355.17        15.76 o
   4   3   6          8.82          0.37         2.20 o
   5   3   6         41.42         46.61         4.48 o
   6   3   6        234.50        270.59        14.56 o
   7   3   6          1.21          1.50         2.12 o
   8   3   6        107.11        117.84         7.83 o
 -11   4   6          1.15         -0.32         2.01 o
 -10   4   6          0.11          0.47         3.12 o
  -9   4   6         15.06         16.95         6.36 o
  -8   4   6         28.55         25.84         3.55 o
  -7   4   6        126.70        157.27         7.44 o
  -6   4   6        795.17        850.26        29.22 o
  -5   4   6        431.62        470.43        28.79 o
  -4   4   6       2178.81       2464.58       141.91 o
  -3   4   6          7.54         29.81         8.56 o
  -2   4   6       1459.10       1396.78        81.05 o
  -1   4   6       1130.95       1192.97        56.77 o
   0   4   6       1154.43       1216.21        71.12 o
   1   4   6       1024.76       1101.35        64.69 o
   2   4   6         60.20         45.69         4.02 o
   3   4   6          3.56          2.00         2.01 o
   4   4   6         16.22          9.04         2.27 o
   5   4   6          9.11          4.43         2.86 o
   6   4   6         36.59         17.97         3.63 o
   7   4   6         10.49          9.24         2.35 o
 -11   5   6          5.69          3.01         2.15 o
 -10   5   6         18.20         22.59         3.69 o
  -9   5   6         41.56         40.74         6.47 o
  -8   5   6         85.16         87.54         6.94 o
  -7   5   6         64.15         57.52         5.04 o
  -6   5   6        165.94        173.80         8.02 o
  -5   5   6        102.24         93.90         6.23 o
  -4   5   6         66.42         71.34         6.26 o
  -3   5   6        620.15        670.25        28.47 o
  -2   5   6         94.16         95.25         7.18 o
  -1   5   6        714.44        791.48        27.36 o
   0   5   6        116.47        110.66         9.44 o
   1   5   6        267.26        258.74        10.93 o
   2   5   6         56.15         59.53         6.97 o
   3   5   6         38.18         23.68         3.09 o
   4   5   6        546.41        576.67        27.35 o
   5   5   6         89.00         92.60         9.21 o
   6   5   6          6.52          3.28         1.91 o
 -11   6   6          0.10          0.10         1.81 o
 -10   6   6          1.28          2.41         2.42 o
  -9   6   6         20.07         15.94         3.80 o
  -8   6   6         25.34         22.36         4.10 o
  -7   6   6        201.98        231.97        11.19 o
  -6   6   6        334.69        411.62        18.68 o
  -5   6   6        481.49        509.11        21.56 o
  -4   6   6          0.51         12.84         3.98 o
  -3   6   6        341.50        362.11        14.75 o
  -2   6   6        171.14        192.44        17.69 o
  -1   6   6        654.33        734.88        31.08 o
   0   6   6        417.56        433.22        17.17 o
   1   6   6          3.77          1.65         3.16 o
   2   6   6        226.17        223.19         9.53 o
   3   6   6         41.95         53.32         7.89 o
   4   6   6         59.46         49.87         6.20 o
   5   6   6         32.62         31.64         6.76 o
 -10   7   6         70.10         67.17         6.24 o
  -9   7   6         30.80         18.70         2.69 o
  -8   7   6         97.22         94.02         4.83 o
  -7   7   6          0.05         -0.25         2.77 o
  -6   7   6          8.43          2.74         2.54 o
  -5   7   6          7.51          6.01         3.02 o
  -4   7   6          0.69          4.44         3.22 o
  -3   7   6          2.00          2.32         3.44 o
  -2   7   6         92.75         95.41         6.91 o
  -1   7   6        176.63        168.25         9.51 o
   0   7   6         51.40         47.78         6.18 o
   1   7   6        116.10         87.29         7.32 o
   2   7   6          1.13          3.20         4.25 o
   3   7   6        122.89        123.02         7.50 o
   4   7   6         34.79         21.10         5.64 o
 -10   8   6          5.93          3.18         1.66 o
  -9   8   6         62.19         38.46         2.58 o
  -8   8   6         12.76         11.74         2.18 o
  -7   8   6         84.39         91.91         5.31 o
  -6   8   6        229.11        229.04        11.21 o
  -5   8   6         11.03         22.60        15.10 o
  -4   8   6        442.47        499.51        25.35 o
  -3   8   6          8.21         15.47         5.72 o
  -2   8   6        277.82        269.63        23.38 o
  -1   8   6          6.31          9.39         3.42 o
   0   8   6          0.32          0.57         2.50 o
   1   8   6        106.29         83.67         6.47 o
   2   8   6          0.90          4.87         2.52 o
   3   8   6         14.08          5.64         1.70 o
  -9   9   6         21.09         17.13         3.83 o
  -8   9   6         15.51          6.52         1.69 o
  -7   9   6          0.63          0.90         1.94 o
  -6   9   6        123.78        125.61         7.69 o
  -5   9   6          0.88         -1.48         2.25 o
  -4   9   6         36.37         21.56         3.45 o
  -3   9   6         70.00         59.09         4.88 o
  -2   9   6         18.66         13.16         2.65 o
  -1   9   6         38.39         41.97         8.79 o
   0   9   6         81.75         42.95         5.46 o
   1   9   6          5.72          7.84         5.29 o
   2   9   6         58.56         43.79         6.32 o
  -7  10   6         36.85         14.32         3.61 o
  -6  10   6         11.58          9.96         2.35 o
  -5  10   6         98.15        112.04         8.61 o
  -4  10   6          7.67          3.28         2.04 o
  -3  10   6         56.84         39.91         8.01 o
  -2  10   6         55.04         40.43         5.09 o
  -1  10   6         53.43         25.83         4.85 o
   0 -11   7         49.27         45.90         5.41 o
   1 -11   7         65.44         65.59         4.56 o
   2 -11   7         15.13         10.77         3.22 o
   3 -11   7          0.10         -0.13         1.93 o
   4 -11   7         34.20         18.29         2.85 o
   5 -11   7         28.10         32.23         3.51 o
   6 -11   7         15.72         13.80         2.83 o
  -3 -10   7          0.50          1.46         2.59 o
  -2 -10   7          5.93          4.33         1.72 o
  -1 -10   7         21.49         14.97         2.88 o
   0 -10   7         98.07         83.03         6.14 o
   1 -10   7        136.36        123.14         9.92 o
   2 -10   7          1.15          1.95         3.17 o
   3 -10   7        380.54        396.18        20.33 o
   4 -10   7         24.13         16.53         5.14 o
   5 -10   7        262.97        283.09        15.35 o
   6 -10   7        150.18        164.00         8.09 o
   7 -10   7        116.03         88.17         7.13 o
  -4  -9   7         32.34         39.88         6.82 o
  -3  -9   7         33.53         29.46         3.35 o
  -2  -9   7        124.71        141.58         8.65 o
  -1  -9   7          2.54          1.52         2.35 o
   0  -9   7          5.15          8.92         3.14 o
   1  -9   7         89.35         98.17         7.09 o
   2  -9   7          7.40          3.65         2.95 o
   3  -9   7        125.38        147.96         9.98 o
   4  -9   7        114.80        126.03        11.32 o
   5  -9   7          1.74          3.85         2.46 o
   6  -9   7         25.84         15.09         2.38 o
   7  -9   7        177.69        160.26         6.96 o
   8  -9   7         29.00         21.79         2.34 o
  -5  -8   7         40.48         44.28         4.02 o
  -4  -8   7          8.69         10.88         3.13 o
  -3  -8   7          6.38          8.76         2.65 o
  -2  -8   7          1.30          2.08         2.98 o
  -1  -8   7         22.45         20.03         2.90 o
   0  -8   7        195.05        191.05         9.95 o
   1  -8   7        187.75        203.16        10.54 o
   2  -8   7        404.55        384.80        17.26 o
   3  -8   7        188.25        187.75         8.56 o
   4  -8   7        224.28        229.42        10.02 o
   5  -8   7        152.91        175.46         9.07 o
   6  -8   7        150.84        143.11         6.97 o
   7  -8   7        478.02        513.02        18.07 o
   8  -8   7         26.05         38.43         7.66 o
   9  -8   7        119.66        109.54         9.89 o
  -7  -7   7         64.44         45.83         5.19 o
  -6  -7   7        107.37        127.90        20.33 o
  -5  -7   7        119.34        151.43        19.31 o
  -4  -7   7          1.39          4.29         2.74 o
  -3  -7   7        408.36        438.00        19.29 o
  -2  -7   7         10.51          8.72         2.95 o
  -1  -7   7         54.29         54.75         5.26 o
   0  -7   7         41.98         43.97         6.80 o
   1  -7   7        163.36        172.37         9.26 o
   2  -7   7          7.03          7.44         2.27 o
   3  -7   7          9.23          8.27         2.69 o
   4  -7   7          3.26          4.45         2.79 o
   5  -7   7          7.18          6.73         2.36 o
   6  -7   7        139.84        132.28         6.84 o
   7  -7   7        157.01        167.97        12.20 o
   8  -7   7        223.23        167.92        11.20 o
   9  -7   7          0.26          1.11         1.94 o
  -7  -6   7         19.23         16.06         2.25 o
  -6  -6   7         21.57         20.28         2.78 o
  -5  -6   7        195.78        181.32        11.31 o
  -4  -6   7          0.14          1.75         2.33 o
  -3  -6   7         26.25         32.50        12.23 o
  -2  -6   7        600.27        575.72        20.16 o
  -1  -6   7        314.47        324.94        12.09 o
   0  -6   7        313.41        266.45        12.31 o
   1  -6   7       1054.05       1001.38        37.73 o
   2  -6   7        251.73        281.07        10.69 o
   3  -6   7       1038.29        994.34        42.19 o
   4  -6   7        207.18        208.21         8.23 o
   5  -6   7       1069.79       1118.15        35.10 o
   6  -6   7         13.49         15.32         3.64 o
   7  -6   7         48.86         43.75         3.75 o
   8  -6   7         44.08         54.20         5.25 o
   9  -6   7          0.81          1.78         2.33 o
  10  -6   7          5.32         -0.03         1.33 o
  -8  -5   7          1.71          1.01         2.39 o
  -7  -5   7        128.97        127.88         6.88 o
  -6  -5   7        152.22        121.45         9.16 o
  -5  -5   7        206.56        245.46        11.96 o
  -4  -5   7        234.16        234.25        10.10 o
  -3  -5   7          4.97          8.24         2.28 o
  -2  -5   7         87.42         81.44         5.26 o
  -1  -5   7        432.98        447.41        22.13 o
   0  -5   7        154.08        158.93         7.79 o
   1  -5   7        556.58        523.00        25.64 o
   2  -5   7         23.58         26.54         4.42 o
   3  -5   7          0.04          3.15         3.72 o
   4  -5   7        658.12        621.82        30.57 o
   5  -5   7         32.07         68.60         5.83 o
   6  -5   7        485.44        604.19        31.82 o
   7  -5   7        556.70        572.69        24.37 o
   8  -5   7          1.41          8.26         3.75 o
   9  -5   7        225.35        232.81        19.42 o
  10  -5   7         30.98         20.21         2.89 o
  -9  -4   7         12.47          9.51         2.97 o
  -8  -4   7          2.58         -0.84         3.53 o
  -7  -4   7         39.94         24.85         3.89 o
  -6  -4   7          0.24          4.87         2.57 o
  -5  -4   7         10.67         14.55         2.84 o
  -4  -4   7         23.99         25.01         2.87 o
  -3  -4   7        562.42        647.39        31.75 o
  -2  -4   7        226.47        237.63        12.60 o
  -1  -4   7         11.95         11.61         2.76 o
   0  -4   7        476.58        449.67        19.01 o
   1  -4   7        193.46        202.07         9.27 o
   2  -4   7       2961.67       2898.93       117.79 o
   3  -4   7         67.55         84.39         5.23 o
   4  -4   7       1432.06       1426.93        67.59 o
   5  -4   7        187.87        194.42         9.89 o
   6  -4   7        253.16        234.65         9.80 o
   7  -4   7        218.29        189.05         9.20 o
   8  -4   7          0.89         21.96         7.32 o
   9  -4   7        188.97        176.66        13.34 o
  10  -4   7          8.08         10.46         2.63 o
  -9  -3   7          0.05          3.42         3.49 o
  -8  -3   7         63.12         41.70         8.60 o
  -7  -3   7         80.65         75.44         5.18 o
  -6  -3   7         81.54        102.88         8.61 o
  -5  -3   7        967.00       1048.85        39.06 o
  -4  -3   7         90.26        105.40         6.85 o
  -3  -3   7        468.27        414.16        25.14 o
  -2  -3   7         97.65         89.73         9.26 o
  -1  -3   7       1210.49       1074.13        44.15 o
   0  -3   7          3.73          2.91         1.37 o
   1  -3   7         49.09         36.06         2.84 o
   2  -3   7        140.10        238.35        27.01 o
   3  -3   7          5.46          1.21         1.50 o
   4  -3   7        125.09        116.94         6.97 o
   5  -3   7        658.26        651.54        24.59 o
   6  -3   7       1223.80       1272.88        46.93 o
   7  -3   7        282.42        283.72        34.70 o
   8  -3   7        704.03        717.36        70.00 o
   9  -3   7         20.63         23.40         3.98 o
  10  -3   7        129.59        151.70        13.91 o
 -10  -2   7         12.37         11.64         5.13 o
  -9  -2   7         51.85         31.31         6.15 o
  -8  -2   7          2.69          3.25         3.88 o
  -7  -2   7         95.51        104.92         5.93 o
  -6  -2   7        145.71        145.77         6.61 o
  -5  -2   7        296.86        340.71        15.71 o
  -4  -2   7       1449.65       1493.87        86.50 o
  -3  -2   7         54.02         51.08         5.07 o
  -2  -2   7         11.14         26.65         2.41 o
  -1  -2   7        714.89        613.45        29.42 o
   0  -2   7         28.90         35.71         3.72 o
   1  -2   7        739.20        679.34        28.05 o
   2  -2   7         84.57        126.46         7.97 o
   3  -2   7       1523.51       1529.96        71.92 o
   4  -2   7        118.84        116.13         7.04 o
   5  -2   7        222.51        266.00         9.75 o
   6  -2   7        148.94        132.41         5.15 o
   7  -2   7         76.40         65.93         4.74 o
   8  -2   7        108.74        113.28         6.10 o
   9  -2   7         22.30         25.40         3.82 o
  10  -2   7          3.29          8.79         2.82 o
 -10  -1   7         34.53         39.25         5.07 o
  -9  -1   7          6.17         11.59         3.87 o
  -8  -1   7          7.94          7.53         3.12 o
  -7  -1   7        394.64        454.64        50.11 o
  -6  -1   7        818.41        910.98        34.18 o
  -5  -1   7         56.98         74.91         9.36 o
  -4  -1   7        791.23        821.39        48.13 o
  -3  -1   7         39.11         61.88         8.84 o
  -2  -1   7        477.47        399.88        16.90 o
  -1  -1   7        525.33        807.69        54.43 o
   0  -1   7         62.77         48.37         3.07 o
   1  -1   7        355.46        315.91        15.57 o
   2  -1   7        103.47        125.15         7.04 o
   3  -1   7          9.93          8.02         2.75 o
   4  -1   7        184.48        171.58         9.49 o
   5  -1   7        244.19        259.76         9.69 o
   6  -1   7        114.20        106.70         7.58 o
   7  -1   7        251.75        253.84        11.60 o
   8  -1   7          4.64          4.81         2.63 o
   9  -1   7        180.44        196.21        12.82 o
 -11   0   7         29.61         26.57         4.23 o
 -10   0   7         13.76          6.73         2.82 o
  -9   0   7          4.08          2.36         2.84 o
  -8   0   7          0.02         -0.06         3.01 o
  -7   0   7          4.56          9.51         2.64 o
  -6   0   7        336.34        348.76        16.30 o
  -5   0   7        298.27        294.78        18.38 o
  -4   0   7         64.13         71.85         4.97 o
  -3   0   7        354.86        332.98        16.50 o
  -2   0   7       2023.75       1920.10        78.11 o
  -1   0   7       4087.86       4020.53       162.74 o
   0   0   7        811.72        848.69        51.91 o
   1   0   7        410.25        419.80        25.34 o
   2   0   7       2599.38       2346.05       110.19 o
   3   0   7        306.79        283.29        16.29 o
   4   0   7        608.88        566.63        21.55 o
   5   0   7        546.70        515.07        19.82 o
   6   0   7         70.29         64.19         4.52 o
   7   0   7         38.76         33.94         4.43 o
   8   0   7         81.06         86.51         5.81 o
   9   0   7          0.16          1.34         2.02 o
 -11   1   7          0.87          0.64         2.43 o
 -10   1   7         37.41         38.35         5.12 o
  -9   1   7         19.30         15.51         3.76 o
  -8   1   7        137.17        136.75         7.92 o
  -7   1   7        126.08        138.34         7.76 o
  -6   1   7         35.01         39.69         4.10 o
  -5   1   7        301.27        293.00        14.85 o
  -4   1   7          3.36          9.95         2.16 o
  -3   1   7        532.12        552.72        23.14 o
  -2   1   7        479.30        483.59        19.38 o
  -1   1   7        332.60        313.61        13.48 o
   0   1   7         54.95         38.17         3.06 o
   1   1   7         95.56        100.74         8.29 o
   2   1   7          6.97         16.22         6.20 o
   3   1   7       1526.78       1606.46        93.43 o
   4   1   7         54.25         63.13         4.25 o
   5   1   7        475.36        600.69        23.06 o
   6   1   7        250.89        267.47        12.15 o
   7   1   7        193.73        199.03        10.67 o
   8   1   7        264.44        323.04        22.60 o
   9   1   7          4.65          5.49         3.72 o
 -11   2   7          4.51          4.05         2.41 o
 -10   2   7          1.67          2.81         3.46 o
  -9   2   7          2.98          5.01         2.94 o
  -8   2   7          2.30          3.55         2.78 o
  -7   2   7        209.46        208.04         9.32 o
  -6   2   7         82.50        117.01         8.35 o
  -5   2   7         53.99         62.02         6.07 o
  -4   2   7        777.74        862.00        35.83 o
  -3   2   7         45.42         50.47         3.81 o
  -2   2   7        359.81        322.93        13.98 o
  -1   2   7        167.89        214.84        13.63 o
   0   2   7         10.00          9.46         2.47 o
   1   2   7       1272.54       1234.02        71.93 o
   2   2   7          2.96         16.80         4.55 o
   3   2   7        555.32        584.85        25.35 o
   4   2   7         16.82         20.96         3.38 o
   5   2   7         43.95         41.63         3.80 o
   6   2   7        326.15        300.78        25.01 o
   7   2   7          2.26          3.69         2.13 o
   8   2   7         36.20         34.86         7.27 o
 -11   3   7        106.26        107.97        17.17 o
 -10   3   7          3.40          5.00         2.95 o
  -9   3   7        234.72        229.30        13.86 o
  -8   3   7         25.48         19.78         4.44 o
  -7   3   7        152.56        152.62         6.90 o
  -6   3   7        365.13        404.36        21.17 o
  -5   3   7         21.26         26.59         3.70 o
  -4   3   7        446.21        500.07        24.47 o
  -3   3   7          8.82         10.72         3.48 o
  -2   3   7         84.42         91.86         5.24 o
  -1   3   7        112.95        119.54        11.10 o
   0   3   7        337.83        343.01        21.74 o
   1   3   7          0.03          3.08         3.81 o
   2   3   7       1096.11       1032.28        50.29 o
   3   3   7         66.44         66.03         4.87 o
   4   3   7        220.00        241.60        11.40 o
   5   3   7         90.56        112.33         7.88 o
   6   3   7         32.09         32.13         3.52 o
   7   3   7        194.77        245.90        12.36 o
 -11   4   7          6.71          3.51         2.50 o
 -10   4   7         10.64         10.07         3.60 o
  -9   4   7          7.39          6.40         3.40 o
  -8   4   7          3.71          1.83         2.67 o
  -7   4   7        221.80        262.73        12.63 o
  -6   4   7         71.51         91.16         6.18 o
  -5   4   7        903.14       1014.38        57.21 o
  -4   4   7          1.89         19.59         2.89 o
  -3   4   7       1042.00       1129.15        97.69 o
  -2   4   7        312.95        301.49        19.27 o
  -1   4   7        113.80        113.23        13.65 o
   0   4   7        981.75        968.81        36.46 o
   1   4   7        170.72        180.04         9.53 o
   2   4   7         32.49         37.65         3.57 o
   3   4   7         19.28         15.10         2.76 o
   4   4   7         31.88         23.45         2.79 o
   5   4   7         55.37         36.39         4.33 o
   6   4   7         16.22          6.34         1.91 o
   7   4   7          2.05          0.64         1.83 o
 -11   5   7          4.79          3.28         1.69 o
 -10   5   7          6.66          8.60         2.84 o
  -9   5   7          2.06          0.54         3.22 o
  -8   5   7         20.04         21.57         5.45 o
  -7   5   7         97.75        121.88        10.53 o
  -6   5   7        338.43        342.33        21.90 o
  -5   5   7        347.05        374.07        14.96 o
  -4   5   7         12.28          9.41         3.84 o
  -3   5   7          2.71          5.52         3.13 o
  -2   5   7        121.50        129.86         6.85 o
  -1   5   7         26.16         21.37         4.28 o
   0   5   7        111.38        116.44         7.35 o
   1   5   7        575.60        561.51        21.84 o
   2   5   7         34.69         46.51         8.52 o
   3   5   7        481.22        539.09        25.59 o
   4   5   7        147.43        145.27        13.27 o
   5   5   7        127.02        147.05         8.17 o
 -10   6   7          0.20          2.23         1.82 o
  -9   6   7          0.43          1.54         2.34 o
  -8   6   7         47.69         48.01         3.90 o
  -7   6   7          0.08          3.45         2.82 o
  -6   6   7        199.24        259.02        16.37 o
  -5   6   7          6.13          8.03         3.88 o
  -4   6   7         99.89        115.62        10.55 o
  -3   6   7         54.75         59.43         6.08 o
  -2   6   7        125.39         79.59         9.21 o
  -1   6   7        309.13        330.04        13.67 o
   0   6   7         14.94         14.03         3.94 o
   1   6   7        111.25        107.83         6.61 o
   2   6   7          2.89          2.69         2.77 o
   3   6   7        183.71        183.13         8.74 o
   4   6   7         61.83         65.38         4.83 o
   5   6   7          7.46          2.67         1.57 o
 -10   7   7          8.36          8.71         2.06 o
  -9   7   7         63.40         61.62         4.17 o
  -8   7   7          0.70          4.26         2.02 o
  -7   7   7         81.13         82.10         4.93 o
  -6   7   7         61.46         53.31         5.72 o
  -5   7   7          0.10         -0.77         3.48 o
  -4   7   7          0.86          0.40         3.28 o
  -3   7   7          1.20          2.48         3.12 o
  -2   7   7         51.23         46.92         4.99 o
  -1   7   7         21.24         12.27         3.97 o
   0   7   7        270.99        239.41        11.04 o
   1   7   7         16.18         11.49         4.00 o
   2   7   7         82.03         60.48         4.09 o
   3   7   7         16.16         10.57         3.04 o
   4   7   7         70.17         32.84         6.09 o
  -9   8   7          1.07         -1.35         1.87 o
  -8   8   7         20.63         18.31         2.38 o
  -7   8   7         25.65         26.51         3.78 o
  -6   8   7          5.46          2.85         3.00 o
  -5   8   7        261.34        262.38        25.53 o
  -4   8   7          7.13          6.72         4.46 o
  -3   8   7        278.65        315.64        16.75 o
  -2   8   7         41.84         39.87         5.70 o
  -1   8   7          7.75          3.88         2.39 o
   0   8   7         24.51         17.94         2.84 o
   1   8   7         46.87         41.78         5.09 o
   2   8   7         53.96         62.55         6.65 o
   3   8   7          0.38          1.35         2.82 o
  -8   9   7          2.21          3.09         1.36 o
  -7   9   7         27.12         17.14         2.16 o
  -6   9   7          3.16          5.13         2.23 o
  -5   9   7         46.70         40.58         4.64 o
  -4   9   7          3.47          2.70         2.73 o
  -3   9   7          2.64          1.97         2.27 o
  -2   9   7          4.34          2.43         2.07 o
  -1   9   7         49.97         23.14         4.79 o
   0   9   7          0.13          0.78         1.91 o
  -6  10   7         65.05         60.66         3.91 o
  -5  10   7          6.38          5.46         2.06 o
  -4  10   7         68.93         65.84         6.08 o
  -3  10   7         12.05          7.45         2.47 o
  -2  10   7         22.34         17.21         7.78 o
   0 -11   8         92.07        102.78        10.39 o
   1 -11   8         47.99         51.64         4.36 o
   2 -11   8          2.58          1.81         1.80 o
   3 -11   8         17.12         17.82         2.41 o
   4 -11   8         22.36         21.62         3.49 o
   5 -11   8          1.70          0.30         1.76 o
  -2 -10   8          0.24          1.46         1.96 o
  -1 -10   8         55.20         56.59         4.31 o
   0 -10   8        108.87        107.89         8.34 o
   1 -10   8         26.51         34.99         4.63 o
   2 -10   8        347.12        407.25        20.62 o
   3 -10   8          0.09          2.71         2.81 o
   4 -10   8        431.92        389.61        53.50 o
   5 -10   8        101.96        109.22         7.12 o
   6 -10   8         61.90         38.13         4.41 o
   7 -10   8         23.84         23.22         4.73 o
  -4  -9   8          0.16          1.43         1.68 o
  -3  -9   8        146.46        134.47         8.64 o
  -2  -9   8         33.67         22.60         4.30 o
  -1  -9   8        102.89         99.70         5.72 o
   0  -9   8         21.03         26.30         3.85 o
   1  -9   8         17.12         17.23         4.78 o
   2  -9   8        126.60        159.83        10.40 o
   3  -9   8        133.71        163.08        10.58 o
   4  -9   8         76.76         96.02         7.66 o
   5  -9   8          2.40          0.66         2.57 o
   6  -9   8        103.69        112.97         6.24 o
   7  -9   8          9.50          6.45         2.28 o
   8  -9   8         92.74         82.08        10.79 o
  -5  -8   8          1.55          1.91         1.74 o
  -4  -8   8         90.65         84.48         5.76 o
  -3  -8   8         24.28         19.83         2.74 o
  -2  -8   8         42.45         38.13         4.51 o
  -1  -8   8         59.60         59.52         5.20 o
   0  -8   8         73.67         79.47         6.91 o
   1  -8   8        523.85        552.38        24.15 o
   2  -8   8        199.78        153.42        19.56 o
   3  -8   8        355.62        412.93        29.20 o
   4  -8   8         42.11         45.40         4.70 o
   5  -8   8         35.30         36.07         5.79 o
   6  -8   8        116.30        110.21         5.69 o
   7  -8   8          5.22          1.11         1.77 o
   8  -8   8        116.39        103.43         7.46 o
   9  -8   8          9.60         10.22         1.87 o
  -6  -7   8        219.52        177.11        18.17 o
  -5  -7   8          0.53          1.09         2.73 o
  -4  -7   8        199.35        189.12        10.64 o
  -3  -7   8         37.91         34.72         4.54 o
  -2  -7   8        644.79        676.04        25.87 o
  -1  -7   8          0.87          4.20         3.20 o
   0  -7   8        170.37        140.92        11.85 o
   1  -7   8        113.23        103.17         6.62 o
   2  -7   8          6.64          3.45         3.14 o
   3  -7   8         17.09         27.46         3.44 o
   4  -7   8         52.58         57.57         4.81 o
   5  -7   8         63.06         59.29         5.40 o
   6  -7   8          1.30         16.26         3.66 o
   7  -7   8        116.58        126.07         6.58 o
   8  -7   8         18.91         11.57         3.08 o
   9  -7   8         61.09         97.63         5.77 o
  -7  -6   8         29.12         23.27         6.48 o
  -6  -6   8         58.42         52.60         5.35 o
  -5  -6   8        193.05        218.25        10.62 o
  -4  -6   8         33.59         35.87         5.84 o
  -3  -6   8        276.04        294.85        14.04 o
  -2  -6   8        176.68        163.53         8.47 o
  -1  -6   8        532.41        538.17        23.33 o
   0  -6   8        371.57        341.24        15.71 o
   1  -6   8        113.38        143.76         9.21 o
   2  -6   8       1113.95       1133.22        38.70 o
   3  -6   8        316.56        345.27        15.36 o
   4  -6   8        623.41        620.52        21.66 o
   5  -6   8         39.51         62.18         5.27 o
   6  -6   8        144.97        160.60         8.36 o
   7  -6   8         19.87         30.56         4.15 o
   8  -6   8          0.26         -0.92         2.48 o
   9  -6   8          0.99          1.72         1.84 o
  -8  -5   8         37.88         30.01         3.79 o
  -7  -5   8         71.48         52.58         4.64 o
  -6  -5   8         23.34         35.08         4.55 o
  -5  -5   8        150.91        151.17         8.47 o
  -4  -5   8          8.22         12.93         3.20 o
  -3  -5   8        528.55        541.10        19.01 o
  -2  -5   8        165.55        157.26         7.68 o
  -1  -5   8         98.19         89.81         5.78 o
   0  -5   8        716.50        721.07        25.03 o
   1  -5   8          7.15          8.70         2.70 o
   2  -5   8        269.37        245.71        10.34 o
   3  -5   8        502.94        479.48        24.01 o
   4  -5   8         66.62         71.25         4.65 o
   5  -5   8        296.01        332.38        20.97 o
   6  -5   8        113.36        145.02         7.56 o
   7  -5   8        170.16        145.45         7.97 o
   8  -5   8         34.13         22.44         3.63 o
   9  -5   8         50.19         63.09         5.22 o
  -9  -4   8          2.41         -0.02         1.35 o
  -8  -4   8          5.03          3.42         2.51 o
  -7  -4   8          1.28          2.84         2.57 o
  -6  -4   8        138.63        160.45         8.73 o
  -5  -4   8          6.57          5.94         2.54 o
  -4  -4   8        516.76        531.30        20.68 o
  -3  -4   8          4.27         28.59         4.19 o
  -2  -4   8        677.71        648.32        24.50 o
  -1  -4   8        248.81        272.23        12.22 o
   0  -4   8         67.06         84.75         4.95 o
   1  -4   8       1928.97       1849.70        87.22 o
   2  -4   8          0.91         29.09         2.77 o
   3  -4   8       1652.42       1609.53        65.70 o
   4  -4   8        157.13        167.80         8.68 o
   5  -4   8        291.14        295.80        12.10 o
   6  -4   8        442.37        488.64        21.05 o
   7  -4   8         10.58          8.72         2.44 o
   8  -4   8         96.15        111.15         8.01 o
   9  -4   8          5.93          7.33         2.20 o
  -9  -3   8        114.28         83.93         6.44 o
  -8  -3   8         66.50         63.04         5.71 o
  -7  -3   8         11.47          6.23         3.20 o
  -6  -3   8        355.33        378.93        15.32 o
  -5  -3   8          0.25         12.67         2.68 o
  -4  -3   8       1344.85       1468.29        60.99 o
  -3  -3   8         23.57         55.78         5.87 o
  -2  -3   8        111.81        117.19         6.83 o
  -1  -3   8          1.29          7.77         1.78 o
   0  -3   8          9.33          8.40         1.53 o
   1  -3   8          0.25          1.24         1.65 o
   2  -3   8        113.59        102.90         6.69 o
   3  -3   8         29.64        115.33         7.64 o
   4  -3   8        331.10        370.62        18.50 o
   5  -3   8        467.76        464.57        15.18 o
   6  -3   8          2.00         14.97         2.76 o
   7  -3   8        396.64        452.16        22.67 o
   8  -3   8         17.42         25.12         3.75 o
   9  -3   8        109.97        155.89        12.65 o
 -10  -2   8          2.48          0.58         2.07 o
  -9  -2   8          2.37          2.31         1.79 o
  -8  -2   8         34.46         15.35         3.66 o
  -7  -2   8         46.45         52.84         4.79 o
  -6  -2   8         63.11         82.12         5.65 o
  -5  -2   8       1682.01       1842.95        61.79 o
  -4  -2   8         63.57         87.48        10.89 o
  -3  -2   8        829.16        852.08        50.05 o
  -2  -2   8         26.28         33.45         3.68 o
  -1  -2   8        288.07        262.72        11.55 o
   0  -2   8        316.30        338.96        14.90 o
   1  -2   8         33.36         32.95         2.95 o
   2  -2   8       1222.40       1148.29        54.49 o
   3  -2   8         34.64         41.33         4.04 o
   4  -2   8        134.23        122.38         5.35 o
   5  -2   8        351.93        368.65        13.11 o
   6  -2   8         57.28         98.32         5.17 o
   7  -2   8         16.08         14.21         3.09 o
   8  -2   8          2.86          1.39         2.38 o
   9  -2   8          0.13         -1.56         2.02 o
 -10  -1   8        106.30        148.53        10.14 o
  -9  -1   8         10.73          9.61         2.63 o
  -8  -1   8        106.08        103.93        10.00 o
  -7  -1   8        340.12        375.10        17.09 o
  -6  -1   8         83.30         85.43         6.58 o
  -5  -1   8       1006.37       1139.54        39.08 o
  -4  -1   8        117.54        113.70        18.86 o
  -3  -1   8        299.78        308.01        15.64 o
  -2  -1   8        520.26        493.52        20.77 o
  -1  -1   8         23.20         21.35         2.78 o
   0  -1   8         51.32         49.16         4.91 o
   1  -1   8         95.12         85.75         5.77 o
   2  -1   8        354.96        357.27        17.88 o
   3  -1   8       1005.20       1088.40        51.92 o
   4  -1   8        112.10         94.81         5.02 o
   5  -1   8         12.95         15.72         2.18 o
   6  -1   8        311.56        326.52        12.84 o
   7  -1   8          6.56          2.16         2.18 o
   8  -1   8         55.54         65.74         6.67 o
   9  -1   8         63.47         61.38        10.54 o
 -10   0   8          5.10          4.65         2.32 o
  -9   0   8         15.34         12.21         2.86 o
  -8   0   8          6.71         12.20         3.27 o
  -7   0   8        121.67        138.39         7.80 o
  -6   0   8        432.07        465.11        20.28 o
  -5   0   8         15.25         15.44         3.21 o
  -4   0   8       1170.49       1216.71        71.17 o
  -3   0   8        596.79        657.60        31.83 o
  -2   0   8        995.58       1073.52        53.05 o
  -1   0   8       1352.31       1424.40        66.72 o
   0   0   8        873.60        952.23        39.22 o
   1   0   8        672.73        601.76        29.17 o
   2   0   8        165.00        163.27        10.94 o
   3   0   8        975.72       1023.14        37.90 o
   4   0   8        463.45        493.45        17.85 o
   5   0   8        135.36         91.28         9.37 o
   6   0   8         15.59         23.37         2.88 o
   7   0   8          1.06          3.34         1.99 o
   8   0   8         19.29         13.53         2.90 o
   9   0   8         13.80          9.63         1.99 o
 -11   1   8         42.73         36.43         5.53 o
 -10   1   8          1.58          2.83         2.57 o
  -9   1   8        100.48        117.08         6.98 o
  -8   1   8         26.79         21.40         3.58 o
  -7   1   8         68.28         50.67         4.38 o
  -6   1   8        177.08        194.19         8.66 o
  -5   1   8         28.28         33.43         4.65 o
  -4   1   8        703.08        745.98        35.99 o
  -3   1   8          0.81         37.55         5.16 o
  -2   1   8        228.60        236.08        13.81 o
  -1   1   8         29.53         43.80         3.39 o
   0   1   8         17.24         20.67         3.86 o
   1   1   8         54.04         51.53         6.50 o
   2   1   8       1040.59       1094.92        64.48 o
   3   1   8         53.47         60.20         4.75 o
   4   1   8        539.13        552.85        19.45 o
   5   1   8        356.07        378.45        16.71 o
   6   1   8         87.03        112.20        10.44 o
   7   1   8        162.69        159.60        11.44 o
   8   1   8         22.08         23.15         4.56 o
 -11   2   8          2.50          3.03         1.79 o
 -10   2   8         31.01         25.60         3.56 o
  -9   2   8          0.09         -0.55         2.47 o
  -8   2   8        170.32        176.79         7.50 o
  -7   2   8        166.55        172.43         8.52 o
  -6   2   8          5.14         40.29         3.57 o
  -5   2   8        779.09        771.51        37.64 o
  -4   2   8         86.75        100.19         9.92 o
  -3   2   8        508.04        630.70        30.66 o
  -2   2   8        161.25        145.60         7.29 o
  -1   2   8         53.18         40.38         3.37 o
   0   2   8        165.02        166.43        12.20 o
   1   2   8          3.68         10.60         5.58 o
   2   2   8       1620.80       1658.12        79.46 o
   3   2   8         42.13         63.58         4.72 o
   4   2   8        175.72        188.48        12.51 o
   5   2   8          8.78          7.29         2.57 o
   6   2   8          0.02          5.62         2.68 o
   7   2   8         18.60         11.53         3.32 o
   8   2   8          0.87          0.00         1.47 o
 -11   3   8          4.42          3.34         2.16 o
 -10   3   8        157.92        155.67         8.98 o
  -9   3   8         13.17         31.12         9.49 o
  -8   3   8        172.41        189.69         7.99 o
  -7   3   8        233.86        252.51        12.04 o
  -6   3   8          2.39         15.57         3.11 o
  -5   3   8        352.70        357.63        14.27 o
  -4   3   8        363.19        414.23        18.34 o
  -3   3   8        255.54        245.37        13.11 o
  -2   3   8          0.00         -1.68         3.15 o
  -1   3   8         27.38         31.66         6.25 o
   0   3   8          1.79         39.23        11.26 o
   1   3   8        190.08        179.57        11.36 o
   2   3   8        235.08        211.10        17.78 o
   3   3   8         76.81         90.79         6.09 o
   4   3   8         13.49         12.25         2.74 o
   5   3   8          6.70          3.92         2.10 o
   6   3   8        123.35        134.59         8.91 o
   7   3   8         13.42         10.70         3.15 o
 -11   4   8          0.13          0.10         1.79 o
 -10   4   8         17.79         14.52         3.16 o
  -9   4   8         22.57         24.89         3.75 o
  -8   4   8         49.04         50.62         4.91 o
  -7   4   8          9.81          7.19         3.01 o
  -6   4   8        388.55        405.47        18.47 o
  -5   4   8          3.26          7.00         3.04 o
  -4   4   8       1128.66       1227.38        45.84 o
  -3   4   8        265.17        305.72        23.83 o
  -2   4   8        219.62        206.52        16.83 o
  -1   4   8        431.56        406.21        13.88 o
   0   4   8        136.55        179.23         8.36 o
   1   4   8        707.83        670.11        25.63 o
   2   4   8          3.53          2.53         2.55 o
   3   4   8        114.72        155.80        15.52 o
   4   4   8         20.03         10.82         2.28 o
   5   4   8          5.33          3.85         1.91 o
   6   4   8          1.47          6.07         1.62 o
 -10   5   8          1.04         -0.91         2.14 o
  -9   5   8         42.70         34.17         3.56 o
  -8   5   8         72.97         75.68         5.39 o
  -7   5   8          0.13          2.12         2.78 o
  -6   5   8        271.40        389.68        20.02 o
  -5   5   8         42.33         48.82         6.46 o
  -4   5   8          8.24          4.65         3.12 o
  -3   5   8        272.28        306.51        11.74 o
  -2   5   8         20.70         26.29         4.85 o
  -1   5   8         75.51         73.49         4.63 o
   0   5   8         54.04         57.35         4.48 o
   1   5   8         51.89         34.72         4.16 o
   2   5   8         53.29         59.48         8.70 o
   3   5   8         78.76         80.24         8.46 o
   4   5   8        167.82        173.07        11.19 o
   5   5   8         64.03         85.68         6.26 o
 -10   6   8         11.70          8.54         1.71 o
  -9   6   8         11.26          8.27         2.05 o
  -8   6   8          2.73          2.19         2.23 o
  -7   6   8         32.98         23.02         3.69 o
  -6   6   8         18.85         12.99         3.62 o
  -5   6   8        219.99        228.25        11.18 o
  -4   6   8         26.53         26.26         4.07 o
  -3   6   8        114.58        132.96         8.34 o
  -2   6   8        137.49        152.70         8.80 o
  -1   6   8         47.86         53.40         5.02 o
   0   6   8        119.55        125.44         8.25 o
   1   6   8          1.69          1.88         2.67 o
   2   6   8        142.02        126.04         6.00 o
   3   6   8         30.33         45.76         6.65 o
   4   6   8         35.41         33.39         3.46 o
  -9   7   8         19.57         18.24         3.08 o
  -8   7   8         38.68         32.61         3.10 o
  -7   7   8         28.54         33.24         3.94 o
  -6   7   8         16.07         10.06         3.50 o
  -5   7   8          0.02          4.35         4.26 o
  -4   7   8         25.59         22.40         8.89 o
  -3   7   8          0.78          1.79         3.23 o
  -2   7   8          1.92         -1.27         3.58 o
  -1   7   8         39.38         19.91         4.20 o
   0   7   8          3.59          2.87         2.40 o
   1   7   8         63.11         49.52         4.30 o
   2   7   8          1.01          1.17         1.44 o
   3   7   8         55.24         26.42         4.11 o
  -9   8   8         55.71         48.18         7.22 o
  -8   8   8          4.36          4.24         1.71 o
  -7   8   8          0.61          0.16         1.93 o
  -6   8   8        165.13        178.94        11.71 o
  -5   8   8         46.79         40.16         6.08 o
  -4   8   8        231.65        312.48        20.24 o
  -3   8   8         56.82         77.03         8.82 o
  -2   8   8         51.25         30.35         4.09 o
  -1   8   8          0.76          0.26         2.28 o
   0   8   8          2.91          8.97         2.48 o
   1   8   8          4.17          3.43         2.08 o
   2   8   8          0.99          0.56         3.38 o
  -7   9   8          0.08          1.09         1.33 o
  -6   9   8         38.35         40.41         3.68 o
  -5   9   8         11.59          9.32         1.99 o
  -4   9   8         16.70         11.69         2.35 o
  -3   9   8         15.98         14.95         4.68 o
  -2   9   8          3.75          3.16         1.65 o
  -1   9   8          0.54          1.36         1.70 o
   1 -11   9          3.18          2.70         3.38 o
   2 -11   9          2.39          1.63         1.30 o
   3 -11   9          3.12          3.37         1.66 o
   4 -11   9          0.76          6.19         3.60 o
  -2 -10   9          7.78          6.77         2.15 o
  -1 -10   9         19.72         16.44         2.41 o
   0 -10   9          1.89          2.60         1.89 o
   1 -10   9        126.26        138.69        11.07 o
   2 -10   9         71.24         56.14         6.44 o
   3 -10   9        385.58        459.94        23.05 o
   4 -10   9        100.02        129.54         9.19 o
   5 -10   9        140.52        115.17         9.09 o
   6 -10   9         62.01         55.50         6.65 o
  -4  -9   9         21.02         26.33         3.58 o
  -3  -9   9         20.43         27.52         3.93 o
  -2  -9   9        167.94        207.17        11.16 o
  -1  -9   9          0.47          1.77         1.74 o
   0  -9   9          9.60          9.29         2.66 o
   1  -9   9         16.26         11.87         4.69 o
   2  -9   9         22.30         31.77         4.22 o
   3  -9   9         14.49          9.74         3.44 o
   4  -9   9        127.61         99.81         8.30 o
   5  -9   9          3.07          0.69         2.38 o
   6  -9   9          0.64         -0.85         2.06 o
   7  -9   9         84.75         66.62         5.78 o
  -5  -8   9          0.01          0.73         1.62 o
  -4  -8   9          0.13          0.24         2.70 o
  -3  -8   9          5.28          3.50         2.82 o
  -2  -8   9          0.53          4.06         2.28 o
  -1  -8   9          2.49          1.40         2.40 o
   0  -8   9        114.27        106.28         6.05 o
   1  -8   9         10.72         11.39         4.60 o
   2  -8   9        262.71        251.14        16.94 o
   3  -8   9          0.21          2.28         3.30 o
   4  -8   9         84.72        100.14         9.03 o
   5  -8   9        137.43        157.22         9.41 o
   6  -8   9         93.12         80.91         4.71 o
   7  -8   9        150.53        153.35        10.33 o
   8  -8   9         13.06         16.20         2.04 o
  -6  -7   9         28.57         14.05         2.17 o
  -5  -7   9         14.94         17.81         3.48 o
  -4  -7   9          0.39         -0.65         3.96 o
  -3  -7   9        292.31        302.50        14.11 o
  -2  -7   9          9.93         26.35         3.58 o
  -1  -7   9        186.95        188.05         8.59 o
   0  -7   9          8.86          8.57         2.83 o
   1  -7   9         15.15         12.60         2.74 o
   2  -7   9         17.97         12.32         3.23 o
   3  -7   9        277.05        282.54        13.22 o
   4  -7   9         21.82         31.15         6.20 o
   5  -7   9          6.47          2.42         2.34 o
   6  -7   9         36.87         38.76         3.24 o
   7  -7   9         36.42         18.62         3.00 o
   8  -7   9         18.78         30.63         3.61 o
  -7  -6   9          0.13          0.59         1.47 o
  -6  -6   9          0.01          1.19         2.37 o
  -5  -6   9          3.28          6.49         2.73 o
  -4  -6   9         26.60         27.57         6.31 o
  -3  -6   9         40.76         33.79         4.59 o
  -2  -6   9        202.89        189.28        10.95 o
  -1  -6   9        182.58        180.79        10.16 o
   0  -6   9         94.74         89.98         5.75 o
   1  -6   9        649.11        612.63        22.45 o
   2  -6   9         66.24         70.75         4.67 o
   3  -6   9        486.56        495.58        19.92 o
   4  -6   9        432.67        456.64        30.98 o
   5  -6   9        611.29        617.42        33.98 o
   6  -6   9          4.56         10.98         2.61 o
   7  -6   9          0.34          3.01         2.00 o
   8  -6   9          0.27          0.81         2.23 o
   9  -6   9          2.68          0.88         1.60 o
  -8  -5   9          2.28          1.91         1.62 o
  -7  -5   9         83.59         94.37         6.71 o
  -6  -5   9          1.24          2.30         2.55 o
  -5  -5   9        210.09        228.41        17.56 o
  -4  -5   9         17.23         13.30         3.98 o
  -3  -5   9          7.07          8.01         2.57 o
  -2  -5   9         82.72         98.78         5.23 o
  -1  -5   9         30.32         38.33         4.01 o
   0  -5   9         16.14         22.61         2.76 o
   1  -5   9        178.70        234.20        11.61 o
   2  -5   9        556.45        562.55        19.87 o
   3  -5   9         69.71         76.06         4.55 o
   4  -5   9        646.82        657.92        25.28 o
   5  -5   9         10.76         20.88         3.88 o
   6  -5   9        230.35        245.73        11.39 o
   7  -5   9          8.71         11.65         2.44 o
   8  -5   9          8.76          3.78         2.71 o
   9  -5   9         76.57         63.92         9.53 o
  -8  -4   9          0.41          1.42         1.67 o
  -7  -4   9         56.86         54.38         5.15 o
  -6  -4   9        145.52        109.97         9.18 o
  -5  -4   9         92.15         77.78         6.11 o
  -4  -4   9          5.53          5.59         4.14 o
  -3  -4   9        123.37        119.97         6.47 o
  -2  -4   9          3.80         11.52         2.30 o
  -1  -4   9        559.79        522.31        18.36 o
   0  -4   9        826.11        743.61        23.62 o
   1  -4   9         86.47        107.16         6.02 o
   2  -4   9       1582.76       1627.92        60.00 o
   3  -4   9         76.84         71.61         5.28 o
   4  -4   9        793.88        790.67        27.06 o
   5  -4   9        341.56        379.03        15.30 o
   6  -4   9          0.22          0.93         2.21 o
   7  -4   9         69.90         78.92         6.00 o
   8  -4   9          0.03          1.92         2.37 o
   9  -4   9         34.60         16.01         3.27 o
  -9  -3   9         56.35         51.55         7.22 o
  -8  -3   9         40.41         51.74         4.79 o
  -7  -3   9          0.49          1.86         2.62 o
  -6  -3   9         46.58         56.09         8.11 o
  -5  -3   9         14.70         21.32         4.83 o
  -4  -3   9        260.02        289.57        12.18 o
  -3  -3   9        105.45        109.20         6.34 o
  -2  -3   9        324.87        326.46        16.37 o
  -1  -3   9        223.53        218.18         9.18 o
   0  -3   9          0.81          1.98         1.87 o
   1  -3   9        231.71        238.96        10.97 o
   2  -3   9          8.71          8.10         2.12 o
   3  -3   9        311.78        327.45        11.33 o
   4  -3   9        125.43        137.35         5.97 o
   5  -3   9        317.34        307.27        17.04 o
   6  -3   9        234.55        243.29        10.02 o
   7  -3   9         40.19         48.93         5.01 o
   8  -3   9        165.07        179.89        12.25 o
   9  -3   9          1.26          4.22         2.16 o
  -9  -2   9         34.53         23.04         2.80 o
  -8  -2   9          9.11          9.10         2.23 o
  -7  -2   9         13.18          6.81         3.38 o
  -6  -2   9         32.54         30.43         6.96 o
  -5  -2   9         41.08         38.88         3.66 o
  -4  -2   9         15.39         35.36         3.46 o
  -3  -2   9          5.69          3.58         2.26 o
  -2  -2   9        594.48        589.77        28.86 o
  -1  -2   9        808.41        787.30        32.72 o
   0  -2   9          4.75         12.99         3.23 o
   1  -2   9        714.06        723.62        34.82 o
   2  -2   9         10.11         30.75         4.38 o
   3  -2   9        731.91        802.39        33.84 o
   4  -2   9        141.19        155.35         5.66 o
   5  -2   9        219.29        236.98        11.22 o
   6  -2   9         71.80         81.79         7.08 o
   7  -2   9         49.09         43.91         4.39 o
   8  -2   9          0.17          0.69         2.16 o
   9  -2   9          5.68          6.31         3.04 o
 -10  -1   9         10.99         10.59         2.74 o
  -9  -1   9         28.89         25.41         6.33 o
  -8  -1   9          6.51          9.22         2.15 o
  -7  -1   9        139.82        147.97         9.05 o
  -6  -1   9          0.97          3.15         2.64 o
  -5  -1   9        280.57        297.33        11.15 o
  -4  -1   9         18.59         14.44         3.64 o
  -3  -1   9          1.40         -0.29         2.27 o
  -2  -1   9         47.66        141.83         8.32 o
  -1  -1   9       1032.20        994.57        41.11 o
   0  -1   9        174.89        201.04        10.99 o
   1  -1   9         26.94         90.80         6.06 o
   2  -1   9        702.45        686.85        28.93 o
   3  -1   9         20.20         18.91         2.39 o
   4  -1   9        240.91        283.15         9.14 o
   5  -1   9        175.09        180.71         7.93 o
   6  -1   9          8.72         10.61         2.78 o
   7  -1   9         36.27         46.19         3.61 o
   8  -1   9         33.20         31.19         3.77 o
 -10   0   9          1.53          1.35         1.91 o
  -9   0   9          0.01          0.66         2.41 o
  -8   0   9          1.43          4.91         2.40 o
  -7   0   9         48.99         41.22         3.45 o
  -6   0   9        155.46        128.45         7.44 o
  -5   0   9        245.44        239.26        11.39 o
  -4   0   9         40.52         30.96         3.06 o
  -3   0   9        111.36        151.01         8.79 o
  -2   0   9       1356.69       1378.33        74.47 o
  -1   0   9       1294.74       1447.52        59.26 o
   0   0   9        673.34        618.26        45.70 o
   1   0   9        146.96        176.68        10.06 o
   2   0   9        867.93        882.88        33.25 o
   3   0   9        375.37        414.60        16.30 o
   4   0   9        459.20        494.12        21.49 o
   5   0   9        263.46        261.36        12.19 o
   6   0   9         90.07         92.76         5.47 o
   7   0   9          3.22          4.16         1.89 o
   8   0   9         18.71         11.88         2.23 o
 -10   1   9         61.34         50.87         6.77 o
  -9   1   9          0.06          0.30         2.50 o
  -8   1   9         56.52         65.67         5.11 o
  -7   1   9         21.25         11.14         3.06 o
  -6   1   9        135.37        146.09         9.86 o
  -5   1   9         74.26         76.43         4.91 o
  -4   1   9         35.75         25.26         3.00 o
  -3   1   9        189.64        193.16        12.35 o
  -2   1   9         59.01         80.39         8.83 o
  -1   1   9         40.77         43.35         4.51 o
   0   1   9        122.46        147.64        11.47 o
   1   1   9        166.75        182.10         9.35 o
   2   1   9          9.50         14.79         2.67 o
   3   1   9        696.68        748.84        28.27 o
   4   1   9        138.80        181.97         8.41 o
   5   1   9         79.32         93.49         6.83 o
   6   1   9        195.25        209.30        11.00 o
   7   1   9          0.03         12.02         2.83 o
   8   1   9         39.86         43.34         3.35 o
 -10   2   9          5.25          2.46         2.78 o
  -9   2   9         46.70         43.64         4.04 o
  -8   2   9          0.08          4.89         2.47 o
  -7   2   9         26.60         22.63         3.40 o
  -6   2   9         71.51         64.04         7.96 o
  -5   2   9         76.26         98.43         7.05 o
  -4   2   9          2.58          1.73         2.19 o
  -3   2   9          2.38          4.63         2.40 o
  -2   2   9         97.08        119.69         6.70 o
  -1   2   9        133.63        117.20         6.71 o
   0   2   9         30.19         29.72         3.95 o
   1   2   9        645.17        691.42        29.67 o
   2   2   9        173.73        162.14        14.72 o
   3   2   9        180.17        200.84        11.48 o
   4   2   9         53.51         56.64         5.13 o
   5   2   9          8.13          3.96         2.08 o
   6   2   9         67.38         57.26         3.81 o
   7   2   9          0.02          3.52         1.39 o
 -10   3   9          5.76         12.86         9.07 o
  -9   3   9        151.86        133.52        12.79 o
  -8   3   9         21.75         22.57         3.21 o
  -7   3   9         38.19         36.70         4.37 o
  -6   3   9        123.37        133.61         7.87 o
  -5   3   9         21.42         20.53         3.03 o
  -4   3   9          0.80          0.81         2.58 o
  -3   3   9         62.07         59.99         4.30 o
  -2   3   9          2.00          1.63         2.22 o
  -1   3   9         29.24         27.38         3.17 o
   0   3   9         25.73         19.87         2.58 o
   1   3   9         65.78        104.22         6.25 o
   2   3   9        110.18        133.75         7.75 o
   3   3   9         11.68         10.39         3.57 o
   4   3   9         39.96         30.09         4.28 o
   5   3   9         75.54         80.67         5.35 o
   6   3   9          9.88          5.13         1.67 o
 -10   4   9          1.03          1.26         2.03 o
  -9   4   9          0.50          0.52         2.28 o
  -8   4   9          1.17          2.11         2.69 o
  -7   4   9         36.39         25.30         3.96 o
  -6   4   9          1.34          2.87         3.46 o
  -5   4   9         53.15         53.41         5.58 o
  -4   4   9         83.39         86.82         5.87 o
  -3   4   9        180.20        142.09         9.37 o
  -2   4   9        245.65        258.79        10.19 o
  -1   4   9        347.30        368.36        19.13 o
   0   4   9        655.77        734.47        28.26 o
   1   4   9         12.13          9.29         3.14 o
   2   4   9          7.99          5.04         3.31 o
   3   4   9         18.00          7.26         4.38 o
   4   4   9          4.55         11.35         2.89 o
   5   4   9         15.97         11.13         3.58 o
   6   4   9          1.49          2.82         2.14 o
 -10   5   9         17.52         12.17         2.55 o
  -9   5   9         12.71          9.15         2.34 o
  -8   5   9          3.28          4.33         2.49 o
  -7   5   9         22.76          9.16         3.16 o
  -6   5   9         91.36         63.44         6.02 o
  -5   5   9         57.51         40.53         5.54 o
  -4   5   9          3.75          5.07         3.94 o
  -3   5   9          1.11          4.33         3.53 o
  -2   5   9        184.18        219.40        10.57 o
  -1   5   9          7.47          8.65         4.06 o
   0   5   9        112.55        110.88         6.75 o
   1   5   9         22.31         12.69         4.22 o
   2   5   9         52.09         43.63         6.46 o
   3   5   9        146.39        129.75         9.80 o
   4   5   9        116.21        134.19        10.54 o
   5   5   9          4.48         -0.77         3.49 o
 -10   6   9          0.95          1.91         3.15 o
  -9   6   9          1.86          1.68         1.64 o
  -8   6   9         21.07         25.26         3.03 o
  -7   6   9          0.05         -1.26         2.48 o
  -6   6   9          4.09          2.86         2.64 o
  -5   6   9         26.97         45.26         5.81 o
  -4   6   9          4.93          2.47         3.40 o
  -3   6   9         32.28         28.30         3.98 o
  -2   6   9        106.46         75.47         8.61 o
  -1   6   9        132.43        126.05         8.36 o
   0   6   9          4.96          5.03         2.42 o
   1   6   9         99.18         99.46         5.10 o
   2   6   9         16.13          7.91         1.94 o
   3   6   9         23.18         15.41         2.84 o
   4   6   9         44.53         44.10         6.54 o
  -9   7   9         50.92         43.59         4.51 o
  -8   7   9          0.74          0.30         1.60 o
  -7   7   9         12.84          6.83         2.81 o
  -6   7   9         27.29         16.49         3.31 o
  -5   7   9         18.31         15.82         4.03 o
  -4   7   9         41.75         44.41         6.66 o
  -3   7   9          3.91          1.39         2.76 o
  -2   7   9         34.48         16.56         3.71 o
  -1   7   9          0.43          1.27         2.39 o
   0   7   9         53.78         34.34         4.05 o
   1   7   9          7.89         15.14         2.08 o
   2   7   9         13.03         12.62         4.73 o
  -8   8   9          8.02          8.07         1.73 o
  -7   8   9          0.77          1.00         1.58 o
  -6   8   9         57.49         60.88         4.49 o
  -5   8   9         12.94         25.08         4.28 o
  -4   8   9         18.39         13.10         4.11 o
  -3   8   9         48.44         29.86         4.90 o
  -2   8   9         11.73         23.04         3.00 o
  -1   8   9          9.31          5.79         2.16 o
   0   8   9         15.22         10.53         2.16 o
   1   8   9          0.58          1.91         3.49 o
  -6   9   9          0.02          0.98         1.36 o
  -5   9   9          1.18          0.73         1.55 o
  -4   9   9          0.99          0.57         1.72 o
  -3   9   9          9.01          3.95         1.77 o
  -2   9   9          6.15          2.23         1.63 o
  -1 -10  10         27.94         33.25         6.43 o
   0 -10  10         39.85         35.65         3.81 o
   1 -10  10          4.57          4.10         2.06 o
   2 -10  10         19.64         12.83         2.45 o
   3 -10  10         14.55         13.88         2.82 o
   4 -10  10         65.84         64.92         4.69 o
   5 -10  10         56.17         53.40         5.49 o
  -3  -9  10         93.86         83.33         5.35 o
  -2  -9  10          1.94          2.73         1.60 o
  -1  -9  10          5.61          4.65         1.81 o
   0  -9  10         12.58          9.82         2.34 o
   1  -9  10         30.37         24.64         5.06 o
   2  -9  10          0.48          2.10         2.80 o
   3  -9  10         11.63          7.92         2.83 o
   4  -9  10          4.88          3.21         2.48 o
   5  -9  10         18.27          8.44         4.02 o
   6  -9  10         37.59         28.41         4.01 o
   7  -9  10          3.22          1.35         2.03 o
  -4  -8  10          4.51          7.63         1.79 o
  -3  -8  10          1.23          0.35         2.78 o
  -2  -8  10         29.70         30.09         3.03 o
  -1  -8  10         87.01         74.43         5.13 o
   0  -8  10          1.09          2.01         2.17 o
   1  -8  10         73.11         53.39         4.95 o
   2  -8  10         96.12         89.40         7.22 o
   3  -8  10          0.76          3.81         3.45 o
   4  -8  10          0.75          3.81         2.84 o
   5  -8  10          8.37          7.43         2.78 o
   6  -8  10        105.11         97.81         6.60 o
   7  -8  10         13.55          5.89         1.59 o
  -6  -7  10         73.60         73.28         4.50 o
  -5  -7  10          8.02          8.64         1.95 o
  -4  -7  10        101.18         97.91         6.63 o
  -3  -7  10         96.73        106.35         6.10 o
  -2  -7  10         80.26         92.90        10.73 o
  -1  -7  10         49.94         52.28         4.21 o
   0  -7  10         67.85         62.45         4.40 o
   1  -7  10         28.99         27.13         3.82 o
   2  -7  10        195.10        191.39        13.50 o
   3  -7  10         61.88         70.10         7.30 o
   4  -7  10        113.00         95.94         7.32 o
   5  -7  10          5.04          8.33         4.55 o
   6  -7  10          2.89          1.15         1.88 o
   7  -7  10        108.70         77.19         5.06 o
   8  -7  10         10.72         12.09         2.99 o
  -7  -6  10          0.99          0.55         1.62 o
  -6  -6  10         75.38         68.92         4.89 o
  -5  -6  10          2.78         -0.14         2.66 o
  -4  -6  10          0.36         -2.63         3.96 o
  -3  -6  10         91.76         96.67         8.51 o
  -2  -6  10        526.73        542.73        21.04 o
  -1  -6  10         24.60         38.12         3.79 o
   0  -6  10        350.84        335.43        13.83 o
   1  -6  10          9.15         10.11         3.22 o
   2  -6  10         34.39         27.34         5.19 o
   3  -6  10         41.36         26.37         3.38 o
   4  -6  10         89.59         83.97         5.55 o
   5  -6  10          4.87          6.69         2.74 o
   6  -6  10        150.04        116.33         6.51 o
   7  -6  10          0.22         -0.39         1.87 o
   8  -6  10          7.83          3.78         2.14 o
  -7  -5  10         38.67         36.68         3.91 o
  -6  -5  10         96.71        128.06         8.16 o
  -5  -5  10         59.64         56.35         7.40 o
  -4  -5  10          1.27          0.63         3.89 o
  -3  -5  10         31.67         31.19         6.03 o
  -2  -5  10        283.69        285.43        13.77 o
  -1  -5  10         55.59         70.53         5.84 o
   0  -5  10        280.18        265.39        11.19 o
   1  -5  10          8.33          8.25         2.60 o
   2  -5  10         53.66         57.10         3.71 o
   3  -5  10        101.83        112.45         7.07 o
   4  -5  10         56.60         57.29         5.02 o
   5  -5  10         27.93         30.12         4.72 o
   6  -5  10        129.91        144.95         7.09 o
   7  -5  10         15.52         16.92         3.60 o
   8  -5  10         48.52         56.53         5.75 o
  -8  -4  10         24.93         20.00         2.20 o
  -7  -4  10          1.55          4.75         2.37 o
  -6  -4  10          6.28          1.55         2.72 o
  -5  -4  10          0.17          1.92         2.94 o
  -4  -4  10         67.81         58.10        10.43 o
  -3  -4  10        293.01        315.07        15.58 o
  -2  -4  10         11.34         13.04         2.23 o
  -1  -4  10        159.33        168.17        11.36 o
   0  -4  10          0.86          4.99         2.04 o
   1  -4  10        352.04        377.30        13.89 o
   2  -4  10          5.38          5.58         2.04 o
   3  -4  10         30.51         30.57         3.16 o
   4  -4  10         26.61         28.68         3.03 o
   5  -4  10         44.51         51.18         3.92 o
   6  -4  10         36.51         29.90         3.32 o
   7  -4  10          0.55          1.10         2.36 o
   8  -4  10        108.29        136.40        15.30 o
  -9  -3  10         20.19         19.50         3.94 o
  -8  -3  10         46.39         34.65         3.25 o
  -7  -3  10         41.24         44.65         4.59 o
  -6  -3  10        175.39        147.65        26.16 o
  -5  -3  10          0.39          1.14         3.04 o
  -4  -3  10        156.73        128.54        16.09 o
  -3  -3  10          3.82          6.78         2.40 o
  -2  -3  10        301.46        292.76        11.02 o
  -1  -3  10        148.94        130.13         6.51 o
   0  -3  10          2.43          5.71         3.09 o
   1  -3  10         69.36         79.80         5.87 o
   2  -3  10        572.36        546.61        19.15 o
   3  -3  10        112.23        129.12         6.24 o
   4  -3  10        274.31        232.04        11.00 o
   5  -3  10        159.60        177.99         7.14 o
   6  -3  10          5.42         11.42         2.27 o
   7  -3  10        233.54        253.75        29.03 o
   8  -3  10          6.06          4.20         2.27 o
  -9  -2  10          1.58          3.07         1.81 o
  -8  -2  10         44.55         33.52         3.04 o
  -7  -2  10          9.44          6.15         2.68 o
  -6  -2  10         13.83          6.72         2.60 o
  -5  -2  10        184.60        182.64         7.71 o
  -4  -2  10         29.31         24.89         3.72 o
  -3  -2  10         50.45         55.99         4.70 o
  -2  -2  10        477.19        446.29        17.97 o
  -1  -2  10        137.22        261.85        10.70 o
   0  -2  10        360.08        358.88        14.28 o
   1  -2  10         19.20         21.34         6.32 o
   2  -2  10          4.64         10.07         2.07 o
   3  -2  10        123.61        125.23         5.28 o
   4  -2  10         38.88         33.83         3.25 o
   5  -2  10          0.33          5.11         2.27 o
   6  -2  10         33.76         26.75         3.84 o
   7  -2  10         16.23         18.61         3.59 o
   8  -2  10          5.76          3.97         2.13 o
  -9  -1  10         17.56         17.40         3.61 o
  -8  -1  10         61.60         56.13         4.82 o
  -7  -1  10        238.30        241.76        14.23 o
  -6  -1  10          7.09          9.50         2.88 o
  -5  -1  10         95.00         88.67        10.85 o
  -4  -1  10         21.24         38.61         3.91 o
  -3  -1  10         39.06         47.48         3.97 o
  -2  -1  10        559.18        611.62        25.88 o
  -1  -1  10        110.66        150.17         6.81 o
   0  -1  10         93.51        100.51         5.59 o
   1  -1  10         84.99         91.28         7.63 o
   2  -1  10        204.46        240.02         9.30 o
   3  -1  10        414.23        412.90        14.77 o
   4  -1  10          9.14         16.33         2.89 o
   5  -1  10         53.91         50.34         4.73 o
   6  -1  10         38.73         47.17         3.66 o
   7  -1  10          0.28          1.49         1.56 o
   8  -1  10         59.14         58.63         5.35 o
 -10   0  10          0.02         -1.13         2.59 o
  -9   0  10          4.43          3.37         2.18 o
  -8   0  10         14.07         20.03         2.90 o
  -7   0  10         56.37         66.46         4.71 o
  -6   0  10         14.55         14.92         2.59 o
  -5   0  10          0.08          1.06         2.61 o
  -4   0  10         60.38         89.02         6.32 o
  -3   0  10        487.44        533.73        20.96 o
  -2   0  10       1067.22       1166.86        83.12 o
  -1   0  10       1374.66       1704.70        96.65 o
   0   0  10        163.79        174.97        10.61 o
   1   0  10         22.31         28.56         3.44 o
   2   0  10          5.72         10.63         2.42 o
   3   0  10         67.93         76.18         6.46 o
   4   0  10          1.88          3.49         2.39 o
   5   0  10          4.19          4.11         2.80 o
   6   0  10          9.35         10.16         2.41 o
   7   0  10         14.86         17.86         2.74 o
 -10   1  10         17.55         14.31         3.49 o
  -9   1  10         26.12         16.14         3.23 o
  -8   1  10         70.32         73.28         4.69 o
  -7   1  10          1.37          4.70         2.89 o
  -6   1  10         54.82         52.41         3.98 o
  -5   1  10          4.48          7.75         2.44 o
  -4   1  10        163.46        190.56         8.35 o
  -3   1  10          2.23         17.86         2.57 o
  -2   1  10          3.71          5.19         3.38 o
  -1   1  10          4.07         12.87         3.71 o
   0   1  10          0.94          1.69         2.62 o
   1   1  10        135.20        124.14         7.42 o
   2   1  10          1.72         18.90         5.98 o
   3   1  10        133.98        133.36         8.17 o
   4   1  10         20.62         23.21         5.05 o
   5   1  10        120.22        137.02         7.82 o
   6   1  10         25.84         24.88         3.03 o
   7   1  10        137.95        134.09         7.49 o
 -10   2  10          5.49          1.58         2.15 o
  -9   2  10         20.82         16.80         3.19 o
  -8   2  10         70.80         66.23         4.43 o
  -7   2  10         61.52         70.20         6.37 o
  -6   2  10          0.29          0.74         3.75 o
  -5   2  10        118.06        112.65         8.95 o
  -4   2  10         17.57         18.97         2.99 o
  -3   2  10        264.54        294.92        10.29 o
  -2   2  10        124.15        122.83        11.22 o
  -1   2  10          4.56         13.12         2.72 o
   0   2  10         52.32         48.48         5.22 o
   1   2  10         24.05         13.36         4.82 o
   2   2  10         33.34         35.54         4.40 o
   3   2  10        132.13        137.89        15.19 o
   4   2  10          5.16          5.78         2.71 o
   5   2  10          9.00         10.40         2.09 o
   6   2  10         18.12         10.30         1.95 o
 -10   3  10         43.13         38.12         6.09 o
  -9   3  10         46.45         41.61         4.52 o
  -8   3  10         23.25         21.46         2.75 o
  -7   3  10        173.84        209.67        16.19 o
  -6   3  10         32.04         43.75         6.37 o
  -5   3  10        125.47        125.83         7.80 o
  -4   3  10         26.86         28.71         3.91 o
  -3   3  10          7.66          7.43         2.32 o
  -2   3  10          0.03          1.84         2.48 o
  -1   3  10         14.73         15.90         2.57 o
   0   3  10         17.32         13.20         3.19 o
   1   3  10         44.75         53.56         6.30 o
   2   3  10        200.33        208.91        12.39 o
   3   3  10         52.97         46.36         7.33 o
   4   3  10         49.75         56.00         5.80 o
   5   3  10         26.28         11.08         2.46 o
   6   3  10         56.77         47.84         5.19 o
 -10   4  10          0.06          0.00         3.27 o
  -9   4  10          2.80          3.57         2.40 o
  -8   4  10         85.96         98.72         6.78 o
  -7   4  10          1.42          6.89         3.55 o
  -6   4  10        195.49        226.58        18.09 o
  -5   4  10          1.25         10.92         3.88 o
  -4   4  10        186.74        197.07        14.55 o
  -3   4  10        132.20        169.26        11.97 o
  -2   4  10         60.62         79.42         9.44 o
  -1   4  10        295.13        322.64        13.21 o
   0   4  10         63.90         74.95         5.89 o
   1   4  10          2.92          2.23         2.81 o
   2   4  10         63.35         68.22         6.23 o
   3   4  10         28.82         18.90         2.95 o
   4   4  10          1.45          0.31         1.88 o
   5   4  10         42.25         39.22         3.95 o
  -9   5  10          0.30          0.88         1.71 o
  -8   5  10         64.02         68.58         5.95 o
  -7   5  10         49.69         50.84         6.03 o
  -6   5  10        182.71        231.63        15.30 o
  -5   5  10          4.85          1.43         3.36 o
  -4   5  10          1.10          4.67         3.03 o
  -3   5  10         14.32         11.02         3.45 o
  -2   5  10          0.52          2.43         2.82 o
  -1   5  10         14.32         17.97         2.83 o
   0   5  10         51.41         52.79         4.95 o
   1   5  10         38.23         30.16         3.15 o
   2   5  10          0.24          6.04         2.42 o
   3   5  10        141.74        137.57         9.94 o
   4   5  10          1.05          4.34         1.66 o
  -9   6  10         23.99         14.90         2.03 o
  -8   6  10          0.52          1.75         1.81 o
  -7   6  10         58.57         73.42         5.04 o
  -6   6  10          6.73          6.92         2.73 o
  -5   6  10         11.24         13.54         3.61 o
  -4   6  10          0.23          0.98         3.33 o
  -3   6  10         23.60         19.08         3.38 o
  -2   6  10         99.92        123.90        11.35 o
  -1   6  10          7.03          1.69         3.12 o
   0   6  10         28.71         23.19         3.03 o
   1   6  10          7.42          2.78         1.76 o
   2   6  10          2.07          1.06         1.59 o
   3   6  10          4.51          4.50         1.36 o
  -8   7  10         16.42         15.59         3.06 o
  -7   7  10         21.36         14.77         2.63 o
  -6   7  10          0.35          0.66         2.43 o
  -5   7  10          1.19          0.94         2.70 o
  -4   7  10         11.06         14.06         3.16 o
  -3   7  10          2.32          4.27         2.44 o
  -2   7  10         13.74          9.04         2.57 o
  -1   7  10         29.14         10.67         4.61 o
   0   7  10          0.83          3.59         3.79 o
   1   7  10          0.75          0.69         2.31 o
  -7   8  10          1.09          1.51         1.61 o
  -6   8  10         49.04         36.93         4.56 o
  -5   8  10          4.63          4.10         1.80 o
  -4   8  10         79.26         61.52         5.78 o
  -3   8  10         12.43         10.52         2.60 o
  -2   8  10         15.16          8.54         2.54 o
  -1   8  10          4.81          4.05         1.50 o
   0 -10  11          2.55          4.17         4.06 o
   1 -10  11         98.75         88.35         7.30 o
   2 -10  11          2.65          1.90         1.98 o
   3 -10  11        178.30        164.97         8.98 o
  -2  -9  11         38.42         23.82         2.87 o
  -1  -9  11          3.09          2.73         1.80 o
   0  -9  11          2.63          1.36         2.11 o
   1  -9  11         90.61         77.83         5.67 o
   2  -9  11          0.55          1.37         2.38 o
   3  -9  11         91.17         75.95         9.65 o
   4  -9  11          8.49          3.51         2.32 o
   5  -9  11         13.72         13.85         2.58 o
   6  -9  11          1.10         -1.24         2.03 o
  -4  -8  11          0.03          1.05         1.29 o
  -3  -8  11          6.42          6.49         1.90 o
  -2  -8  11         36.75         25.32         2.55 o
  -1  -8  11          0.02          3.90         1.88 o
   0  -8  11        195.87        175.88         8.12 o
   1  -8  11         44.23         59.65        10.31 o
   2  -8  11        188.45        157.06        11.36 o
   3  -8  11          4.09          3.95         2.80 o
   4  -8  11         16.23         22.38         3.28 o
   5  -8  11         81.05         75.72        12.13 o
   6  -8  11          3.70          4.43         1.79 o
   7  -8  11        219.59        143.05        12.82 o
  -5  -7  11         36.55         23.75         3.09 o
  -4  -7  11         22.19         17.07         2.39 o
  -3  -7  11        120.71        104.56         8.84 o
  -2  -7  11         62.11         59.30         4.11 o
  -1  -7  11         10.45          9.60         2.39 o
   0  -7  11         98.07        104.98         5.80 o
   1  -7  11         29.50         25.12         3.22 o
   2  -7  11         58.33         55.60         5.53 o
   3  -7  11          4.58          6.63         3.14 o
   4  -7  11          0.57          0.08         2.92 o
   5  -7  11          1.84          2.43         2.24 o
   6  -7  11         68.10         64.11         4.30 o
   7  -7  11         11.23         12.78         3.32 o
  -6  -6  11         36.30         40.88         5.69 o
  -5  -6  11         27.01         30.19         4.67 o
  -4  -6  11         14.33         18.00         2.96 o
  -3  -6  11        161.16        175.00        10.37 o
  -2  -6  11         63.21         84.93         9.59 o
  -1  -6  11        202.65        196.85         8.76 o
   0  -6  11         27.62         35.96         4.08 o
   1  -6  11        520.33        532.90        23.07 o
   2  -6  11         12.61         14.14         4.10 o
   3  -6  11        236.43        220.79        16.50 o
   4  -6  11        108.76         94.59        13.60 o
   5  -6  11        217.14        222.42        14.96 o
   6  -6  11        108.79         99.21         7.15 o
   7  -6  11          5.53          1.10         2.16 o
  -7  -5  11         24.43         20.45         2.46 o
  -6  -5  11         54.38         38.50         5.12 o
  -5  -5  11          7.33          5.67         2.49 o
  -4  -5  11        112.64        103.46         9.69 o
  -3  -5  11        143.81        145.29         9.31 o
  -2  -5  11         23.95         29.07         3.90 o
  -1  -5  11        292.10        283.93        11.88 o
   0  -5  11          6.68         12.60         3.11 o
   1  -5  11        257.79        255.33        12.21 o
   2  -5  11         58.27         52.78         4.06 o
   3  -5  11          5.47         10.28         2.58 o
   4  -5  11         88.47         87.75         8.41 o
   5  -5  11         66.05         68.65         6.03 o
   6  -5  11         11.83         15.73         3.98 o
   7  -5  11         41.22         61.71         5.33 o
   8  -5  11         35.54         26.56         3.72 o
  -8  -4  11          0.36          2.07         1.36 o
  -7  -4  11          0.30          0.88         1.81 o
  -6  -4  11          0.22          0.26         2.24 o
  -5  -4  11        145.61        162.71        10.89 o
  -4  -4  11         33.88         31.98         4.33 o
  -3  -4  11        129.03         67.36         8.77 o
  -2  -4  11          0.65          3.00         2.52 o
  -1  -4  11         58.32         64.51         7.23 o
   0  -4  11        500.23        496.19        21.68 o
   1  -4  11          0.19         16.98         3.35 o
   2  -4  11        730.70        771.89        33.40 o
   3  -4  11         11.65         19.53         4.15 o
   4  -4  11        126.54        118.70         5.84 o
   5  -4  11        249.93        237.81        11.41 o
   6  -4  11         21.40         21.86         3.60 o
   7  -4  11        110.57        114.31        19.25 o
   8  -4  11         13.72         11.63         2.35 o
  -8  -3  11         12.44         10.38         1.97 o
  -7  -3  11         88.66         69.88         6.32 o
  -6  -3  11          2.15          8.04         2.45 o
  -5  -3  11        438.95        487.57        19.26 o
  -4  -3  11         89.96         77.74         6.35 o
  -3  -3  11         14.25         14.83         3.44 o
  -2  -3  11          9.02         15.58         4.86 o
  -1  -3  11         13.87         13.90         2.31 o
   0  -3  11         14.76         29.01         3.54 o
   1  -3  11         14.23         22.08         2.53 o
   2  -3  11        175.29        172.32        13.11 o
   3  -3  11         32.13         39.23         3.73 o
   4  -3  11        104.59        106.67         5.46 o
   5  -3  11          2.05          8.28         2.12 o
   6  -3  11        325.56        395.40        19.77 o
   7  -3  11          2.50         10.67         2.69 o
   8  -3  11        121.51         78.00         7.46 o
  -9  -2  11          0.14          0.35         1.63 o
  -8  -2  11          1.80          2.32         1.53 o
  -7  -2  11         37.82         31.16         4.73 o
  -6  -2  11        420.55        388.60        24.05 o
  -5  -2  11          3.87         13.36         3.69 o
  -4  -2  11        395.82        449.86        27.14 o
  -3  -2  11         59.88         69.17         4.73 o
  -2  -2  11         50.23         57.00         5.64 o
  -1  -2  11        393.32        410.80        16.19 o
   0  -2  11          1.15         11.72         2.16 o
   1  -2  11        492.59        502.23        17.71 o
   2  -2  11         17.61         18.64         2.49 o
   3  -2  11        107.43        107.22         5.35 o
   4  -2  11         37.61         39.72         3.14 o
   5  -2  11         11.32         19.86         3.00 o
   6  -2  11          4.12          4.52         1.83 o
   7  -2  11          0.42          1.47         1.74 o
  -9  -1  11          7.01          6.12         1.96 o
  -8  -1  11         39.20         35.23         5.33 o
  -7  -1  11         38.32         45.38         5.30 o
  -6  -1  11        387.80        454.30        25.62 o
  -5  -1  11         47.64         37.00         5.33 o
  -4  -1  11        111.82        147.59        10.13 o
  -3  -1  11        135.14        135.74         6.78 o
  -2  -1  11          0.33          2.26         2.52 o
  -1  -1  11        228.71        254.54        20.84 o
   0  -1  11         70.28         64.20         3.95 o
   1  -1  11        157.61        139.23         6.23 o
   2  -1  11        244.09        250.19        18.91 o
   3  -1  11         29.13         25.14         3.61 o
   4  -1  11          0.81          0.11         2.17 o
   5  -1  11        138.64        181.00         9.87 o
   6  -1  11          1.45          1.89         1.94 o
   7  -1  11         80.83         66.11         4.02 o
  -9   0  11          9.53          4.90         1.98 o
  -8   0  11          8.48          8.14         2.17 o
  -7   0  11         95.51         92.71         8.44 o
  -6   0  11         14.90         13.36         2.83 o
  -5   0  11        316.21        314.68        20.00 o
  -4   0  11        157.21        192.88        11.99 o
  -3   0  11         79.55         80.47         8.20 o
  -2   0  11        906.18        999.76        41.49 o
  -1   0  11        161.98        188.79        36.04 o
   0   0  11        481.10        555.56        23.98 o
   1   0  11         22.45         41.47         6.60 o
   2   0  11        442.88        449.54        21.76 o
   3   0  11        192.53        205.70        11.49 o
   4   0  11         62.04         62.69         8.57 o
   5   0  11         18.57         26.68         3.61 o
   6   0  11          6.01          0.85         1.49 o
   7   0  11          1.14          0.56         1.17 o
  -9   1  11          1.52          0.72         1.50 o
  -8   1  11         29.42         25.53         3.30 o
  -7   1  11        124.63        149.02        11.34 o
  -6   1  11         15.60         11.50         3.50 o
  -5   1  11        308.27        319.17        16.46 o
  -4   1  11         52.86         38.14         6.68 o
  -3   1  11        201.85        195.18         7.75 o
  -2   1  11          0.04          1.87         2.52 o
  -1   1  11         53.80         37.05         4.28 o
   0   1  11          8.85         18.07         3.04 o
   1   1  11        165.43        182.59        11.53 o
   2   1  11         83.28         85.16         9.70 o
   3   1  11         72.76         78.24         7.75 o
   4   1  11         72.41         82.47         6.59 o
   5   1  11         31.45         32.12         3.93 o
   6   1  11        183.51        156.05        11.71 o
  -9   2  11          9.16          5.77         1.82 o
  -8   2  11         13.57         17.65         3.35 o
  -7   2  11         21.38         21.42         4.47 o
  -6   2  11        163.94        193.35        13.77 o
  -5   2  11          8.97         11.73         4.84 o
  -4   2  11        254.45        312.83        12.09 o
  -3   2  11        110.79        103.95        10.64 o
  -2   2  11         10.42         13.24         3.83 o
  -1   2  11         97.68         93.74         6.65 o
   0   2  11         55.97         54.21         6.56 o
   1   2  11        703.39        779.30        40.93 o
   2   2  11         50.24         52.85         6.76 o
   3   2  11        169.86        200.88        14.38 o
   4   2  11          8.57          5.20         3.38 o
   5   2  11          1.04          3.24         1.71 o
   6   2  11         28.26         28.98         2.79 o
  -9   3  11         49.07         39.24         4.44 o
  -8   3  11         56.41         57.99         6.25 o
  -7   3  11          0.77          3.12         3.09 o
  -6   3  11        257.19        314.74        41.77 o
  -5   3  11        172.29        159.04        12.49 o
  -4   3  11         63.56         56.77         4.39 o
  -3   3  11         57.91         62.32         5.25 o
  -2   3  11         27.30         23.42         3.00 o
  -1   3  11          2.10          5.35         4.26 o
   0   3  11        101.82        109.19         8.80 o
   1   3  11         87.16         86.69         7.89 o
   2   3  11         15.57         19.77         3.83 o
   3   3  11          0.70          3.94         2.69 o
   4   3  11          7.08          6.26         2.11 o
   5   3  11         42.16         42.06         3.62 o
  -9   4  11          0.53          1.30         1.54 o
  -8   4  11          0.13          0.32         2.25 o
  -7   4  11         59.23         51.82         6.05 o
  -6   4  11         17.59         10.20         3.29 o
  -5   4  11        421.88        416.98        27.10 o
  -4   4  11        113.98        192.44        19.30 o
  -3   4  11         56.31         66.46         5.50 o
  -2   4  11        279.28        290.45        12.06 o
  -1   4  11          1.17          8.14         3.23 o
   0   4  11        421.50        450.12        18.18 o
   1   4  11          1.45          0.97         2.87 o
   2   4  11         88.67         93.28         6.84 o
   3   4  11          9.94         12.39         2.31 o
   4   4  11          1.90          1.81         1.40 o
  -9   5  11          1.16          0.43         1.19 o
  -8   5  11          0.05          1.39         2.08 o
  -7   5  11        104.41        163.02        11.68 o
  -6   5  11         10.79         33.27         4.56 o
  -5   5  11         37.75         41.32         3.81 o
  -4   5  11         70.22         77.37         7.05 o
  -3   5  11          0.72          8.10         3.11 o
  -2   5  11         39.98         34.43         3.48 o
  -1   5  11         49.06         46.46         3.45 o
   0   5  11          3.50          6.18         2.18 o
   1   5  11         56.39         61.75         5.33 o
   2   5  11         13.19         10.68         1.97 o
   3   5  11         79.51         63.82         7.67 o
  -8   6  11          3.49          2.70         1.60 o
  -7   6  11          6.18          4.82         2.06 o
  -6   6  11        136.07        148.50        14.90 o
  -5   6  11          7.56          9.45         4.11 o
  -4   6  11         24.56         17.08         4.20 o
  -3   6  11         90.00        100.63        11.01 o
  -2   6  11          1.72          3.21         2.56 o
  -1   6  11         73.18         73.45         5.91 o
   0   6  11          5.67          5.37         1.46 o
   1   6  11         59.78         46.67         3.10 o
   2   6  11          9.44          3.83         2.59 o
  -7   7  11          0.02         -1.25         1.58 o
  -6   7  11         13.41          8.62         2.03 o
  -5   7  11         19.57         13.27         3.50 o
  -4   7  11          2.11          1.19         1.96 o
  -3   7  11          5.07          3.49         1.91 o
  -2   7  11         23.11          7.76         2.41 o
  -1   7  11          3.52          1.95         1.62 o
   0   7  11         64.07         44.44         4.74 o
  -4   8  11         47.28         70.95         7.22 o
  -1  -9  12         18.50         16.23         5.41 o
   0  -9  12         31.67         33.32         5.22 o
   1  -9  12          4.50          4.71         2.05 o
   2  -9  12         32.06         32.29         3.81 o
   3  -9  12         81.87         81.73         6.42 o
   4  -9  12          0.22          1.83         1.45 o
  -3  -8  12          2.61          3.23         1.67 o
  -2  -8  12          5.63          3.72         2.11 o
  -1  -8  12         21.56         19.14         2.31 o
   0  -8  12          5.69          4.87         3.00 o
   1  -8  12        176.60        145.61        10.73 o
   2  -8  12          4.49          6.55         2.58 o
   3  -8  12         52.55         53.36         6.97 o
   4  -8  12         61.24         71.74         6.94 o
   5  -8  12          0.15         -0.57         1.49 o
   6  -8  12         55.50         59.79         7.22 o
  -4  -7  12        112.15         95.71         9.94 o
  -3  -7  12         63.54         55.52         5.78 o
  -2  -7  12        117.47        105.61        12.59 o
  -1  -7  12          7.00          8.39         1.94 o
   0  -7  12         29.41         19.49         3.05 o
   1  -7  12          9.97          8.03         2.14 o
   2  -7  12         70.60         71.96         9.57 o
   3  -7  12         14.97          7.51         3.09 o
   4  -7  12          0.79         -2.11         2.41 o
   5  -7  12          8.98          9.90         2.36 o
   6  -7  12          0.25          2.17         1.54 o
  -5  -6  12         19.61         13.91         2.62 o
  -4  -6  12          0.13          0.42         2.17 o
  -3  -6  12         78.97         62.95         5.55 o
  -2  -6  12        114.86         99.96         6.21 o
  -1  -6  12         60.58         46.23         3.66 o
   0  -6  12        229.66        229.11        11.27 o
   1  -6  12         20.94         24.00         3.09 o
   2  -6  12        213.62        179.29        14.06 o
   3  -6  12        298.75        270.93        15.98 o
   4  -6  12        139.20        129.21        12.65 o
   5  -6  12         35.55         41.41         4.11 o
   6  -6  12          4.81          4.69         1.65 o
   7  -6  12          2.08          1.01         2.03 o
  -6  -5  12          1.07          1.71         1.61 o
  -5  -5  12        121.70        111.54        11.76 o
  -4  -5  12          7.85          8.95         2.59 o
  -3  -5  12         58.39         64.54         5.95 o
  -2  -5  12          1.51          3.22         3.29 o
  -1  -5  12         52.60         36.32         4.43 o
   0  -5  12         80.85         73.21         5.10 o
   1  -5  12         82.95         85.60         4.91 o
   2  -5  12          6.08          5.80         3.01 o
   3  -5  12        215.86        222.93        12.51 o
   4  -5  12         83.03         85.14         5.79 o
   5  -5  12         65.66         43.64         4.97 o
   6  -5  12         27.68         25.10         3.54 o
  -7  -4  12          1.77          1.82         1.48 o
  -6  -4  12         30.51         23.60         3.00 o
  -5  -4  12          2.22          1.93         2.27 o
  -4  -4  12        176.52        170.96        10.22 o
  -3  -4  12         19.91         19.21         4.29 o
  -2  -4  12        124.28        141.32         8.02 o
  -1  -4  12         31.24         32.15         3.29 o
   0  -4  12         41.84         36.38         3.73 o
   1  -4  12        356.46        347.64        30.23 o
   2  -4  12         46.94         58.07         5.42 o
   3  -4  12        340.51        299.04        19.73 o
   4  -4  12        208.16        214.56        10.21 o
   5  -4  12         10.41         11.42         2.52 o
   6  -4  12         45.93         52.88         5.27 o
   7  -4  12         10.93         10.03         3.04 o
  -8  -3  12         71.71         52.40         4.14 o
  -7  -3  12          1.31          1.59         1.28 o
  -6  -3  12        239.20        283.60        20.72 o
  -5  -3  12         29.35         34.71         8.45 o
  -4  -3  12        233.78        234.30        21.50 o
  -3  -3  12          9.74          4.01         3.27 o
  -2  -3  12        158.87        132.13         8.78 o
  -1  -3  12          8.25          2.54         2.27 o
   0  -3  12          0.74          1.55         2.27 o
   1  -3  12         10.53          8.06         2.13 o
   2  -3  12        130.80        129.91         8.08 o
   3  -3  12         71.04         76.02         4.60 o
   4  -3  12         51.64         63.31         4.10 o
   5  -3  12        208.38        232.67        12.03 o
   6  -3  12         20.34         26.00         3.82 o
   7  -3  12         82.99         85.79         8.58 o
  -8  -2  12         27.27         18.52         2.04 o
  -7  -2  12         58.11         48.42         3.88 o
  -6  -2  12          1.82          2.67         2.91 o
  -5  -2  12        255.87        118.85        16.41 o
  -4  -2  12         18.11          6.38         3.60 o
  -3  -2  12         68.79         69.34         6.12 o
  -2  -2  12         49.37         65.09         6.40 o
  -1  -2  12          7.03         11.34         2.87 o
   0  -2  12         52.46         56.57         4.67 o
   1  -2  12          8.52         15.12         3.33 o
   2  -2  12        430.94        446.24        35.75 o
   3  -2  12        231.52        265.65        12.56 o
   4  -2  12         36.81         48.40         4.15 o
   5  -2  12         91.26         91.21         4.65 o
   6  -2  12         11.64         12.13         2.37 o
   7  -2  12          0.29          0.56         1.91 o
  -8  -1  12         15.48         10.39         2.04 o
  -7  -1  12        246.55        285.27        20.14 o
  -6  -1  12          2.12          5.26         2.67 o
  -5  -1  12        163.85        177.91        11.41 o
  -4  -1  12         69.58         71.79         5.86 o
  -3  -1  12         10.09         16.60         2.81 o
  -2  -1  12         88.99        116.33         6.44 o
  -1  -1  12         13.83         16.69         3.97 o
   0  -1  12          1.02          4.44         2.38 o
   1  -1  12        130.33        138.82         8.43 o
   2  -1  12          8.18         43.37        10.48 o
   3  -1  12        228.56        206.66        15.46 o
   4  -1  12        123.64        133.75         8.53 o
   5  -1  12         26.24         29.17         6.62 o
   6  -1  12         13.88          9.54         1.58 o
  -9   0  12          9.66          5.52         2.08 o
  -8   0  12         21.91         24.20         3.02 o
  -7   0  12          3.79          5.77         2.10 o
  -6   0  12         57.65         69.56         5.40 o
  -5   0  12          8.22         13.29         4.57 o
  -4   0  12         41.21         52.91         5.38 o
  -3   0  12        152.29        177.19         9.07 o
  -2   0  12         68.66        110.93        12.01 o
  -1   0  12        128.37        228.10        16.80 o
   0   0  12         27.84         26.83         7.97 o
   1   0  12        226.27        246.88        37.22 o
   2   0  12        468.54        594.75        38.92 o
   3   0  12        101.22        151.44        15.24 o
   4   0  12        306.03        345.21        17.67 o
   5   0  12         20.03         26.84         3.46 o
   6   0  12          1.60         -1.06         1.35 o
  -9   1  12         30.69         30.66         6.37 o
  -8   1  12         95.97        103.50         6.51 o
  -7   1  12          1.48          1.92         3.38 o
  -6   1  12         50.39         50.69         4.52 o
  -5   1  12         42.76         46.84         5.60 o
  -4   1  12         90.51        100.18         6.72 o
  -3   1  12          1.01          9.75         2.92 o
  -2   1  12          0.15          6.53         4.18 o
  -1   1  12         21.30         21.34         3.40 o
   0   1  12          6.22         10.50         2.94 o
   1   1  12          4.18          6.98         3.63 o
   2   1  12        323.02        299.58        23.23 o
   3   1  12         81.47         96.90        10.38 o
   4   1  12         53.45         17.56         5.63 o
   5   1  12        102.92        124.87         8.14 o
   6   1  12          0.66          6.53         2.48 o
  -9   2  12         14.83         27.38         4.62 o
  -8   2  12         38.94         37.75         3.29 o
  -7   2  12         73.55         89.11        11.45 o
  -6   2  12          3.01          8.82         4.62 o
  -5   2  12        115.91        132.33         8.39 o
  -4   2  12         30.90         42.30         5.57 o
  -3   2  12         25.38         28.96         4.33 o
  -2   2  12          1.06          5.41         2.36 o
  -1   2  12         10.79         13.05         2.96 o
   0   2  12         84.11         80.42         7.42 o
   1   2  12        228.58        274.56        24.89 o
   2   2  12         68.42         73.88         6.43 o
   3   2  12         63.81         87.40         9.36 o
   4   2  12         15.19          5.89         2.38 o
   5   2  12         35.22         28.43         3.14 o
  -9   3  12         83.07         84.79         9.15 o
  -8   3  12          2.38          0.79         1.98 o
  -7   3  12         26.15         28.38         4.41 o
  -6   3  12          8.47         13.90         7.83 o
  -5   3  12         20.13         11.17         3.44 o
  -4   3  12         67.86         61.70         5.91 o
  -3   3  12          0.00          1.24         2.52 o
  -2   3  12          0.68          0.30         2.48 o
  -1   3  12          3.90          4.36         2.63 o
   0   3  12          1.29          9.48         3.37 o
   1   3  12         53.82         65.62         6.61 o
   2   3  12         11.40         13.99         3.40 o
   3   3  12         66.64         68.15         6.98 o
   4   3  12         24.99         21.11         2.72 o
  -8   4  12         63.44         66.10         6.70 o
  -7   4  12          0.95          1.35         2.67 o
  -6   4  12        170.64        225.87        14.94 o
  -5   4  12         59.24         41.72         9.02 o
  -4   4  12         70.03         71.86         7.94 o
  -3   4  12         82.01         83.80         5.44 o
  -2   4  12         18.00          8.91         3.68 o
  -1   4  12        128.26        132.28         6.41 o
   0   4  12         15.97         27.12         4.28 o
   1   4  12         26.11         29.67         3.90 o
   2   4  12         15.90         13.92         4.69 o
   3   4  12          6.80          6.92         2.05 o
  -8   5  12         23.92         18.73         2.82 o
  -7   5  12          0.94          1.28         1.92 o
  -6   5  12         30.69         25.50         3.23 o
  -5   5  12          8.10          8.28         2.56 o
  -4   5  12          0.67          1.23         2.73 o
  -3   5  12         44.21         47.04         6.25 o
  -2   5  12          5.59          5.87         2.54 o
  -1   5  12          1.91         -1.52         1.52 o
   0   5  12          8.59          4.79         4.43 o
   1   5  12         29.66         32.76         2.98 o
   2   5  12         47.67         50.49         3.13 o
  -7   6  12         39.66         42.51         4.76 o
  -6   6  12          7.03          4.96         2.32 o
  -5   6  12         12.17         14.49         3.84 o
  -4   6  12         10.27          8.61         2.33 o
  -3   6  12          6.15          7.60         2.00 o
  -2   6  12         25.57         21.12         2.67 o
  -1   6  12          0.00          2.66         1.46 o
   0   6  12         28.11         17.38         4.57 o
  -5   7  12          0.87          1.57         1.39 o
  -4   7  12         10.14          5.58         1.50 o
  -3   7  12          4.76          1.99         1.55 o
  -2   7  12          3.53          0.90         2.70 o
   1  -9  13         21.88         19.05         5.30 o
  -2  -8  13         35.77         19.55         3.95 o
  -1  -8  13          0.38          1.43         1.41 o
   0  -8  13        153.07        128.37        11.19 o
   1  -8  13          0.04          3.87         2.02 o
   2  -8  13        119.01        118.88         8.63 o
   3  -8  13         53.37         59.92         5.38 o
   4  -8  13          5.85          7.27         2.56 o
  -4  -7  13         57.77         38.74         7.84 o
  -3  -7  13         84.96         77.43         7.90 o
  -2  -7  13        140.24         89.16         8.93 o
  -1  -7  13         21.45         15.04         4.21 o
   0  -7  13         50.11         38.88         2.79 o
   1  -7  13          8.64         10.10         2.01 o
   2  -7  13          9.49          6.01         2.63 o
   3  -7  13         28.42         25.64         4.10 o
   4  -7  13          9.98         12.72         3.38 o
   5  -7  13          3.20          2.88         1.74 o
  -5  -6  13         17.52         22.74         2.79 o
  -4  -6  13         30.38         28.91         3.60 o
  -3  -6  13        151.78        170.15        11.74 o
  -2  -6  13         15.46         45.49         8.22 o
  -1  -6  13        264.26        291.33        15.33 o
   0  -6  13          3.40          5.24         2.23 o
   1  -6  13        284.78        269.83        17.39 o
   2  -6  13        270.47        267.45        13.94 o
   3  -6  13         93.88        130.68        12.41 o
   4  -6  13        148.16        130.26         8.86 o
   5  -6  13        124.48         87.24         7.26 o
   6  -6  13          0.47          2.59         2.03 o
  -6  -5  13         42.63         34.93         4.96 o
  -5  -5  13          0.03          0.75         2.16 o
  -4  -5  13         80.13         96.01        10.83 o
  -3  -5  13        145.53         95.34        10.28 o
  -2  -5  13         21.53         36.63         4.87 o
  -1  -5  13        360.19        347.06        15.24 o
   0  -5  13         92.87         93.85         7.64 o
   1  -5  13          5.25         24.47         5.79 o
   2  -5  13         80.03         72.90         5.31 o
   3  -5  13         67.82         55.01         4.13 o
   4  -5  13         88.85         80.29         7.39 o
   5  -5  13         77.20         77.16        11.28 o
   6  -5  13          3.47         21.18         6.65 o
  -6  -4  13          0.73         -0.12         1.49 o
  -5  -4  13         35.87         20.29         4.51 o
  -4  -4  13         29.87         28.79         4.38 o
  -3  -4  13         61.85         73.53         7.15 o
  -2  -4  13         95.67        112.98        12.19 o
  -1  -4  13          5.03          4.89         3.15 o
   0  -4  13        446.58        400.73        18.09 o
   1  -4  13        169.30        173.64        11.57 o
   2  -4  13        312.89        389.47        23.67 o
   3  -4  13        160.52        180.19         9.45 o
   4  -4  13         30.83         20.26         3.26 o
   5  -4  13         85.34         70.20         6.33 o
   6  -4  13          4.24          6.01         3.04 o
  -7  -3  13         65.55         57.67         5.07 o
  -6  -3  13         10.35          7.82         5.41 o
  -5  -3  13        129.65        153.89        10.50 o
  -4  -3  13         53.92         45.09        10.15 o
  -3  -3  13         96.63         62.66         8.32 o
  -2  -3  13        206.23        171.08        11.04 o
  -1  -3  13         34.59         35.85         4.34 o
   0  -3  13          3.83          6.70         2.13 o
   1  -3  13         22.84         29.59         3.13 o
   2  -3  13         14.01         11.45         4.65 o
   3  -3  13         16.96          6.57         3.20 o
   4  -3  13         84.37        102.24         9.92 o
   5  -3  13          1.16          1.51         1.71 o
   6  -3  13         46.13         32.48         4.29 o
  -7  -2  13         15.17         14.32         2.31 o
  -6  -2  13         47.61         44.64         4.98 o
  -5  -2  13          2.83          5.85         4.00 o
  -4  -2  13        125.32        131.96         9.98 o
  -3  -2  13        180.59        193.00         9.91 o
  -2  -2  13         89.36        144.33        10.86 o
  -1  -2  13        609.16        636.78        68.77 o
   0  -2  13         86.42         74.72         6.12 o
   1  -2  13        301.39        400.11        34.21 o
   2  -2  13        113.21        111.14         9.67 o
   3  -2  13         30.70         31.67         3.61 o
   4  -2  13        103.48        107.44        11.44 o
   5  -2  13          0.94          2.46         1.38 o
   6  -2  13          0.20          1.24         2.03 o
  -8  -1  13         78.03         83.97         5.71 o
  -7  -1  13          0.75          4.52         1.86 o
  -6  -1  13         60.64         50.08         5.47 o
  -5  -1  13         12.43         22.76         4.73 o
  -4  -1  13         21.12         24.34         8.45 o
  -3  -1  13        287.26        275.06        14.92 o
  -2  -1  13         95.93        133.57        13.21 o
  -1  -1  13        229.21        188.66        17.25 o
   0  -1  13        110.14        134.43        13.07 o
   1  -1  13          0.22          1.45         3.28 o
   2  -1  13        142.19        139.67        20.39 o
   3  -1  13         56.88         73.61         9.87 o
   4  -1  13          4.65          5.28         2.57 o
   5  -1  13         23.12         18.01         2.05 o
   6  -1  13          5.57          0.34         4.28 o
  -8   0  13         16.26          9.88         1.95 o
  -7   0  13         11.36         15.16         3.24 o
  -6   0  13          0.08          0.18         1.88 o
  -5   0  13         38.65         49.86         5.17 o
  -4   0  13        148.87        111.47        11.44 o
  -3   0  13        199.20        208.55        17.50 o
  -2   0  13        974.51       1049.39        49.73 o
  -1   0  13         25.46         42.63         4.31 o
   0   0  13        341.17        361.00        23.06 o
   1   0  13         27.19         58.93         9.69 o
   3   0  13        189.34        208.44        33.42 o
   4   0  13          1.07         20.10         5.64 o
   5   0  13         21.69         19.88         2.87 o
  -8   1  13          1.27          1.13         1.69 o
  -7   1  13         32.96         45.32         5.05 o
  -6   1  13          0.49          0.95         2.02 o
  -5   1  13         59.71         53.18         5.09 o
  -4   1  13         55.36         57.80         7.38 o
  -3   1  13          7.21         10.26         4.50 o
  -2   1  13         67.72         66.78         5.94 o
  -1   1  13         59.10         62.68         9.96 o
   0   1  13         14.35         17.92         3.48 o
   1   1  13        252.33        311.21        16.74 o
   2   1  13        116.58        124.27         9.80 o
   3   1  13         29.82         41.54         4.91 o
   4   1  13        111.18        128.81         8.43 o
   5   1  13          0.48          1.94         1.16 o
  -8   2  13         29.11         37.56         5.19 o
  -7   2  13          4.53          6.43         2.37 o
  -6   2  13         24.92         33.31         5.12 o
  -5   2  13         45.37         47.68         4.90 o
  -4   2  13        111.69         90.82         5.44 o
  -3   2  13        178.29        217.81        11.94 o
  -2   2  13          5.63         14.48         2.51 o
  -1   2  13        196.25        186.15        13.92 o
   0   2  13          5.28         11.26         3.56 o
   1   2  13         89.62         76.27        13.77 o
   2   2  13         18.68         19.92         3.51 o
   3   2  13          7.22          4.30         2.12 o
   4   2  13         15.65         14.56         1.81 o
  -8   3  13         59.07         63.81         5.42 o
  -7   3  13          0.55         -0.74         2.29 o
  -6   3  13         41.27         55.24         8.23 o
  -5   3  13         64.85         80.86        10.26 o
  -4   3  13          0.83          1.91         2.90 o
  -3   3  13         93.16         69.84         4.24 o
  -2   3  13         20.24         17.44         2.38 o
  -1   3  13         38.62         13.40         3.64 o
   0   3  13        157.90        179.48        12.46 o
   1   3  13         38.65         28.53         4.13 o
   2   3  13          7.59          9.47         2.87 o
   3   3  13         37.82         47.95         3.66 o
  -7   4  13         38.35         53.24         5.13 o
  -6   4  13         11.01         14.84         3.89 o
  -5   4  13         54.79         44.08         4.28 o
  -4   4  13        111.47        150.09         9.67 o
  -3   4  13         57.92         44.06         4.38 o
  -2   4  13        327.68        339.52        13.36 o
  -1   4  13          5.57          8.06         2.23 o
   0   4  13        122.44        113.76         8.47 o
   1   4  13          7.08          7.90         2.10 o
   2   4  13          0.22         -1.08         1.08 o
  -7   5  13         38.03         33.90         2.99 o
  -6   5  13          5.28          7.85         5.07 o
  -5   5  13          0.26          0.48         1.78 o
  -4   5  13         24.39         16.41         2.38 o
  -3   5  13          2.99          5.35         2.38 o
  -2   5  13         61.24         36.54         4.50 o
  -1   5  13         39.60         24.65         3.48 o
   0   5  13          0.25          1.18         1.93 o
   1   5  13          9.81          2.76         2.00 o
  -5   6  13          8.24          7.84         2.09 o
  -4   6  13         13.97         10.08         2.00 o
  -3   6  13         81.83         60.99         8.12 o
  -2   6  13          1.92          2.70         3.27 o
   0  -8  14          0.74          0.45         2.59 o
   2  -8  14          4.35          5.29         2.37 o
  -2  -7  14          0.05          1.41         1.28 o
  -1  -7  14         56.79         60.17         4.31 o
   0  -7  14          0.84          0.13         1.54 o
   1  -7  14          5.61          2.51         1.46 o
   2  -7  14         14.79         10.78         2.65 o
   3  -7  14          4.87          5.00         1.52 o
   4  -7  14          2.41          0.45         1.80 o
  -4  -6  14         15.75          9.55         1.54 o
  -3  -6  14         15.41         10.65         2.56 o
  -2  -6  14        109.85         84.89        11.52 o
  -1  -6  14          3.40          5.66         1.72 o
   0  -6  14        211.74        165.17         7.76 o
   1  -6  14         66.21         61.71         4.82 o
   2  -6  14         29.92         36.84         2.86 o
   3  -6  14        177.20        213.09        14.20 o
   4  -6  14         57.51         57.01         7.69 o
  -5  -5  14         40.36         44.85         4.45 o
  -4  -5  14         50.52         61.71         4.71 o
  -3  -5  14          8.40          6.50         2.46 o
  -2  -5  14        112.95         84.94         5.72 o
  -1  -5  14         26.92         33.58         6.20 o
   0  -5  14         65.84         65.56         4.70 o
   1  -5  14         55.10         68.83         6.64 o
   2  -5  14          0.54          3.16         1.56 o
   3  -5  14         37.73         33.62         3.03 o
   4  -5  14         67.18         71.59        11.34 o
   5  -5  14         11.13          0.45         3.83 o
  -6  -4  14         20.45         14.73         1.68 o
  -5  -4  14         10.83          5.48         2.25 o
  -4  -4  14         52.48         45.56         7.33 o
  -3  -4  14         19.39         10.06         3.16 o
  -2  -4  14         32.81         17.04         3.12 o
  -1  -4  14        185.45        147.25        10.17 o
   0  -4  14         61.68         56.27         4.35 o
   1  -4  14        129.65        135.72         9.08 o
   2  -4  14         52.94         68.73         5.81 o
   3  -4  14         28.34         25.84         4.56 o
   4  -4  14        126.70        124.90         6.99 o
   5  -4  14         13.99         19.49         3.15 o
  -6  -3  14         60.92         32.77         3.54 o
  -5  -3  14         36.81         54.57         4.72 o
  -4  -3  14         25.69         35.73         7.04 o
  -3  -3  14         40.45         33.59         6.76 o
  -2  -3  14          3.15          3.95         2.55 o
  -1  -3  14         33.51         38.71         4.87 o
   0  -3  14         30.64         28.69         3.58 o
   1  -3  14          5.23          7.19         3.21 o
   2  -3  14          9.29         23.93        13.12 o
   3  -3  14         38.38         37.15         4.88 o
   4  -3  14          1.21          3.78         1.65 o
   5  -3  14        196.10        148.02        14.84 o
  -7  -2  14         39.55         38.06         3.03 o
  -6  -2  14          5.80          2.38         2.00 o
  -5  -2  14         80.22         75.36         6.63 o
  -4  -2  14         49.94         39.17         4.79 o
  -3  -2  14         19.12          7.81         2.68 o
  -2  -2  14        269.03        289.28        17.40 o
  -1  -2  14         23.54         48.32         7.11 o
   0  -2  14        127.99         94.32         8.54 o
   1  -2  14         60.47         70.81         8.46 o
   3  -2  14         38.91         63.91        12.40 o
   4  -2  14          3.04          3.10         1.72 o
   5  -2  14         52.72         31.81         3.72 o
  -7  -1  14         57.64         43.19         4.16 o
  -6  -1  14          4.59          6.62         4.45 o
  -5  -1  14         29.20         35.67         4.22 o
  -4  -1  14         62.94         70.93        11.95 o
  -3  -1  14          0.09          1.53         2.15 o
  -2  -1  14        187.32        160.43        11.43 o
  -1  -1  14         98.84         93.77         9.20 o
   0  -1  14         20.19         18.95         3.21 o
   1  -1  14         36.99         21.35         3.71 o
   2  -1  14         35.77         45.44         7.44 o
   3  -1  14          2.55          2.72         2.79 o
   4  -1  14         75.86         67.83         4.57 o
   5  -1  14          0.02          4.28         1.91 o
  -7   0  14          0.04          0.81         1.90 o
  -6   0  14         12.73         10.13         1.80 o
  -5   0  14         19.67         30.15         3.50 o
  -4   0  14         14.25         15.23         3.87 o
  -3   0  14        296.57        352.09        21.73 o
  -2   0  14          8.54         44.66         5.85 o
  -1   0  14        245.55        263.06        13.84 o
   0   0  14          5.57         12.62         7.06 o
   1   0  14        125.05        130.48         8.50 o
   2   0  14        128.08        158.02        14.06 o
   3   0  14          4.48          5.23         2.31 o
   4   0  14         97.72         90.21         8.90 o
  -7   1  14          8.93         13.83         2.36 o
  -6   1  14         35.06         25.23         5.30 o
  -5   1  14         35.48         36.10         3.34 o
  -4   1  14         53.00         51.30         7.07 o
  -3   1  14         23.73         19.79         4.17 o
  -2   1  14         11.36          9.54         2.40 o
  -1   1  14          1.33          4.21         3.51 o
   0   1  14         18.50         19.70         3.23 o
   1   1  14         40.42         59.23         7.58 o
   2   1  14          3.94          5.52         2.49 o
   3   1  14         47.04         37.52         7.65 o
  -7   2  14          4.76          4.60         2.14 o
  -6   2  14          1.53         14.76         4.28 o
  -5   2  14         42.39         32.02         7.33 o
  -4   2  14         45.00         52.91         4.52 o
  -3   2  14          2.77          3.95         1.78 o
  -2   2  14         41.16         33.31         4.45 o
  -1   2  14         21.59         24.14         3.64 o
   0   2  14        170.99        155.56        18.03 o
   1   2  14         65.12         66.65         7.11 o
   2   2  14         22.83         10.70         2.34 o
   3   2  14         23.73         23.31         2.75 o
  -7   3  14         21.14         24.70         2.87 o
  -6   3  14         22.60         21.98         5.02 o
  -5   3  14          4.72          4.55         2.66 o
  -4   3  14         40.81         41.84         4.70 o
  -3   3  14          1.75          3.01         1.50 o
  -2   3  14          8.40          5.90         1.73 o
  -1   3  14         22.01         25.26         3.83 o
   0   3  14         13.81         10.40         2.42 o
   1   3  14          7.76          4.26         2.98 o
   2   3  14          8.99          6.86         1.53 o
  -6   4  14         55.92         47.00         3.97 o
  -5   4  14         27.72         23.67         4.62 o
  -4   4  14          9.35          8.34         1.79 o
  -3   4  14         88.11         66.57         6.47 o
  -2   4  14          0.71          8.04         2.31 o
  -1   4  14        132.08        124.84         7.00 o
   0   4  14          9.48          7.33         2.53 o
  -5   5  14          3.46          7.10         3.27 o
  -4   5  14          0.45         -0.40         1.81 o
  -3   5  14         22.64          8.79         3.27 o
  -2   5  14         12.20          3.94         3.04 o
  -2  -6  15          1.35          0.07         1.49 o
  -1  -6  15         92.82         81.86         7.79 o
   0  -6  15         14.65         18.24         4.39 o
   1  -6  15         56.00         54.97         5.63 o
   2  -6  15         85.55         83.09        10.84 o
  -4  -5  15          4.57          3.81         1.65 o
  -3  -5  15          1.36          1.05         1.47 o
  -2  -5  15          1.99          0.82         1.54 o
  -1  -5  15         62.35         40.31         3.87 o
   0  -5  15         36.36         42.66         4.45 o
   1  -5  15          0.01         -0.23         1.78 o
   2  -5  15         36.19         30.05         3.51 o
   3  -5  15         26.44         27.62         7.55 o
  -4  -4  15         12.97          5.23         1.69 o
  -3  -4  15         11.13         10.47         2.52 o
  -2  -4  15         14.83         12.02         2.31 o
  -1  -4  15          7.43          6.66         2.26 o
   0  -4  15         81.48        111.25        10.95 o
   1  -4  15         20.60         10.96         2.66 o
   2  -4  15         96.33         79.74         8.69 o
   3  -4  15         49.90         42.52         4.40 o
   4  -4  15          0.44         -0.45         4.73 o
  -5  -3  15         23.34         23.33         3.37 o
  -4  -3  15          1.58          3.00         1.76 o
  -3  -3  15         21.78         15.19         2.26 o
  -2  -3  15         20.54         12.74         3.83 o
  -1  -3  15          2.95          2.14         2.20 o
   0  -3  15          0.69         -0.82         2.46 o
   1  -3  15         14.35          5.05         3.63 o
   2  -3  15          2.45         -0.44         1.90 o
   3  -3  15          1.33          0.07         1.60 o
   4  -3  15         41.52         24.13         5.19 o
  -6  -2  15          0.58          0.51         1.15 o
  -5  -2  15          3.47          2.07         1.54 o
  -4  -2  15          4.84          5.36         1.79 o
  -3  -2  15         21.65         17.62         3.72 o
  -2  -2  15          0.18          4.25         2.56 o
  -1  -2  15         70.29         53.77         7.50 o
   0  -2  15         18.20         30.04         4.23 o
   1  -2  15         73.14         61.89         5.36 o
   2  -2  15         60.38         91.72         7.22 o
   3  -2  15          8.22          5.59         1.77 o
   4  -2  15         41.42         26.37         3.21 o
  -6  -1  15          5.77          3.04         2.70 o
  -5  -1  15          1.15          0.55         1.51 o
  -4  -1  15          0.03          1.43         1.79 o
  -3  -1  15         53.18         33.04         5.53 o
  -2  -1  15         34.68         48.44         4.26 o
  -1  -1  15         13.59         17.91         2.38 o
   0  -1  15         22.35          9.73         2.55 o
   1  -1  15          2.28         -0.46         2.44 o
   2  -1  15         27.59         26.62         3.61 o
   3  -1  15         11.80         16.45         2.41 o
  -6   0  15          0.35          0.09         1.94 o
  -5   0  15          0.05         -0.32         1.39 o
  -4   0  15         22.56         31.03         3.42 o
  -3   0  15          6.30          5.57         2.56 o
  -2   0  15        125.25        145.61        10.66 o
  -1   0  15          0.60          6.90         2.12 o
   0   0  15         47.46         52.56         7.05 o
   1   0  15         82.59         65.72        12.30 o
   2   0  15          1.00          1.74         1.81 o
   3   0  15         64.07         61.91         4.11 o
  -6   1  15          0.94          0.76         1.66 o
  -5   1  15         13.39          5.71         2.46 o
  -4   1  15          4.48          5.08         3.94 o
  -3   1  15          0.74          0.99         1.71 o
  -2   1  15          0.99         -0.51         1.48 o
  -1   1  15          2.40          1.43         1.89 o
   0   1  15          7.39          6.06         2.52 o
   1   1  15         30.00         15.44         3.78 o
   2   1  15          9.76         12.00         2.91 o
  -6   2  15          1.59          1.30         1.87 o
  -5   2  15         10.80         10.03         3.27 o
  -4   2  15          3.75          1.08         2.03 o
  -3   2  15          6.54          7.18         1.53 o
  -2   2  15          3.88          3.32         1.41 o
  -1   2  15         11.66         10.25         4.79 o
   0   2  15         54.33         49.46         9.19 o
   1   2  15          8.92          4.31         1.75 o
  -5   3  15          5.82          3.49         2.48 o
  -4   3  15          1.19          1.24         2.93 o
  -3   3  15          3.99          3.56         1.93 o
  -2   3  15          5.04          2.56         1.54 o
  -1   3  15          0.86          1.48         1.27 o
   0   3  15          8.94          4.76         1.86 o
  -1  -5  16          3.19          1.69         1.58 o
   0  -5  16          3.65          3.91         1.50 o
   1  -5  16          3.92          5.86         1.69 o
  -3  -4  16          3.21          5.07         2.03 o
  -2  -4  16          1.16          1.46         2.14 o
  -1  -4  16         18.67         16.87         5.75 o
   0  -4  16         16.88         20.96         5.30 o
   1  -4  16         20.56          6.20         5.97 o
   2  -4  16          1.77          0.79         1.58 o
  -4  -3  16          4.33          3.38         2.03 o
  -3  -3  16          3.14          3.27         1.59 o
  -2  -3  16          1.34          0.72         1.39 o
  -1  -3  16          0.20          0.89         1.74 o
   0  -3  16         13.61         15.55         2.58 o
   1  -3  16          0.09          2.07         1.98 o
   2  -3  16         10.31         12.35         1.95 o
  -4  -2  16         14.35         15.76         2.00 o
  -3  -2  16          1.37          4.01         1.62 o
  -2  -2  16         48.43         23.91         3.52 o
  -1  -2  16         14.84         14.05         2.58 o
   0  -2  16          6.52          8.06         3.38 o
   1  -2  16          0.45         -0.03         1.69 o
   2  -2  16          0.31          0.60         1.19 o
  -4  -1  16          4.60          4.91         1.42 o
  -3  -1  16          5.22          7.15         2.65 o
  -2  -1  16         12.15          7.87         2.47 o
  -1  -1  16          2.09          2.27         1.88 o
   0  -1  16          0.04          0.34         1.55 o
   1  -1  16          1.16          1.16         1.63 o
  -4   0  16          0.78          1.55         1.29 o
  -3   0  16         73.70         61.61         6.21 o
  -2   0  16          0.01          5.60         1.65 o
  -1   0  16         14.94         19.66         4.13 o
   0   0  16          5.93          2.71         1.75 o
   1   0  16          0.12          1.70         1.26 o
  -4   1  16          9.94          3.15         2.25 o
  -3   1  16          1.01          1.25         1.16 o
  -2   1  16          0.52          1.13         1.35 o
  -1   1  16          2.13          1.37         1.28 o
   0   1  16          4.19          1.77         1.35 o
                                                
